# Supplementary material for: Deep proteomic profiling unveils arylsulfatase A as a non-alcoholic steatohepatitis inducible hepatokine and regulator of glycemic control
Source: Nat Commun. 2022 Mar 10;13:1259. doi: 10.1038/s41467-022-28889-2 (PMC8913628; doi:10.1038/s41467-022-28889-2)
Supplement: Supplementary file 3 — Supplementary Data 1 [file 41467_2022_28889_MOESM3_ESM.xlsx]

## Sheet: ARSA-AAV Liver Lipidome
		ng/mg tissue
LipidIon		Control 6	Control 5	Control 4	Control 3	Control 2	Control 1	Mean	ARSA 1	ARSA 2	ARSA 3	ARSA 4	ARSA 5	ARSA 6	Mean
LPG(16:0)		0.0807506	0.119126	0.0926838	0.270245	0.0890358	0.0676643	0.119918	0.0891702	0.0945509	0.101257	0.161349	0.0333946	0.0604874	0.090035
LPG(16:0)		0.471857	0.812032	0.601836	1.87778	0.613874	0.533241	0.818437	0.524306	0.699944	0.865545	1.16587	0.19009	0.354987	0.633458
LPG(16:1)		0.0643603	0.125806	0.174084	0.196338	0.1062	0.0738183	0.123434	0.103749	0.0842826	0.100325	0.0931084	0.044075	0.115008	0.0900913
LPG(16:1)		0.0589174	0.122012	0.0605021	0.204562	0.0723357	0.0485458	0.0944791	0.0530598	0.106801	0.051334	0.102323	0.0258058	0.05572	0.0658406
LPG(18:0)		0.245983	0.291466	0.206256	0.309252	0.260789	0.211464	0.254202	0.178358	0.199468	0.217857	0.252657	0.0840284	0.133968	0.177723
LPG(18:0)		0.822017	0.882344	0.478137	1.06085	0.6942	0.721187	0.776455	0.693791	0.719897	0.656114	1.01644	0.28992	0.423693	0.633309
LPG(18:1)		2.74522	4.89208	4.35208	5.65584	2.87228	2.39639	3.81898	2.8072	3.18979	2.93563	3.97688	1.23977	2.45064	2.76665
LPG(18:1)		2.15112	2.81938	1.32982	4.22881	1.80097	1.45406	2.29736	1.25059	2.55334	1.10735	2.1728	0.681911	1.31145	1.51291
LPG(18:2)		0.720808	0.82133	1.3105	1.63471	1.03971	0.934956	1.077	1.20033	1.03985	0.880259	1.00914	0.331384	0.675236	0.856033
LPG(18:2)		0.639592	0.686526	0.333883	1.64125	0.541186	0.512604	0.72584	0.607035	1.19014	0.292009	0.840393	0.234568	0.319038	0.580531
LPG(18:3)		0.0393739	0.0423394	0.0295944	0.101968	0.0407716	0.0363471	0.0483991	0.0458897	0.0518052	0.0143778	0.0384131	0.017644	0.0237622	0.031982
LPG(20:1)		0.133757	0.161226	0.114313	0.122498	0.122328	0.0884325	0.123759	0.0914131	0.0811918	0.11948	0.12543	0.04596	0.0885827	0.0920096
LPG(20:1)		0.0916418	0.0980551	0.0257025	0.0958665	0.0637455	0.0458561	0.0701446	0.0331368	0.0702755	0.0380944	0.0767893	0.0232001	0.0415562	0.0471754
LPG(20:2)		0.0896029	0.0675729	0.0694869	0.0983083	0.0713621	0.0587239	0.0758428	0.0852303	0.0690863	0.0582379	0.0826905	0.0281395	0.0431679	0.0610921
LPG(20:3)		0.253874	0.337911	0.369262	0.513722	0.236249	0.195405	0.317737	0.35287	0.371313	0.252387	0.364646	0.100545	0.197403	0.273194
LPG(20:3)		0.20501	0.280625	0.112836	0.50487	0.138684	0.118613	0.226773	0.14524	0.325636	0.102669	0.261671	0.0519071	0.107084	0.165701
LPG(20:4)		0.0312252	0.0321544	0.0586595	0.0558224	0.0405787	0.0317772	0.0417029	0.045121	0.0304757	0.0249721	0.0415597	0.0194068	0.0340024	0.0325896
LPG(20:4)		0.397388	0.63288	0.768668	1.00853	0.454961	0.376499	0.606488	0.791025	0.556347	0.723521	0.655634	0.190216	0.438566	0.559218
LPG(20:4)		0.291373	0.436129	0.161134	0.90078	0.209364	0.182798	0.363596	0.291135	0.558477	0.211565	0.449834	0.0863468	0.180897	0.296376
LPG(20:5)		0.0501556	0.0557796	0.0306153	0.107947	0.0319932	0.0342853	0.0517961	0.0326655	0.0370617	0.0112868	0.0460916	0.0151781	0.0264474	0.0281218
LPG(22:4)		0.162029	0.236167	0.251	0.3472	0.151305	0.0978425	0.207591	0.175564	0.145948	0.165069	0.2166	0.0607992	0.103446	0.144571
LPG(22:4)		0.110887	0.105647	0.0464246	0.223612	0.0545764	0.0457252	0.097812	0.04897	0.110576	0.042457	0.0974526	0.0218803	0.0461546	0.0612485
LPG(22:5)		0.180518	0.193857	0.324473	0.364584	0.217556	0.161344	0.240389	0.175384	0.155711	0.129571	0.294833	0.089203	0.14463	0.164889
LPG(22:5)		0.138685	0.149476	0.0633794	0.307174	0.101301	0.0734444	0.13891	0.0700741	0.172309	0.0410447	0.182968	0.0388997	0.0614415	0.0944561
LPG(22:5)		0.071922	0.118553	0.128266	0.24835	0.0450912	0.0357798	0.107994	0.098226	0.0688053	0.113445	0.103253	0.0198412	0.0621306	0.0776168
LPG(22:5)		0.0661239	0.0954877	0.0312119	0.218224	0.0281469	0.0211956	0.0767316	0.0451798	0.0788508	0.0409335	0.0714984	0.0119475	0.034641	0.0471752
LPG(22:6)		1.36936	2.44867	2.46884	3.10156	1.10352	0.876354	1.89472	2.32101	1.35066	1.89005	1.89814	0.607426	1.3059	1.5622
LPG(22:6)		1.30631	2.13837	0.662515	3.33153	0.775708	0.532837	1.45788	1.13158	1.55106	0.735372	1.51025	0.367673	0.743615	1.00659
	Total LPG	12.9899	19.203	14.6562	28.7322	11.9778	9.96719	16.2544	13.4873	15.6636	11.9222	17.3087	4.95116	9.58365	12.1528
PG(16:0_14:0)		0.00273242	0.00495751	0.00943241	0.0321909	0.00869888	0.00857022	0.0110971	0.00422308	0.00474798	0.00661468	0.0107868	0.00309892	0.00593154	0.0059005
PG(16:0_16:0)		0.0221339	0.0178563	0.0268765	0.120948	0.0359266	0.0303396	0.0423469	0.0186778	0.0159444	0.0293711	0.0594451	0.0113475	0.0212914	0.0260129
PG(16:0_16:1)		0.0156278	0.0200822	0.0109724	0.0365906	0.0132824	0.0173912	0.0189911	0.00600346	0.00966585	0.0139069	0.0263201	0.00647418	0.0170892	0.0132433
PG(16:0_16:1)		0.0545947	0.0801762	0.122305	0.275385	0.119915	0.10574	0.126353	0.0748615	0.0722927	0.117668	0.163347	0.0491355	0.119377	0.0994469
PG(16:1_16:1)		0.0212777	0.0293386	0.0178064	0.0580564	0.0392676	0.0326676	0.0330691	0.00899758	0.0191662	0.0162291	0.0500269	0.011113	0.0318221	0.0228925
PG(14:0_18:2)		0.0149953	0.0269234	0.0211986	0.108832	0.0261388	0.0405625	0.0397751	0.0261698	0.0305628	0.0392274	0.0590683	0.0127444	0.023859	0.0319386
PG(15:0_18:2)		0.00514943	0.00537823	0.00853751	0.0271056	0.00817221	0.0154979	0.0116401	0.0137401	0.0109962	0.0082608	0.0117626	0.00397519	0.00663137	0.00922771
PG(18:0_16:0)		0.124678	0.0880207	0.0648164	0.173612	0.105279	0.0839224	0.106721	0.0709596	0.102213	0.0718244	0.142948	0.0368976	0.0426351	0.0779129
PG(18:0_16:0)		1.8767	1.47549	1.36308	3.29798	1.55842	1.50735	1.8465	1.73595	1.44061	1.34517	1.89254	0.668953	1.1152	1.3664
PG(16:0_18:1)		3.21873	2.96201	3.40142	6.67294	3.67067	3.62708	3.92548	3.4169	3.53161	3.60843	5.12426	1.36439	2.7674	3.30216
PG(16:0_18:1)		0.861573	0.7073	0.61026	3.0852	0.684007	0.591446	1.08996	1.0212	0.612486	0.919488	0.786684	0.272064	0.54799	0.693319
PG(16:1_18:1)		0.710014	0.746445	0.413166	1.40508	0.784856	0.802082	0.810274	0.427413	0.669941	0.630409	0.883938	0.422566	0.820931	0.642533
PG(16:0_18:2)		2.13818	2.16718	2.73297	5.14442	2.30323	3.33961	2.97093	3.07728	2.78545	2.13124	3.99895	1.62029	2.30129	2.65242
PG(16:1_18:2)		0.28265	0.250078	0.144685	0.546336	0.286413	0.365024	0.312531	0.187605	0.318324	0.166878	0.417075	0.134567	0.224686	0.241523
PG(16:0_18:3)		0.208997	0.243655	0.192046	0.69923	0.297017	0.47734	0.353047	0.300235	0.387168	0.301454	0.401265	0.154872	0.218215	0.293868
PG(16:1_18:3)		0.0233186	0.0172622	0.0264523	0.0413113	0.0570414	0.0447523	0.035023	0.0202332	0.0304339	0.0144887	0.0464745	0.016022	0.0242979	0.025325
PG(16:1_18:3)		0.0332653	0.0396761	0.0261528	0.0772843	0.0468557	0.0525417	0.0459626	0.0282098	0.056311	0.030625	0.0588358	0.0192836	0.0301465	0.0372353
PG(19:1_16:0)		0.143335	0.130506	0.13762	0.276447	0.171229	0.216932	0.179345	0.229598	0.189764	0.118526	0.159124	0.0777772	0.0860785	0.143478
PG(17:1_18:1)		0.0308368	0.027969	0.0383441	0.0490118	0.0468175	0.0415331	0.0390854	0.0320666	0.0274067	0.0284874	0.0288077	0.0178232	0.0407258	0.0292196
PG(17:0_18:2)		0.0424389	0.0320689	0.0453998	0.111045	0.0550767	0.0858525	0.0619803	0.0836475	0.0519223	0.0387044	0.0521503	0.028738	0.0338226	0.0481642
PG(17:1_18:2)		0.0264435	0.0205803	0.0132971	0.0561639	0.0239507	0.0381646	0.0297667	0.0253958	0.0293736	0.0195417	0.0396561	0.0123995	0.0174128	0.0239632
PG(18:0_18:1)		0.0920575	0.0778325	0.0695453	0.108351	0.074423	0.0997927	0.0870002	0.0961433	0.0914891	0.0664463	0.0969435	0.0418255	0.0492367	0.0736807
PG(18:0_18:1)		0.691167	0.619869	0.520337	1.04583	0.713373	0.612689	0.700543	0.675783	0.582817	0.551021	0.800216	0.305152	0.53405	0.57484
PG(18:0_18:1)		0.347024	0.260435	0.25683	0.690101	0.33064	0.328752	0.368964	0.278945	0.254482	0.20774	0.301964	0.131197	0.195829	0.22836
PG(18:1_18:1)		6.10495	5.45262	4.20195	5.78101	5.40458	5.6969	5.44034	4.18261	4.15617	3.81694	3.82932	2.6012	4.74978	3.88934
PG(18:1_18:1)		1.77445	1.36464	1.37043	3.29015	1.74113	2.16701	1.9513	2.13974	1.80405	1.18836	2.09146	0.809677	1.02926	1.51043
PG(18:1_18:2)		5.13241	3.67128	2.82381	6.24861	4.95815	6.07412	4.81806	4.4864	4.75653	3.27659	3.70713	2.34051	3.33832	3.65091
PG(18:1_18:2)		0.883688	0.666068	0.808513	1.77411	1.03573	1.4228	1.09849	1.3979	0.946085	0.631991	0.821072	0.559971	0.67884	0.83931
PG(18:2_18:2)		2.20331	1.22674	0.788265	2.9277	1.41763	2.59008	1.85895	1.88738	2.302	0.960631	2.18339	0.88176	0.934923	1.52501
PG(16:0_20:4)		0.148634	0.139802	0.147574	0.393839	0.167032	0.186609	0.197248	0.1984	0.169353	0.24332	0.244761	0.0816392	0.136653	0.179021
PG(18:3_18:2)		0.37387	0.256583	0.221084	0.675078	0.518345	0.554812	0.433296	0.352883	0.385711	0.194476	0.522609	0.195557	0.229216	0.313409
PG(18:3_18:2)		0.368341	0.250423	0.218321	0.654989	0.511847	0.543223	0.424524	0.344098	0.37851	0.184308	0.51138	0.193432	0.223168	0.305816
PG(18:3_18:3)		0.0520349	0.0447275	0.0506766	0.101385	0.09583	0.0867116	0.0718942	0.0425163	0.0547564	0.0317801	0.100153	0.0263144	0.0501812	0.0509502
PG(19:1_18:2)		0.245312	0.197263	0.198391	0.3613	0.302525	0.281777	0.264428	0.243447	0.262798	0.201331	0.420935	0.126345	0.165713	0.236761
PG(17:1_20:4)		0.124625	0.118159	0.119957	0.248191	0.110303	0.112282	0.13892	0.172686	0.147435	0.197074	0.164662	0.0535864	0.0995931	0.139173
PG(20:1_18:1)		0.106631	0.0855759	0.0613337	0.077949	0.0644044	0.0544634	0.0750595	0.0459614	0.0486681	0.053007	0.0573011	0.0325799	0.0489737	0.0477485
PG(18:1_20:2)		0.283151	0.205438	0.192809	0.269889	0.202682	0.229893	0.230644	0.215532	0.154867	0.176295	0.156985	0.108156	0.183942	0.165963
PG(18:0_20:3)		0.387061	0.43904	0.313167	0.5551	0.341678	0.338996	0.395841	0.452313	0.425336	0.299168	0.397488	0.159079	0.271422	0.334134
PG(18:1_20:3)		0.869179	0.592721	0.647587	0.636782	0.723229	0.547935	0.669572	0.683466	0.612498	0.579992	0.468258	0.292231	0.530387	0.527805
PG(18:1_20:3)		0.129462	0.0904466	0.0671575	0.150933	0.0762739	0.099714	0.102331	0.114143	0.0884626	0.0687308	0.068883	0.0476966	0.08235	0.0783776
PG(18:0_20:4)		0.12141	0.139551	0.151508	0.296001	0.141647	0.192288	0.173734	0.216902	0.17467	0.165021	0.174478	0.0696663	0.102599	0.150556
PG(18:1_20:4)		2.7215	2.2316	1.11265	3.5862	1.80032	2.3342	2.29774	2.24073	2.20855	2.27301	2.04409	0.965582	1.53685	1.87814
PG(18:1_20:4)		0.214977	0.182585	0.198869	0.398207	0.219034	0.256198	0.244978	0.248848	0.207667	0.211725	0.214094	0.112533	0.170048	0.194152
PG(18:2_20:4)		2.54174	1.94816	0.994456	3.61255	1.42819	2.45377	2.16315	2.14131	2.26681	1.5049	2.75805	0.694933	1.1459	1.75198
PG(18:3_20:5)		0.0685963	0.0716138	0.0533803	0.10068	0.0916979	0.0819615	0.0779883	0.0645032	0.0722711	0.0511953	0.108715	0.0344182	0.0444052	0.0625847
PG(19:1_20:4)		0.195342	0.206726	0.182337	0.308047	0.177013	0.207344	0.212801	0.310563	0.281061	0.300585	0.298414	0.0893858	0.155607	0.239269
PG(17:1_22:6)		0.0444432	0.0566869	0.0171241	0.0843825	0.0226882	0.0338326	0.0431929	0.0461463	0.0385304	0.0432152	0.0669283	0.0169482	0.0291138	0.040147
PG(20:5_20:5)		0.0317506	0.0243741	0.0223137	0.0431045	0.0416557	0.0379072	0.0335176	0.0295642	0.0265419	0.0151646	0.0502357	0.0160383	0.0163263	0.0256452
PG(18:1_22:4)		0.868035	0.586956	0.430948	0.875601	0.528352	0.521165	0.635176	0.659663	0.502596	0.659513	0.572265	0.265712	0.441999	0.516958
PG(18:0_22:5)		0.0220227	0.0236794	0.0272666	0.047004	0.0252528	0.0308358	0.0293436	0.0249777	0.026434	0.0189026	0.0342498	0.012383	0.015102	0.0220082
PG(18:0_22:5)		0.0519948	0.0469012	0.0392049	0.113765	0.0635303	0.0847677	0.066694	0.0816175	0.0463605	0.0330741	0.0978246	0.030211	0.0307547	0.0533071
PG(18:1_22:5)		2.62676	2.10571	1.46478	2.99293	1.86246	2.17801	2.20511	2.20562	1.64914	1.83454	1.95092	0.984549	1.60478	1.70493
PG(18:1_22:6)		14.4735	13.0604	2.9051	17.8397	8.13123	8.37101	10.7968	12.3158	9.78069	10.0659	10.152	5.14567	7.12416	9.09736
PG(18:2_22:6)		6.48115	6.03543	1.99494	10.0099	4.0572	4.81935	5.56633	8.8756	7.11043	4.32092	7.96598	2.52887	2.66414	5.57766
PG(18:3_22:6)		0.78593	0.574963	0.485904	1.03469	0.890494	0.722944	0.749153	0.893909	0.599948	0.449001	1.04633	0.335593	0.385259	0.61834
PG(20:4_22:6)		1.81611	1.64376	0.83048	3.17843	1.17476	1.11782	1.62689	1.92899	1.76126	1.48348	2.43822	0.620346	0.756541	1.49814
PG(20:5_22:6)		0.628161	0.673939	0.474301	0.916075	0.714151	0.619482	0.671018	0.729227	0.560872	0.47159	1.04839	0.269664	0.372647	0.575398
PG(20:0_22:6)		0.0720651	0.0486077	0.0402091	0.0928111	0.0438199	0.0486851	0.0576997	0.0848323	0.0402173	0.0447404	0.0579923	0.0250004	0.0360911	0.0481456
PG(22:4_20:4)		0.889714	0.648	0.297137	1.05024	0.410322	0.518459	0.635646	0.820751	0.558301	0.667725	0.62345	0.241141	0.354769	0.544356
PG(22:4_22:6)		0.644367	0.472408	0.165342	0.883307	0.212291	0.272947	0.441777	0.630373	0.317489	0.561724	0.537038	0.148896	0.215525	0.401841
PG(22:5_22:6)		2.65071	2.63156	0.795171	3.75347	1.11178	1.34409	2.0478	2.85942	1.6464	2.13227	3.1367	0.747828	1.11658	1.93987
PG(22:5_22:6)		2.66604	2.64743	0.796443	3.7782	1.11594	1.34602	2.05834	2.86889	1.6477	2.13826	3.13963	0.751964	1.12325	1.94495
PG(22:6_22:6)		10.5162	14.0501	3.02282	15.8868	6.12652	4.32984	8.9887	15.0564	7.60444	9.75178	12.609	2.95794	4.37402	8.7256
PG(22:4_22:4)		0.0588569	0.0389597	0.0247676	0.0582295	0.0276713	0.0269262	0.0392352	0.0662196	0.0367549	0.0592979	0.0417261	0.0141082	0.0244857	0.040432
PG(22:4_22:5)		0.156477	0.0996181	0.0633117	0.155825	0.0771115	0.0840659	0.106068	0.146739	0.0758778	0.0996042	0.091281	0.0420861	0.0666962	0.0870474
	Total PG	81.5228	75.1023	39.0953	119.383	59.6272	65.5869	73.3862	84.3673	67.2594	61.9429	82.6163	31.0539	45.9363	62.196
LPI(16:0)		0.282251	0.379722	0.162819	0.892077	0.285823	0.238377	0.373511	0.294705	0.352201	0.310722	0.538733	0.112334	0.214272	0.303828
LPI(16:0)		3.53203	6.05197	5.19704	12.3545	4.42292	3.69891	5.87623	4.24729	4.34079	5.7895	7.92858	1.63978	3.58978	4.58929
LPI(16:1)		0.188877	0.152248	0.254508	0.399363	0.212225	0.182025	0.231541	0.220437	0.135598	0.320093	0.196363	0.0858039	0.19468	0.192162
LPI(16:1)		0.200554	0.132803	0.0670498	0.458588	0.167629	0.127567	0.192365	0.112526	0.165747	0.13894	0.217876	0.0607493	0.121756	0.136266
LPI(17:0)		0.266247	0.368272	0.322732	0.944513	0.388475	0.387295	0.446256	0.583049	0.373669	0.541755	0.665532	0.142342	0.308257	0.435767
LPI(18:0)		4.41961	5.42349	1.4	9.48923	4.015	3.60935	4.72611	3.66839	6.22256	3.34413	4.77517	1.59188	4.16707	3.96153
LPI(18:0)		67.814	94.834	70.2743	147.205	70.5806	70.4898	86.8663	81.3923	77.9665	120.151	109.063	30.2549	70.7593	81.5977
LPI(18:0e)		0.129836	0.1032	0.0852395	0.210579	0.151184	0.074927	0.125827	0.0882047	0.113112	0.186791	0.169385	0.0405135	0.0647451	0.110458
LPI(18:1)		0.36802	0.612769	0.347034	0.892121	0.451878	0.546211	0.536339	0.572865	0.428533	0.692492	0.640025	0.212846	0.439396	0.497693
LPI(18:1)		1.77973	4.20519	2.65962	5.65977	2.43379	2.63464	3.22879	4.20055	2.8254	4.75177	3.74616	0.85623	2.45716	3.13955
LPI(18:1e)		0.191012	0.111853	0.0774664	0.213335	0.122479	0.0608619	0.129501	0.0573476	0.106932	0.159623	0.157803	0.0249135	0.0702472	0.0961442
LPI(18:2)		0.514948	0.462869	0.498576	1.21165	0.610831	1.01717	0.719341	0.649454	0.415131	0.861954	0.878177	0.353459	0.540811	0.616498
LPI(18:2)		0.527659	0.412094	0.151755	1.17196	0.410062	0.643502	0.552838	0.348525	0.53455	0.319602	0.691783	0.218382	0.317409	0.405042
LPI(19:0)		0.0669801	0.0893649	0.0821941	0.301457	0.10759	0.095564	0.123858	0.153464	0.0864195	0.148618	0.135459	0.0395192	0.111558	0.112506
LPI(20:0)		0.0420685	0.0339705	0.0500375	0.150334	0.0563308	0.0525922	0.0642223	0.0408012	0.046854	0.0928373	0.0973946	0.0216139	0.0641283	0.0606049
LPI(20:1)		0.0763892	0.126558	0.0654692	0.118166	0.0629577	0.0744729	0.0873355	0.0949718	0.0745096	0.159752	0.0809212	0.032024	0.0876786	0.0883096
LPI(20:2)		0.101033	0.119814	0.0545469	0.127082	0.088247	0.10904	0.0999606	0.095148	0.0628288	0.121042	0.117915	0.0437963	0.0884792	0.0882016
LPI(20:3)		2.0799	1.79755	1.89491	3.43222	1.58116	2.30234	2.18135	1.31728	1.45769	3.26264	2.7267	0.968501	2.13777	1.97843
LPI(20:3)		1.81528	1.50115	0.4678	2.78443	0.873595	1.30278	1.45751	0.710839	1.85891	1.09858	1.9027	0.553013	1.17369	1.21629
LPI(20:3)		0.887641	1.07439	0.566	1.14461	0.50994	0.811525	0.83235	0.729981	0.557341	0.967208	1.09883	0.325848	0.771493	0.741784
LPI(20:3)		0.939022	1.27524	0.229863	1.16625	0.461854	0.697222	0.794909	0.533009	0.695266	0.538982	1.03312	0.2825	0.671189	0.625677
LPI(20:4)		10.8455	13.5929	16.3179	20.5856	9.5885	14.5179	14.2414	21.0649	11.1806	21.7616	13.3361	5.69822	12.2241	14.2109
LPI(20:4)		11.4823	13.7079	4.2084	18.7593	7.02743	11.2728	11.0764	10.0461	15.3788	8.07251	9.9851	4.05129	7.70557	9.20657
LPI(22:4)		0.273294	0.316163	0.223913	0.520131	0.23276	0.301286	0.311258	0.248891	0.175751	0.522274	0.403424	0.11754	0.283308	0.291865
LPI(22:4)		0.247616	0.226379	0.0387075	0.425941	0.123991	0.160884	0.20392	0.0813329	0.173517	0.157962	0.296997	0.0648693	0.145708	0.153398
LPI(22:5)		0.197144	0.150627	0.205394	0.33703	0.200155	0.235834	0.221031	0.087752	0.09637	0.243457	0.273298	0.09907	0.178203	0.163025
LPI(22:5)		0.178846	0.117625	0.0433058	0.31487	0.100448	0.136524	0.148603	0.038104	0.110972	0.0809491	0.200949	0.056694	0.0929288	0.0967661
LPI(22:5)		0.0549729	0.0511589	0.0193666	0.101922	0.0301979	0.033605	0.0485372	0.033004	0.0278272	0.0987062	0.0687897	0.0165031	0.0390421	0.0473121
LPI(22:6)		0.17291	0.158171	0.142244	0.342351	0.115833	0.14217	0.178947	0.13879	0.0908054	0.40581	0.165482	0.0750052	0.160503	0.172733
LPI(22:6)		0.201933	0.186164	0.0371567	0.451515	0.0962004	0.108886	0.180309	0.0779335	0.126028	0.169363	0.234613	0.0578034	0.107894	0.128939
	Total LPI	109.878	147.776	106.145	232.166	105.51	116.066	136.257	131.928	126.181	175.47	161.826	48.098	109.288	125.465
PI(16:0_16:1)		1.00351	0.751959	0.931747	1.867	1.26878	0.81955	1.10709	0.912699	0.741747	0.919242	1.67017	0.396193	0.829357	0.911569
PI(18:0_16:0)		0.427685	0.294736	0.315292	0.675938	0.410992	0.428313	0.425493	0.36294	0.265186	0.229621	0.52481	0.158902	0.214464	0.292654
PI(18:0_16:0)		0.470297	0.311615	0.324241	1.23304	0.432419	0.376648	0.52471	0.479364	0.296475	0.318475	0.561388	0.148686	0.253132	0.34292
PI(16:0_18:1)		3.4501	2.47156	2.62767	7.32562	3.64473	2.96713	3.7478	2.831	2.28769	3.08684	6.05269	1.23644	2.5293	3.00399
PI(16:0_18:2)		1.70348	1.36294	2.26706	5.85694	2.58113	2.74951	2.75351	1.41995	1.15778	1.90535	5.07015	0.943101	1.77206	2.04473
PI(16:1_18:2)		0.277105	0.279381	0.212668	0.920353	0.292384	0.397911	0.396633	0.260034	0.299383	0.396812	0.589627	0.162483	0.265337	0.328946
PI(14:0_20:4)		0.0163661	0.0226745	0.0159967	0.0759296	0.0207123	0.030177	0.0303094	0.020745	0.0182777	0.0236696	0.0427204	0.0120469	0.0229993	0.0234098
PI(17:0_18:2)		0.0507885	0.0287204	0.0653141	0.20086	0.0914468	0.0998034	0.0894889	0.0519397	0.0406346	0.0535516	0.125486	0.0432704	0.056185	0.0618445
PI(18:0_18:1)		0.794711	0.759678	0.875456	1.65075	1.25001	0.874524	1.03419	0.767052	0.586227	0.93183	1.23684	0.475853	0.902645	0.816742
PI(16:0_20:3)		7.08779	5.60404	6.43015	13.7137	8.83572	8.3166	8.33134	4.80999	5.15029	6.0889	11.2556	3.67552	7.03755	6.3363
PI(16:0_20:3)		1.53634	1.42664	1.58725	3.56155	2.02547	2.11375	2.04183	1.06846	0.879824	1.35799	2.51371	0.910041	1.69484	1.40414
PI(16:0_20:4)		16.921	15.8837	19.1521	32.1603	23.1215	19.999	21.2063	15.2002	14.379	16.5357	28.3107	8.52753	15.0332	16.3311
PI(16:0e_20:4)		0.0420086	0.0303629	0.0332941	0.0656077	0.0365103	0.0231079	0.0384819	0.0318017	0.0277876	0.0376619	0.0356079	0.014565	0.0267957	0.0290366
PI(18:3_18:2)		0.578099	0.685429	0.524227	1.97283	0.80463	1.00072	0.927656	0.529006	0.473165	0.746671	1.82893	0.3281	0.605888	0.75196
PI(17:0_20:3)		0.0781302	0.0372948	0.0746986	0.205796	0.112594	0.11494	0.103909	0.0427748	0.0457823	0.069378	0.136532	0.0364026	0.0838772	0.0691245
PI(17:0_20:3)		0.0851754	0.0844131	0.0688485	0.206966	0.0996186	0.09546	0.106747	0.0811405	0.0575465	0.0830619	0.164523	0.0468875	0.0873889	0.086758
PI(17:0_20:4)		1.19481	0.981352	1.30395	3.00263	1.4469	1.87335	1.63383	2.38942	1.34851	1.06789	1.92961	0.801062	1.19013	1.45444
PI(18:0_20:2)		0.778842	0.852031	0.735041	1.20226	0.885364	0.695102	0.858107	0.702306	0.633766	0.757683	1.09786	0.365349	0.576786	0.688957
PI(18:0_20:2)		0.827402	0.731477	0.660346	0.891703	0.916236	0.640434	0.777933	0.442322	0.348965	0.790611	0.967305	0.424936	0.827867	0.633668
PI(18:0_20:3)		50.3091	43.5812	43.4462	83.1607	53.7818	51.7108	54.3316	39.9113	40.7754	44.4893	69.8791	24.5634	40.7057	43.3874
PI(18:0_20:4)		141.832	122.404	130.557	221.695	133.854	147.642	149.664	167.974	143.176	130.185	212.728	62.3694	108.684	137.519
PI(18:0e_20:4)		0.0670129	0.0458843	0.0545252	0.106296	0.059444	0.0552419	0.064734	0.0721364	0.058251	0.0614178	0.0806362	0.0265607	0.0354943	0.0557494
PI(18:1_20:4)		12.9151	14.0718	14.6187	23.0278	17.2077	17.0909	16.4887	21.8208	13.4472	12.9696	18.9109	7.85072	14.1297	14.8548
PI(18:1e_20:4)		0.281527	0.208087	0.205321	0.395717	0.208727	0.209532	0.251485	0.284375	0.183177	0.218551	0.215836	0.106102	0.167099	0.195857
PI(16:0_22:6)		1.01366	1.01413	1.14587	3.28852	1.36934	1.17251	1.50067	0.876563	0.733118	1.69996	1.82708	0.581704	1.21424	1.15544
PI(18:3_20:4)		0.0323085	0.0340374	0.0272349	0.114369	0.0434419	0.0554735	0.0511442	0.0539908	0.0324967	0.0328938	0.0566521	0.019584	0.0274743	0.0371819
PI(19:0_20:4)		0.461712	0.374999	0.47268	1.33855	0.593573	0.730421	0.661989	0.880459	0.483825	0.436033	0.903588	0.269621	0.465953	0.573246
PI(19:1_20:4)		0.0998226	0.0856123	0.0966722	0.257218	0.115746	0.142175	0.132874	0.171639	0.0815471	0.0909005	0.141415	0.064572	0.109737	0.109968
PI(17:0_22:6)		0.014326	0.0122793	0.0199475	0.0493833	0.02312	0.0150409	0.0223495	0.0122663	0.0114648	0.03286	0.0342805	0.00964195	0.0152543	0.0192946
PI(18:0_22:3)		0.178046	0.180598	0.153231	0.29466	0.174975	0.123434	0.184157	0.0969331	0.0896939	0.197984	0.270685	0.0788737	0.183716	0.152981
PI(18:0_22:4)		3.54838	2.73686	2.64402	5.52087	4.06678	2.81652	3.55557	2.07576	2.01261	3.7438	4.83878	1.74104	2.98298	2.89916
PI(18:0_22:5)		0.206038	0.153436	0.138156	0.361017	0.214794	0.159457	0.205483	0.143955	0.114945	0.207425	0.294455	0.0859043	0.202759	0.174907
PI(18:0_22:5)		1.55034	0.951108	1.31724	2.92279	1.69245	1.30611	1.62334	0.634143	0.817976	1.16186	2.76671	0.71814	1.16593	1.2108
PI(18:0_22:5)		0.859412	0.662002	0.639953	1.90182	0.867826	0.651281	0.930382	0.561903	0.492326	0.972115	1.28082	0.353989	0.668777	0.721654
PI(18:1_22:5)		0.214524	0.179695	0.180759	0.35172	0.250205	0.219431	0.232722	0.235502	0.164716	0.164498	0.239716	0.116904	0.210688	0.188671
PI(18:0_22:6)		1.80149	1.19342	1.36274	4.3094	1.86814	1.32566	1.97681	1.00221	0.872121	2.41754	2.90481	0.77825	1.74868	1.6206
PI(18:1_22:6)		0.160806	0.203802	0.170376	0.331625	0.183404	0.154653	0.200778	0.226512	0.123506	0.234873	0.169687	0.0973017	0.191484	0.173894
PI(20:4_20:4)		0.0535573	0.058925	0.0313991	0.118267	0.0307881	0.0464614	0.0565663	0.102297	0.0488481	0.0500759	0.0657013	0.0185842	0.0346387	0.0533575
PI(20:5_20:4)		0.0048779	0.00436375	0.00279493	0.0132115	0.00657313	0.0081068	0.00665466	0.0066541	0.00297492	0.000854131	0.00560853	0.00266506	0.00363923	0.00373266
	Total PI	252.928	220.756	235.49	426.348	264.89	269.252	278.277	269.547	232.761	234.768	381.729	118.56	206.957	240.72
LPS(16:0)		2.06456	0.993409	0.91346	2.39936	0.967155	0.940682	1.37977	0.726671	0.713292	1.00178	2.15465	0.451485	0.858981	0.984476
LPS(18:0)		6.6042	12.1012	11.9947	18.4319	11.5989	10.0478	11.7964	10.9506	10.2243	10.8777	14.4123	3.7299	7.22551	9.57004
LPS(18:1)		0.350885	0.117756	0.129198	0.277955	0.142388	0.112615	0.188466	0.173384	0.0757505	0.14776	0.21299	0.070751	0.0780386	0.126446
LPS(18:2)		0.113755	0.0492801	0.08427	0.157979	0.0982716	0.102213	0.100961	0.0856887	0.0417396	0.0663534	0.140592	0.0453842	0.0507066	0.0717441
LPS(18:2)		0.190214	0.0617122	0.0245561	0.177329	0.0714664	0.0770639	0.10039	0.0519126	0.077507	0.0342632	0.154552	0.0354839	0.0380888	0.0653013
LPS(20:3)		0.305858	0.114159	0.149288	0.265207	0.15777	0.112965	0.184208	0.125456	0.114633	0.176551	0.283991	0.0771355	0.104622	0.147065
LPS(20:3)		0.432874	0.110287	0.0418523	0.295023	0.129009	0.0825644	0.181935	0.0628478	0.127263	0.0692743	0.21829	0.0537079	0.0826723	0.102343
LPS(20:4)		2.25021	1.87834	3.5041	3.75654	1.76658	2.21788	2.56228	2.49943	1.60084	3.63191	3.89725	1.14739	1.94999	2.45447
LPS(20:4)		4.01562	2.01865	1.00572	6.00841	1.62522	2.25256	2.82103	1.57285	2.37497	2.13024	4.85123	1.13596	1.81446	2.31329
LPS(22:5)		0.160703	0.0543872	0.108954	0.135402	0.102236	0.0893849	0.108511	0.0751241	0.044831	0.0605849	0.167017	0.0466958	0.0473874	0.0736067
LPS(22:6)		2.07243	0.982522	1.90402	3.12484	1.3874	1.54297	1.8357	1.31259	0.837745	1.98156	3.15041	0.723076	1.39512	1.56675
LPS(22:6)		2.97052	1.3321	0.646772	4.40307	1.43505	1.35	2.02292	0.887002	1.71765	1.10459	3.93667	0.724436	1.30557	1.61265
	Total LPS	21.5318	19.8138	20.5069	39.433	19.4814	18.9287	23.2826	18.5236	17.9505	21.2826	33.5799	8.24141	14.9511	19.0882
PS(16:0_18:2)		0.349736	0.214296	0.222135	0.514495	0.412484	0.258218	0.328561	0.282448	0.172038	0.178103	0.318316	0.137301	0.246722	0.222488
PS(16:0_20:4)		7.15547	6.11918	8.60182	16.1681	8.92991	8.91271	9.31453	8.39041	6.19452	5.6304	10.4757	2.50264	6.50517	6.61648
PS(16:0_20:5)		0.531531	0.465866	0.661816	1.17754	1.16056	0.820564	0.802979	0.456109	0.396952	0.301313	1.37706	0.282294	0.448049	0.543629
PS(17:0_20:4)		0.529985	0.389423	0.569123	1.13586	0.54153	0.685669	0.641931	0.96153	0.519648	0.540748	0.677539	0.258123	0.470916	0.571418
PS(18:0_20:3)		3.50867	2.446	2.77406	4.16902	3.67474	2.32211	3.1491	2.33862	1.87446	2.17615	2.31959	1.01155	2.01132	1.95528
PS(18:0_20:4)		54.7256	41.8445	53.19	88.2019	54.7254	53.1207	57.6347	48.3942	52.7171	37.749	58.0607	23.4741	31.6437	42.0065
PS(18:1_20:4)		1.50365	1.59798	1.75223	2.86445	1.74906	1.67806	1.85757	2.55869	1.11379	1.69959	1.94074	1.22875	1.66756	1.70152
PS(18:0_20:5)		4.54122	3.67333	5.12477	8.03066	7.03134	6.436	5.80622	4.97959	3.88095	2.94826	7.83375	2.5261	3.54491	4.28559
PS(18:2_20:4)		0.292962	7.72825	0.265648	0.51047	16.2386	0.612871	4.2748	0.256987	0.338196	8.43518	0.338324	5.05289	0.226294	2.44131
PS(18:2_20:4)		10.4661	5.85182	10.992	21.0317	13.0216	11.5188	12.147	9.11415	7.76445	6.47451	17.537	3.72776	6.81717	8.57251
PS(18:0_22:4)		0.742722	0.304145	0.59117	0.270594	0.339728	0.132304	0.396777	0.750823	0.204084	0.472786	0.253397	0.270347	0.379757	0.388532
PS(18:0_22:5)		2.06052	1.03275	1.35906	2.61903	4.00455	2.92503	2.33349	1.06225	0.960742	0.783032	1.93202	0.578129	0.669212	0.997565
PS(18:0_22:5)		0.761805	0.455551	0.602703	1.1842	0.613265	0.494263	0.685297	0.659178	0.372163	0.510299	0.487432	0.213147	0.479065	0.453547
PS(18:0_22:6)		35.1482	18.1995	28.5942	52.7322	32.7457	25.2141	32.1057	19.2788	17.8794	19.7115	40.0784	11.8216	21.4415	21.7019
PS(20:4_20:4)		0.749543	0.695708	0.754652	1.83117	0.782731	0.953708	0.961251	0.719995	0.926079	1.01926	1.06436	0.490389	0.756601	0.829447
PS(20:4_22:6)		0.449345	0.673087	0.53372	1.36551	0.51714	0.653865	0.698778	0.434604	0.553576	0.885401	0.973246	0.376043	0.655713	0.646431
PS(22:5_20:4)		0.213702	0.175952	0.215899	0.454617	0.253629	0.248925	0.260454	0.210368	0.191569	0.220212	0.354205	0.125591	0.213554	0.21925
	Total PS	123.731	91.8674	116.805	204.262	146.742	116.988	133.399	100.849	96.0598	89.7357	146.022	54.0768	78.1771	94.1533
LPA(14:0)		0.0617495	0.135757	0.111748	0.361899	0.0977943	0.0681448	0.139515	0.106446	0.0812319	0.112069	0.0825483	0.0347473	0.0993861	0.0860714
LPA(16:0)		0.29924	0.389897	0.38593	1.00894	0.445855	0.409444	0.489884	0.304811	0.331793	0.325631	0.492887	0.156871	0.332619	0.324102
LPA(16:0)		4.71141	7.02672	4.47332	14.9898	5.60209	4.02263	6.80432	5.13713	4.69178	7.37045	7.84833	2.06931	4.69234	5.30156
LPA(16:1)		0.638466	1.32682	1.04278	1.8153	0.873991	0.629685	1.05451	0.82032	0.977338	0.827708	0.58561	0.456917	0.934703	0.767099
LPA(18:0)		3.03908	3.73358	3.23905	7.90578	3.90522	3.95965	4.29706	2.73973	2.85708	3.50954	4.5606	1.50594	3.02189	3.03246
LPA(18:0)		1.59544	1.97882	1.33259	2.67165	2.15628	1.64012	1.89582	2.00875	1.60101	1.63091	2.3018	0.613508	1.11363	1.54493
LPA(18:0)		0.832074	0.788035	1.00402	1.66256	1.13499	1.0964	1.08635	0.83998	0.69249	0.671912	0.944019	0.414796	0.813149	0.729391
LPA(18:1)		0.419095	0.59177	0.3853	0.898526	0.494521	0.32089	0.51835	0.740939	0.434164	0.841476	0.611639	0.185682	0.336554	0.525076
LPA(18:1)		4.11983	6.15461	3.2626	7.30639	4.36277	3.83327	4.83991	4.80175	4.51065	3.55874	4.55615	1.96723	3.01223	3.73446
LPA(18:1)		0.515188	0.585789	0.540322	1.04379	0.706211	0.741295	0.688766	0.399046	0.358487	0.427988	0.451292	0.28932	0.518786	0.407487
LPA(20:4)		0.263341	0.317684	0.559972	0.610837	0.319123	0.338621	0.401596	0.417475	0.242527	0.536289	0.284108	0.15824	0.318248	0.326148
LPA(20:4)		0.437865	0.458577	0.209026	1.06741	0.364391	0.365326	0.483765	0.307873	0.553499	0.317145	0.365235	0.177422	0.317191	0.339727
LPA(22:6)		0.166815	0.118052	0.253867	0.360425	0.195583	0.174327	0.211512	0.177283	0.0822367	0.220995	0.147578	0.0868155	0.192415	0.151221
LPA(22:6)		0.294615	0.207102	0.100236	0.72458	0.255497	0.198675	0.296784	0.140968	0.199024	0.14574	0.27558	0.100886	0.206878	0.178179
	Total LPA	17.3942	23.8132	16.9008	42.4278	20.9143	17.7985	23.2081	18.9425	17.6133	20.4966	23.5074	8.21769	15.91	17.4479
PA(6:0_18:1)		0.00559352	0.0335693	0.030184	0.124645	0.0142991	0.00780891	0.0360166	0.0193643	0.0113037	0.0641267	0.0295127	0.00539174	0.035417	0.0275193
PA(8:0_18:1)		0.00165235	0.0318167	0.0217467	0.0898641	0.00280719	0.00158423	0.0249119	0.0109498	0.00632364	0.0836036	0.0194608	0.00328662	0.0164281	0.0233421
PA(8:0_18:2)		0.00343901	0.0161269	0.0236508	0.106576	0.0105264	0.00701901	0.0278898	0.0138186	0.00894157	0.0434604	0.0310842	0.00331051	0.0202167	0.0201387
PA(10:0_18:1)		0.00431446	0.047063	0.025281	0.0719639	0.0222311	0.0140854	0.0308232	0.0154965	0.0196313	0.0675059	0.0406847	0.00658942	0.0462132	0.0326868
PA(18:1_14:0)		0.0938376	0.14036	0.156331	0.374095	0.160848	0.129328	0.1758	0.139633	0.0874247	0.273091	0.154345	0.055366	0.207549	0.152901
PA(14:0_18:2)		0.0436556	0.074776	0.0910879	0.208624	0.0806271	0.0742751	0.0955076	0.0975847	0.0642248	0.114995	0.0951182	0.0293489	0.0933436	0.0824359
PA(16:0_18:1)		0.64737	0.69859	0.682781	1.17238	0.735133	0.588662	0.754152	0.740572	0.496799	1.35451	0.708482	0.316709	0.801767	0.736474
PA(16:1_18:1)		0.453701	0.5743	0.621162	1.3676	0.587874	0.606454	0.701849	0.740308	0.523625	1.07756	0.898109	0.219836	0.663664	0.687184
PA(16:1_18:2)		0.233826	0.262834	0.428125	0.59084	0.396875	0.411752	0.387375	0.412213	0.294212	0.392566	0.318644	0.171975	0.400215	0.331638
PA(18:0_18:1)		0.707892	0.66523	0.605049	1.33453	0.725508	0.607137	0.774225	0.754198	0.411286	0.443491	0.702777	0.319481	0.387412	0.503107
PA(16:0_20:4)		0.466843	0.457858	0.579573	1.11388	0.588886	0.604854	0.635316	0.631286	0.445003	0.513823	0.778398	0.221119	0.456861	0.507748
PA(16:0_20:4)		0.141574	0.136798	0.131319	0.32812	0.191421	0.179809	0.18484	0.223311	0.114522	0.396641	0.198573	0.0601536	0.197044	0.198374
PA(16:0_20:5)		0.0639064	0.0530858	0.0444553	0.140475	0.0740148	0.088236	0.0773622	0.0816219	0.0476526	0.0474384	0.129156	0.0312951	0.0474322	0.0640994
PA(18:0_20:3)		0.470755	0.405481	0.496424	0.833834	0.572518	0.405164	0.530696	0.388161	0.304892	0.276598	0.495401	0.196735	0.336726	0.333086
PA(18:0_20:4)		3.66594	3.71283	4.96106	7.85784	4.84767	4.70473	4.95834	4.97595	3.84781	3.71956	5.74579	1.98583	3.42525	3.95003
PA(18:0_20:5)		0.261852	0.233086	0.321323	0.451513	0.396852	0.366726	0.338559	0.293542	0.192799	0.227406	0.454233	0.14124	0.203239	0.252077
PA(16:0_22:6)		0.411238	0.326305	0.470917	0.9421	0.561601	0.406842	0.519834	0.414756	0.306307	0.415531	0.747289	0.186702	0.408448	0.413172
PA(16:0_22:6)		0.402416	0.35564	0.324532	0.956876	0.421465	0.358117	0.469841	0.482102	0.286471	0.772942	0.436806	0.17283	0.540831	0.448664
PA(16:1_22:6)		0.0332172	0.0497799	0.0516878	0.123219	0.0440091	0.0438262	0.0576233	0.0813076	0.0488334	0.122515	0.0562914	0.0184741	0.0715776	0.0664999
PA(18:0_22:4)		0.339461	0.29489	0.269539	0.624393	0.256628	0.250081	0.339165	0.403507	0.24896	0.268491	0.379079	0.11966	0.188242	0.26799
	Total PA	8.45248	8.57042	10.3362	18.8134	10.6918	9.85649	11.1201	10.9197	7.76702	10.6759	12.4192	4.26533	8.54788	9.09917
LPC(14:0)		0.0346115	0.010761	0.00824036	0.0404726	0.0143292	0.0103452	0.0197933	0.0110295	0.0114039	0.0160547	0.0255382	0.00737059	0.00997945	0.0135627
LPC(14:0)		0.35961	0.127621	0.103423	0.400339	0.148252	0.107503	0.207791	0.140202	0.131493	0.237349	0.258414	0.0802344	0.101246	0.158156
LPC(15:0)		0.239214	0.0979322	0.106526	0.274839	0.185286	0.146424	0.175037	0.222123	0.115747	0.0852173	0.276411	0.065784	0.0926598	0.14299
LPC(15:0)		0.59461	0.508839	0.29533	0.767933	0.784572	0.708972	0.610043	0.384582	0.503796	0.238154	0.433811	0.299712	0.49735	0.392901
LPC(16:0)		12.7991	5.37334	3.99315	13.4293	6.13597	4.94761	7.77974	5.57724	4.78882	4.15711	7.92156	3.1941	4.67587	5.05245
LPC(16:0)		122.338	82.1458	103.227	144.871	87.9986	118.669	109.875	96.2096	67.8659	93.4274	98.6618	49.6497	89.8885	82.6172
LPC(16:0e)		0.317401	0.274975	0.330806	0.668428	0.44877	0.309996	0.391729	0.439505	0.310557	0.448137	0.390149	0.127697	0.2408	0.326141
LPC(16:1)		0.363941	0.129968	0.13032	0.391137	0.208163	0.117594	0.22352	0.140057	0.104732	0.201145	0.341636	0.0926344	0.154703	0.172485
LPC(16:1)		3.45761	1.15695	1.13269	2.68208	1.4833	1.13134	1.84066	1.30358	0.826668	1.55881	2.54254	0.600127	1.14618	1.32965
LPC(16:1)		3.7833	1.30505	1.28658	2.99506	1.64662	1.30608	2.05378	1.50171	0.921123	1.73089	2.77565	0.664717	1.26882	1.47715
LPC(17:0)		0.646348	0.427379	0.541207	1.0995	0.562231	0.685326	0.660331	0.887174	0.421933	0.489789	0.720536	0.353644	0.419261	0.548723
LPC(17:0)		1.51421	1.12024	1.45551	2.65681	1.74201	1.61991	1.68478	2.78317	1.35811	1.33327	1.7028	0.81108	0.979564	1.49467
LPC(17:1)		0.000358107	0.0160082	0.017969	0.0358706	0.015526	0.0183123	0.0173407	0.0218945	0.0115261	0.0168346	0.0283481	0.0106589	0.0162202	0.0175804
LPC(17:1)		0.199793	0.101862	0.121476	0.250871	0.124175	0.121437	0.153269	0.154678	0.0839786	0.121941	0.182182	0.0600816	0.101385	0.117374
LPC(18:0)		9.02331	8.00085	3.97638	13.2172	11.1652	7.90591	8.88148	9.62021	9.01411	5.26589	7.32812	3.97744	5.4834	6.78153
LPC(18:0)		121.105	116.379	145.773	210.493	151.819	157.276	150.474	163.247	110.27	137.358	140.103	81.2694	121.381	125.605
LPC(18:0e)		0.168782	0.124576	0.131416	0.294059	0.151778	0.14042	0.168505	0.191663	0.142166	0.180302	0.189483	0.0740852	0.107634	0.147556
LPC(18:1)		5.91081	4.09508	7.6133	6.21402	5.27298	6.09942	5.8676	5.59076	2.65018	4.49877	4.80497	2.7676	5.90015	4.36874
LPC(18:1)		19.2081	18.154	16.4264	33.3327	19.6278	19.4089	21.0263	20.1795	12.5712	17.7597	22.1933	9.05761	19.4648	16.871
LPC(18:1e)		0.315063	0.235152	0.252159	0.425961	0.339853	0.176932	0.290853	0.325781	0.213002	0.349242	0.208499	0.0832295	0.138269	0.219671
LPC(18:1e)		0.0489593	0.0406642	0.0425018	0.0789217	0.0428998	0.0523621	0.0510515	0.0759814	0.0457161	0.034138	0.0437101	0.026902	0.0357127	0.0436934
LPC(18:2)		15.0548	5.1477	8.67534	10.5904	9.64291	8.59649	9.61793	11.4529	4.05443	7.72922	9.82972	4.79669	5.95562	7.3031
LPC(18:2)		25.8517	9.69342	8.12326	25.8779	17.4468	26.9655	18.9931	12.2984	9.69043	7.11172	17.2635	6.88321	8.95632	10.3673
LPC(18:3)		0.584795	0.195154	0.203402	0.657916	0.375599	0.289201	0.384344	0.367093	0.264723	0.255001	0.531765	0.145283	0.181159	0.290837
LPC(18:3)		0.283285	0.0939543	0.0630499	0.34922	0.167167	0.114532	0.178535	0.134019	0.12551	0.0894163	0.233464	0.0583147	0.0749992	0.119287
LPC(18:3)		1.3833	1.05139	2.29366	2.26754	1.97582	2.31387	1.88093	1.70749	0.948015	1.70977	1.1599	1.2911	2.27062	1.51448
LPC(18:3e)		0.162483	0.124496	0.130631	0.27194	0.161455	0.161832	0.168806	0.172043	0.109043	0.150901	0.185177	0.0741314	0.160372	0.141945
LPC(19:0)		0.206823	0.174528	0.195865	0.580177	0.34375	0.35083	0.308662	0.363024	0.21731	0.21851	0.365754	0.1635	0.224534	0.258772
LPC(19:0)		0.515661	0.437897	0.499603	1.35332	0.644875	0.804035	0.709232	0.98143	0.481311	0.51032	0.764587	0.378256	0.507827	0.603955
LPC(19:1)		0.0803574	0.0782037	0.0747522	0.1653	0.121554	0.0944439	0.102435	0.160474	0.0654394	0.0887328	0.0884139	0.0443821	0.0771522	0.0874324
LPC(20:0)		0.0986136	0.078363	0.0531032	0.237374	0.105178	0.119479	0.115352	0.0940796	0.0792614	0.076437	0.112759	0.0591338	0.0945159	0.0860312
LPC(20:0)		0.673643	0.471656	0.552666	1.33911	0.76207	0.946054	0.790867	0.710698	0.59639	0.587035	0.930078	0.38725	0.505155	0.619434
LPC(20:0e)		0.125336	0.0991819	0.0813938	0.272108	0.0946526	0.0939946	0.127778	0.147772	0.142202	0.117836	0.173596	0.0595812	0.0970939	0.123014
LPC(20:1)		0.0624474	0.0707368	0.0532354	0.106218	0.104065	0.062788	0.0765819	0.0815155	0.0487801	0.0876748	0.0754006	0.0374475	0.0689379	0.0666261
LPC(20:1)		0.719377	0.688803	0.697279	1.08445	0.805816	0.742693	0.789735	0.805384	0.449822	0.640843	0.765934	0.40188	0.798475	0.643723
LPC(20:2)		0.155386	0.118642	0.182954	0.218057	0.173245	0.163151	0.168573	0.179153	0.0797987	0.157884	0.166627	0.0881431	0.144318	0.135987
LPC(20:2)		0.474591	0.345841	0.337209	0.756765	0.511567	0.417728	0.47395	0.516229	0.363634	0.353017	0.456494	0.201697	0.364634	0.375951
LPC(20:3)		3.06814	1.67681	2.97372	2.55725	1.44146	1.55607	2.21224	2.17451	1.40428	2.39145	2.19288	0.926195	1.84725	1.82276
LPC(20:3)		3.68743	2.55849	1.40711	4.91322	2.07642	2.04147	2.78069	1.92321	2.58558	1.65559	2.75905	1.03054	2.25929	2.03554
LPC(20:4)		9.82928	3.96096	6.36871	6.63133	3.94971	3.95652	5.78275	9.33762	3.67264	8.92841	5.70086	2.60604	4.31445	5.76
LPC(20:4)		15.8814	7.08401	3.16395	14.6435	5.06102	4.92681	8.46011	8.13487	8.88697	5.13137	7.89812	2.97051	5.18282	6.36744
LPC(20:4)		0.503172	0.411511	0.64454	0.942509	0.732226	0.821316	0.675879	0.595787	0.360011	0.537061	0.45999	0.400034	0.747756	0.516773
LPC(20:4e)		0.0175115	0.0114357	0.0170528	0.0226554	0.015772	0.0113795	0.0159678	0.0129413	0.00952374	0.0214056	0.00846593	0.00758556	0.0143965	0.0123864
LPC(20:5)		0.313199	0.10328	0.272007	0.367847	0.275222	0.157439	0.248166	0.172279	0.0826154	0.245271	0.436093	0.0971582	0.179743	0.202193
LPC(20:5)		0.596086	0.236372	0.112057	0.672277	0.336904	0.18846	0.357026	0.158889	0.232975	0.166386	0.648717	0.127085	0.191508	0.25426
LPC(22:0)		0.463426	0.426159	0.439755	0.90706	0.686228	0.589596	0.585371	0.66392	0.392311	0.39628	0.56194	0.301606	0.343433	0.443248
LPC(22:1)		0.0727794	0.0559706	0.0485295	0.118116	0.0626449	0.0749627	0.0721673	0.0837858	0.0579308	0.0546158	0.076793	0.0300657	0.0520175	0.0592014
LPC(22:4)		0.0639849	0.0377433	0.0924358	0.0832418	0.0430622	0.0494162	0.0616474	0.0813212	0.0298344	0.0718194	0.0580539	0.0281021	0.0462916	0.0525704
LPC(22:4)		0.103278	0.073936	0.0494169	0.179706	0.062952	0.0622127	0.0885836	0.0719366	0.0730165	0.0547924	0.0904474	0.0327907	0.0644457	0.0645716
LPC(22:5)		0.36527	0.114299	0.32676	0.360252	0.257974	0.257069	0.280271	0.156081	0.108918	0.149179	0.295945	0.115911	0.163209	0.164874
LPC(22:5)		0.491231	0.177742	0.190707	0.609565	0.264634	0.271218	0.334183	0.161083	0.232259	0.1656	0.395571	0.120378	0.208711	0.213934
LPC(22:5)		0.0720981	0.0429995	0.0161635	0.14195	0.0299859	0.0435077	0.057784	0.0400118	0.0470896	0.0532116	0.0565667	0.0190942	0.0659414	0.0469859
LPC(22:6)		5.85329	1.74609	2.86466	3.94532	2.09158	1.64103	3.02366	2.91273	1.75375	3.91911	3.77258	1.20782	2.28067	2.64111
LPC(22:6)		8.38811	3.1661	1.50171	8.34621	3.04913	2.30682	4.45968	2.88902	3.46527	2.76548	4.77437	1.51937	3.04826	3.07696
LPC(22:6)		0.139173	0.104423	0.0898803	0.269079	0.158196	0.132257	0.148835	0.08878	0.11279	0.104167	0.0912407	0.0777785	0.194733	0.111582
LPC(24:1)		0.234602	0.155894	0.137257	0.310807	0.227102	0.181445	0.207851	0.228357	0.138078	0.153801	0.181674	0.0932881	0.122951	0.153025
	Total LPC	399.005	280.84	329.899	526.77	344.176	382.465	377.192	369.066	253.724	316.358	354.695	180.055	293.913	294.635
PC(16:0_16:0)		16.4742	12.567	8.82602	34.1505	16.6746	8.31853	16.1685	15.855	7.72837	12.9001	16.8424	5.41208	8.02998	11.128
PC(16:0e_16:0)		2.04726	1.3574	1.08517	2.59948	1.84628	0.668761	1.60072	1.35044	0.780284	1.37804	1.92688	0.532493	0.854569	1.13712
PC(16:0_16:1)		5.08775	3.52503	4.66871	10.8143	6.73071	4.20211	5.8381	3.50602	2.68384	3.50756	6.43599	1.99687	5.04955	3.86331
PC(16:1e_16:0)		0.185574	0.201232	0.166674	0.78818	0.300589	0.117185	0.293239	0.303747	0.0973635	0.201566	0.354737	0.103204	0.161106	0.203621
PC(14:0_18:3)		0.270927	0.21551	0.221567	0.814017	0.351505	0.269327	0.357142	0.383301	0.215267	0.179872	0.438997	0.135969	0.205596	0.259834
PC(16:0_17:0)		0.370162	0.25054	0.230415	0.788194	0.383515	0.194191	0.369503	0.385197	0.253301	0.251186	0.349542	0.129258	0.167368	0.255975
PC(15:0_18:1)		1.34518	0.887973	0.99268	2.4564	1.57393	1.13551	1.39861	1.11172	0.795279	0.935113	1.84841	0.504529	1.07175	1.04447
PC(15:0_18:2)		0.573663	0.337837	0.454248	1.08038	0.752435	0.894686	0.682208	0.808309	0.451275	0.284387	0.781494	0.256978	0.377962	0.493401
PC(18:0_16:0)		11.3283	10.2831	8.07582	19.1572	11.1751	5.89618	10.986	13.5642	6.88662	10.0196	16.5031	4.34817	6.32155	9.60721
PC(18:0e_16:0)		0.938537	0.818026	0.493463	1.04798	0.988988	0.442045	0.788173	0.914972	0.451988	0.649904	0.991491	0.26331	0.349665	0.603555
PC(16:0_18:1)		112.53	75.9361	86.1724	173.712	141.537	88.6925	113.097	75.7123	50.9187	70.0152	117.998	42.6922	96.1073	75.5739
PC(16:0_18:1)		5.15356	0.338688	0.90508	1.35705	1.44982	5.44804	2.44204	0.897113	0.600448	1.00822	6.78066	0.130167	1.42619	1.80713
PC(18:1e_16:0)		6.21069	4.36679	3.35255	6.44851	4.97992	2.70929	4.67796	4.36487	2.7672	3.5282	4.15936	1.6532	2.57546	3.17471
PC(16:0_18:2)		289.379	157.542	194.735	365.965	278.849	225.216	251.948	195.788	167.144	153.334	254.202	110.915	182.774	177.359
PC(16:0_18:2)		0.61513	0.292044	0.52243	0.966272	0.478151	0.322552	0.532763	0.333289	0.316454	0.265665	0.170349	0.264817	0.524536	0.312518
PC(16:0_18:3)		34.836	13.3937	17.2053	45.1288	26.1828	31.8583	28.1008	29.0679	17.6744	16.1225	25.3358	10.1901	21.1576	19.9247
PC(16:0_18:3)		6.04996	3.90882	5.50795	9.92217	6.98423	7.00672	6.56331	6.0713	4.66444	3.95246	6.8755	2.65103	4.96334	4.86301
PC(34:3)		0.0885351	0.0649397	0.0341206	0.0581988	0.0170589	0.057136	0.0533315	0.0224776	0.0130781	0.0347949	0.0087269	0.0189135	0.0329447	0.0218226
PC(14:0_20:4)		2.58395	1.84143	1.66967	4.63048	1.96078	1.94307	2.43823	2.66237	2.02117	1.8426	2.43614	0.97552	1.63449	1.92872
PC(14:0_20:5)		0.276612	0.261528	0.193951	0.832639	0.373206	0.276575	0.369085	0.334853	0.163962	0.201556	0.715514	0.134576	0.160401	0.285144
PC(17:0_18:1)		3.43418	2.22156	2.70307	5.03557	4.33311	2.99916	3.45444	3.59371	1.8996	2.09368	4.14136	1.64692	2.63354	2.66814
PC(17:0_18:2)		4.95561	2.68528	3.44398	7.22313	5.30206	4.98948	4.76659	6.04905	3.69473	2.575	4.75204	2.42388	2.94863	3.74055
PC(17:0_18:2)		0.814424	0.488936	0.724367	1.16565	1.2931	0.744666	0.871858	0.733867	0.458842	0.523513	1.29127	0.398022	0.6954	0.683485
PC(17:1_18:2)		0.677375	0.349475	0.545242	0.951337	0.754388	0.84453	0.687058	0.783911	0.544215	0.328547	0.49913	0.309923	0.471685	0.489568
PC(18:0_18:0)		1.76701	2.09247	1.57631	2.84221	2.42069	1.12471	1.97057	2.68608	1.695	2.08191	3.44264	0.799979	1.05175	1.95956
PC(18:0_18:1)		155.423	146.414	130.608	148.317	209.898	130.913	153.596	138.755	97.9351	101.181	208.901	77.7111	132.822	126.217
PC(18:0_18:2)		410.176	255.101	308.375	492.581	465.205	350.15	380.265	363.879	280.319	236.656	381.999	192.902	288.819	290.763
PC(18:0e_18:2)		1.00865	0.655883	0.522877	0.904938	0.707322	0.478987	0.71311	0.797977	0.40914	0.56893	0.647087	0.294505	0.390108	0.517958
PC(18:1_18:2)		4.25306	2.87325	3.12656	3.93272	2.14029	1.93306	3.04316	3.50859	2.75275	3.1957	2.4499	1.89989	4.55578	3.06043
PC(18:1_18:2)		192.739	120.698	124.313	228.989	162.685	134.999	160.737	145.697	121.491	112.582	154.225	67.9723	129.699	121.944
PC(16:0_20:4)		32.4436	17.6693	21.6199	41.9028	31.1978	30.7871	29.2701	36.6226	21.6415	13.4092	27.127	14.0903	15.4915	21.397
PC(16:0_20:4)		171.422	115.984	142.481	225.958	127.916	117.695	150.243	172.788	132.531	146.388	122.92	67.9564	134.698	129.547
PC(16:0_20:4)		1.10325	0.704035	1.11676	1.31335	0.857452	1.06469	1.02659	1.78902	0.521513	1.01743	0.532783	0.506825	0.905738	0.878885
PC(18:3e_18:1)		0.455911	0.358002	0.188116	0.715027	0.339021	0.178371	0.372408	0.407928	0.243372	0.383515	0.381772	0.0913927	0.0862537	0.265705
PC(18:3_18:2)		10.6827	3.51747	5.01708	9.98375	10.5371	11.6766	8.56912	13.1016	5.71788	2.41882	9.88853	3.93	3.67734	6.45569
PC(16:1_20:4)		12.784	8.29561	8.69613	18.6102	10.4142	8.96343	11.2939	14.4341	8.94621	7.23178	12.6543	4.57959	8.4732	9.38652
PC(16:1_20:4)		26.501	16.3915	20.6435	38.6017	26.4958	20.4377	24.8452	20.0537	11.4948	13.3605	36.4658	10.2188	18.4745	18.3447
PC(18:3_18:3)		5.00431	4.0172	3.76558	11.5858	5.44656	4.07509	5.6491	5.84408	3.23428	3.96714	8.32387	2.08126	4.00593	4.57609
PC(19:0_18:1)		1.00794	0.84812	0.797972	1.87677	1.57806	0.939696	1.17476	1.18082	0.531564	0.727139	1.88859	0.569266	0.939456	0.972806
PC(19:0_18:2)		2.83207	2.07338	2.38788	6.36688	4.13562	3.46662	3.54374	4.49678	2.12289	1.96641	5.08062	1.86632	2.5136	3.00777
PC(19:0_18:2)		3.09842	2.27157	2.58674	6.79569	4.5062	3.73224	3.83181	4.81616	2.27771	2.14028	5.53241	2.01845	2.72369	3.25145
PC(17:0_20:3)		0.502461	0.378395	0.408557	0.939152	0.612586	0.511189	0.558724	0.646094	0.466754	0.358409	0.473054	0.278713	0.371334	0.432393
PC(17:0_20:3)		0.554785	0.252883	0.495453	0.962431	0.565179	0.43052	0.543542	0.503293	0.317812	0.331775	0.352345	0.265005	0.462479	0.372118
PC(17:0_20:4)		3.91203	2.15633	2.5356	4.86582	2.5617	2.91799	3.15824	6.03364	3.77695	2.85904	2.97058	1.67434	2.1559	3.24508
PC(17:1_20:4)		0.807358	0.506517	0.613939	1.05783	0.684884	0.782939	0.742244	0.995289	0.620085	0.480837	0.657757	0.336316	0.572316	0.610433
PC(16:0_22:0)		0.172268	0.143824	0.117075	0.256059	0.193755	0.0887544	0.161956	0.147953	0.0943489	0.120574	0.240952	0.0488852	0.0743023	0.121169
PC(18:0_20:1)		5.34892	4.84418	3.66961	5.90662	6.8822	3.64355	5.04918	4.52579	3.59685	3.69022	8.4426	2.1878	4.11948	4.42712
PC(20:0_18:2)		27.6967	23.0308	19.7178	29.7735	34.5372	20.3571	25.8522	22.258	15.6656	16.2181	36.5174	13.2009	20.4134	20.7122
PC(20:0e_18:2)		0.272556	0.203327	0.161818	0.380427	0.233245	0.166459	0.236305	0.300329	0.245029	0.180893	0.360532	0.094884	0.144695	0.22106
PC(18:0_20:3)		203.336	164.293	177.563	222.045	203.692	149.932	186.81	174.432	168.37	134.445	197.471	93.4848	170.428	156.439
PC(18:1_20:3)		28.9179	20.6804	20.9508	31.038	24.9269	19.7184	24.3721	22.6518	19.2799	17.8203	23.1848	11.0214	21.5778	19.256
PC(18:0_20:4)		214.215	162.205	190.281	295.277	191.794	172.994	204.461	269.691	198.077	216.883	167.831	100.203	164.457	186.19
PC(18:0e_20:4)		0.689677	0.495259	0.419867	0.937213	0.538043	0.386726	0.577797	0.76505	0.375181	0.505157	0.671114	0.220801	0.328162	0.477577
PC(18:1_20:4)		40.6732	28.4519	39.2069	56.373	40.3134	34.8609	39.9799	49.6916	35.1916	35.0161	31.8242	18.7477	35.3286	34.3
PC(18:1_20:4)		25.4431	16.7257	21.676	35.9328	26.9769	22.5678	24.887	25.1208	17.7276	19.9134	29.6824	11.0768	20.2059	20.6212
PC(38:5e)		1.60389	0.789345	0.857769	1.49542	1.01101	0.669671	1.07118	1.12496	0.780432	0.776259	0.895566	0.409378	0.612945	0.766589
PC(16:1_22:5)		42.6367	26.1342	28.7559	60.4036	31.6313	30.5443	36.6843	61.9293	34.0415	25.4501	41.0108	16.9412	21.1313	33.4174
PC(16:0_22:6)		183.23	114.849	141.43	263.674	162.298	129.923	165.901	159.044	132.474	131.45	148.398	75.5566	144.736	131.943
PC(16:1_22:6)		32.7755	21.737	21.893	56.9905	30.6747	24.7224	31.4655	33.3523	22.8255	20.8942	40.2492	13.1674	22.8753	25.5607
PC(18:3_20:5)		0.289173	0.203259	0.265135	0.719364	0.544336	0.467329	0.414766	0.489084	0.170535	0.139172	0.702778	0.148019	0.216691	0.311047
PC(18:3_20:5)		0.686794	0.556703	0.548272	1.73379	0.761864	0.558498	0.807653	1.03828	0.60302	0.594667	1.0672	0.331692	0.618891	0.708958
PC(19:0_20:3)		0.235655	0.219982	0.207277	0.562247	0.301121	0.286147	0.302071	0.30149	0.231613	0.183582	0.494995	0.144672	0.23467	0.26517
PC(19:0_20:3)		0.448163	0.375838	0.434194	0.817645	0.546125	0.448783	0.511791	0.634368	0.344575	0.35652	0.678508	0.291692	0.513823	0.469914
PC(18:2e_21:1)		0.0534363	0.029339	0.0860925	0.0976653	0.108071	0.113446	0.0813416	0.126246	0.0327401	0.0584822	0.196508	0.0431731	0.060842	0.0863319
PC(19:0_20:4)		0.405071	0.389108	0.422219	1.23495	0.619061	0.600814	0.611871	0.90044	0.458712	0.498235	0.762365	0.310813	0.483893	0.569076
PC(19:0_20:4)		1.05843	0.889958	0.963063	2.36043	1.24292	1.128	1.2738	2.37493	1.09331	1.13209	1.72694	0.656057	1.07263	1.34266
PC(17:0_22:5)		0.531283	0.280608	0.399542	0.648833	0.463189	0.439243	0.46045	0.63113	0.399355	0.368735	0.426481	0.250671	0.333146	0.401586
PC(17:0_22:6)		1.88214	1.03989	1.23347	3.23472	1.52953	1.40919	1.72149	2.20881	1.53264	1.42611	1.73482	0.733927	1.12528	1.46026
PC(17:1_22:6)		0.892001	0.504175	0.547866	1.4259	0.692448	0.571192	0.772263	1.11794	0.647877	0.595646	0.775264	0.356425	0.568676	0.676971
PC(16:0_24:1)		0.572516	0.405353	0.307108	0.78841	0.500506	0.248836	0.470455	0.399143	0.238744	0.307368	0.591587	0.134946	0.225952	0.31629
PC(20:5_20:5)		0.0640251	0.0600757	0.0568681	0.172467	0.108275	0.0697633	0.0885791	0.107581	0.0364836	0.0308045	0.191825	0.0311293	0.0591935	0.0761695
PC(18:0_22:3)		1.16452	0.874669	0.947562	1.71711	1.40069	0.990041	1.18243	0.980503	0.793629	0.977427	1.86042	0.478077	0.94904	1.00652
PC(20:1_20:3)		0.608109	0.295694	0.495769	0.699996	0.631737	0.430487	0.526965	0.349552	0.347143	0.317318	0.581302	0.289219	0.419159	0.383949
PC(20:1_20:3)		1.56837	1.14903	1.07515	1.38601	1.54779	0.997801	1.28736	1.15648	0.814475	0.910242	1.30479	0.605173	1.37421	1.02756
PC(18:0_22:4)		4.98658	3.91836	3.99687	8.38559	5.2865	3.77325	5.05786	5.09936	3.95536	3.35875	6.92038	2.17877	3.75142	4.21068
PC(20:0_20:4)		2.8702	2.09441	2.57123	4.49487	3.45107	2.82543	3.0512	3.01107	2.4792	2.84419	5.23899	1.38884	2.4629	2.9042
PC(20:0e_20:4)		0.510049	0.369393	0.261249	0.576845	0.339116	0.246469	0.383853	0.532146	0.362271	0.349924	0.72459	0.146294	0.335932	0.408526
PC(20:1_20:4)		4.46548	2.70953	2.98185	5.54604	3.16496	2.18428	3.50869	3.92333	3.37171	3.11819	4.00882	1.88009	3.53699	3.30652
PC(18:0_22:5)		7.25516	3.56564	6.68607	10.5508	9.33321	7.30286	7.44895	4.23156	4.34465	4.19586	7.61745	3.3803	5.41707	4.86448
PC(18:0_22:5)		4.74523	2.80117	3.57054	7.77243	4.54162	2.91205	4.39051	4.01583	3.1715	3.56832	4.26508	1.796	3.92563	3.45706
PC(18:0_22:5)		1.53353	0.969003	1.23262	1.90571	1.70036	1.19452	1.42262	1.27786	0.940038	0.956902	1.62404	0.727647	1.17201	1.11642
PC(18:0_22:6)		73.3073	49.1184	59.1623	125.816	69.447	51.545	71.3993	71.1518	61.8648	60.8264	68.6183	33.9345	60.549	59.4908
PC(18:0_22:6)		12.1716	8.00643	9.87211	18.2894	12.2782	8.30125	11.4865	11.6664	9.2894	9.99758	11.4484	5.89585	10.1531	9.74178
PC(18:1_22:6)		30.7115	19.0504	24.0608	40.3308	29.4151	21.3214	27.4817	28.5094	21.7722	22.2825	22.564	13.3751	25.775	22.3797
PC(18:1_22:6)		4.68074	2.53768	2.92583	5.41049	3.54883	2.61208	3.61927	4.04283	3.12579	3.78472	3.43703	1.84286	3.5614	3.29911
PC(18:2_22:6)		28.6921	15.5014	14.2476	41.4142	17.3892	13.6638	21.8181	28.7524	19.3489	15.8209	19.7825	8.7205	15.9698	18.0659
PC(18:3_22:6)		3.1226	2.28823	2.12884	6.32094	3.23165	2.18847	3.21346	4.87482	1.96438	1.68469	4.58351	1.31585	1.92297	2.72437
PC(19:0_22:6)		0.222416	0.148903	0.214616	0.963513	0.252657	0.20886	0.335161	0.40723	0.174886	0.204609	0.405457	0.145264	0.288269	0.270953
PC(20:4_22:6)		6.47061	5.53187	4.26019	14.8842	5.58732	3.87053	6.76746	8.46342	4.88799	5.48643	6.53267	2.60294	4.65112	5.43743
PC(20:5_22:6)		0.520518	0.535092	0.433903	1.35406	0.705771	0.379221	0.654762	0.725291	0.266349	0.294163	1.35598	0.270915	0.434159	0.55781
PC(24:1_18:2)		0.29331	0.191581	0.142389	0.268747	0.25604	0.142183	0.215708	0.228374	0.149742	0.137634	0.301451	0.0782233	0.125171	0.170099
PC(20:3_22:1)		0.542885	0.410415	0.300904	0.660313	0.443584	0.286513	0.440769	0.554311	0.335301	0.390744	0.634415	0.172163	0.310184	0.39952
PC(22:0_20:4)		0.294083	0.262757	0.202837	0.419958	0.282015	0.225185	0.281139	0.374169	0.254691	0.249333	0.420849	0.118992	0.195869	0.268984
PC(22:1_20:4)		1.01321	0.721015	0.580721	1.30725	0.933326	0.634511	0.865006	1.07261	0.585948	0.655731	1.2111	0.36276	0.611457	0.749934
PC(20:0_22:6)		0.584769	0.340313	0.477258	1.3481	0.734782	0.513501	0.666454	0.475889	0.439047	0.552687	1.18615	0.273188	0.560139	0.581183
PC(20:1_22:6)		0.832329	0.411222	0.580172	1.05225	0.748208	0.544233	0.694735	0.659209	0.525273	0.598744	0.625092	0.339363	0.642255	0.564989
PC(20:1e_22:6)		0.111668	0.0731366	0.0686639	0.211041	0.0876885	0.0631624	0.10256	0.171055	0.0683924	0.0872915	0.186697	0.0384784	0.107182	0.109849
PC(22:5_20:4)		1.49073	0.88898	1.00483	2.17844	1.13508	0.827717	1.2543	1.63017	0.936799	0.763153	1.24051	0.532258	0.836009	0.989816
PC(22:5_22:6)		0.238966	0.132115	0.147411	0.401642	0.29166	0.136104	0.22465	0.197369	0.117883	0.0772652	0.269919	0.104661	0.16562	0.155453
PC(22:6_22:6)		0.577572	0.539283	0.381562	1.80761	0.594264	0.275256	0.695924	0.870551	0.311295	0.492462	0.900924	0.219274	0.474565	0.544845
PC(24:0_20:4)		0.245472	0.234031	0.172331	0.363133	0.217336	0.183871	0.236029	0.254294	0.150145	0.19596	0.381093	0.0962969	0.13036	0.201358
PC(24:1_20:4)		0.232258	0.150685	0.107014	0.205124	0.147949	0.102544	0.157596	0.16684	0.121071	0.132322	0.197222	0.0556059	0.0969301	0.128332
	Total PC	2554.9	1712.75	1942.27	3328.52	2528.42	1970.3	2339.53	2328.82	1774.08	1713.81	2379.31	1083.29	1876.44	1859.29
LPE(16:0)		0.998149	0.523946	0.27213	1.47973	0.984558	0.669483	0.821332	0.294053	0.630564	0.306121	0.659479	0.329795	0.449939	0.444992
LPE(16:0)		11.8389	6.28723	8.45535	15.1009	10.5711	9.40568	10.2765	6.55412	8.28247	6.29797	9.48879	4.53885	7.76617	7.15473
LPE(16:1)		0.0094502	0.00530835	0.00374701	0.0633228	0.010495	0.0194897	0.0186355	0.00150312	0.00739812	0.0141316	0.0378988	0.00653305	0.020297	0.014627
LPE(16:1)		0.15928	0.131772	0.151624	0.555905	0.119841	0.208095	0.221086	0.107069	0.128111	0.176268	0.379563	0.0791428	0.178994	0.174858
LPE(17:0)		0.212066	0.148858	0.224729	0.35522	0.383046	0.287934	0.268642	0.265529	0.227981	0.152283	0.262228	0.0909616	0.15798	0.192827
LPE(18:0)		20.6852	18.4464	22.6697	2.39452	2.91184	27.17	15.713	1.11939	1.75062	13.7628	1.30585	0.708462	21.2701	6.65287
LPE(18:0)		19.5709	13.8526	18.5729	25.7315	29.424	20.3692	21.2535	13.2205	15.6641	10.9978	13.6335	7.9104	15.4959	12.8204
LPE(18:1)		4.8234	4.14031	5.41668	9.64012	10.7122	6.24486	6.8296	5.5052	6.08963	4.25623	6.23542	2.22135	5.78676	5.01577
LPE(18:2)		1.28718	0.330336	0.75439	0.753154	1.3215	0.820587	0.877857	0.693262	0.479026	0.434136	0.782361	0.350493	0.476799	0.536013
LPE(18:2)		2.50928	0.783537	0.639821	2.17357	2.1573	1.62786	1.64856	0.891638	1.19458	0.423237	1.55193	0.614348	0.797678	0.912235
LPE(18:3)		0.0850693	0.0199528	0.0243066	0.0805947	0.0828668	0.0608655	0.0589426	0.02531	0.0274265	0.0127951	0.0615291	0.0183854	0.0215503	0.0278327
LPE(20:3)		0.577346	0.183622	0.138472	0.485874	0.469019	0.307201	0.360256	0.188299	0.411273	0.126064	0.282965	0.147192	0.227788	0.230597
LPE(20:5)		0.236788	0.0580388	0.128736	0.123369	0.199299	0.112258	0.143081	0.075057	0.0682763	0.0783488	0.202947	0.0573158	0.0756309	0.0929293
LPE(20:5)		0.520624	0.128155	0.072261	0.263139	0.292009	0.142469	0.236443	0.0797232	0.192503	0.0606625	0.370832	0.0985559	0.116092	0.153061
LPE(22:5)		0.265781	0.0563237	0.202459	0.205209	0.299803	0.189208	0.203131	0.124677	0.111589	0.128871	0.192652	0.0632902	0.0879503	0.118172
LPE(22:5)		0.418073	0.0789118	0.0592224	0.471111	0.393731	0.239446	0.276749	0.0510822	0.220163	0.0438049	0.277666	0.102056	0.0971095	0.13198
LPE(22:6)		5.2008	1.45794	2.41131	3.55084	3.48774	1.88465	2.99888	2.29127	2.02834	2.50018	2.52046	1.06947	1.81764	2.03789
LPE(22:6)		13.8715	2.8693	1.68897	8.50454	4.82777	3.04554	5.80127	2.83499	4.28998	2.25079	4.76798	1.89377	2.95227	3.16496
	Total LPE	83.2698	49.5025	61.8868	71.9327	68.6481	72.8049	68.0075	34.3227	41.804	42.0225	43.0141	20.3004	57.7966	39.8767
PE(8:1e_10:0)		0.0537821	0.0299853	0.0243747	0.0727198	0.0573819	0.043173	0.0469028	0.0313766	0.0403689	0.0235263	0.0388841	0.0204419	0.0439778	0.0330959
PE(8:0e_10:1)		0.500653	0.413212	0.543832	0.955549	1.07272	0.613981	0.683325	0.552002	0.494472	0.427831	0.620849	0.22239	0.608855	0.487733
PE(18:0_18:1)		2.06208	1.44115	2.53878	2.23391	4.99285	1.81033	2.51318	1.35447	0.912986	1.62078	1.98155	1.04077	2.02681	1.48956
PE(18:0_18:2)		5.48115	1.95183	4.11286	7.17003	10.965	3.85967	5.59009	1.29047	1.5181	1.24858	3.12845	0.997808	4.85914	2.17376
PE(18:1_18:2)		3.8717	1.7935	5.11715	2.11146	9.35851	5.44582	4.61636	2.96877	2.63698	2.12503	2.97811	0.849622	4.05182	2.60172
PE(16:0_20:4)		9.30757	5.90922	13.1703	8.41107	16.4907	10.009	10.5496	6.42872	4.65596	7.40039	4.64345	3.90343	9.28483	6.0528
PE(16:0p_20:4)		1.73393	1.0476	1.35775	2.14538	2.25989	1.19088	1.62257	1.33868	0.90458	1.445	0.994165	0.570859	1.07485	1.05469
PE(18:3_18:2)		1.48824	0.715031	1.57072	1.78373	2.72533	1.62598	1.6515	0.795606	0.761418	0.531262	1.539	0.61136	0.842408	0.846842
PE(16:1_20:5)		0.0920047	0.0596216	0.104954	0.239727	0.199498	0.142484	0.139715	0.085074	0.0615017	0.0741832	0.17426	0.0473618	0.107543	0.091654
PE(17:0_20:4)		0.542539	0.248657	0.524487	0.824942	0.888078	0.744477	0.628863	0.535967	0.443495	0.454805	0.381505	0.267362	0.394343	0.412913
PE(17:1_20:4)		0.0965246	0.0624097	0.134375	0.188211	0.202306	0.160221	0.140675	0.115352	0.0980148	0.0714315	0.0744638	0.0572013	0.0897475	0.0843684
PE(15:0_22:6)		0.0621465	0.0222915	0.0562755	0.115865	0.0845636	0.0571316	0.0663789	0.0506795	0.0480252	0.0333907	0.0502069	0.0213627	0.0322123	0.0393129
PE(18:0_20:1)		0.790801	0.573166	0.92692	0.956481	1.99331	0.759238	0.999986	0.498616	0.405588	0.631246	0.853719	0.448128	0.841082	0.613063
PE(18:0_20:3)		2.53775	1.56522	3.33388	2.93953	7.41812	2.36098	3.35925	1.20115	1.66767	1.35425	1.7396	1.1027	2.15359	1.53649
PE(18:1_20:3)		0.764388	0.569748	0.953258	0.740226	1.84824	1.20974	1.01427	0.37543	0.440769	0.440601	0.645368	0.399493	0.812723	0.519064
PE(18:0_20:4)		35.3274	17.5973	38.7717	43.6466	53.7272	33.2507	37.0535	23.891	18.3646	26.5622	7.22295	17.6145	33.3062	21.1603
PE(18:0p_20:4)		1.48279	0.818492	1.26161	1.78623	1.86671	1.10091	1.38612	1.17873	0.731545	1.0566	0.857908	0.567477	0.967277	0.893256
PE(18:1_20:4)		6.35162	3.98337	10.2636	7.8811	14.5727	9.98553	8.83965	6.04433	9.55177	5.76434	8.40508	4.29876	8.70307	7.12789
PE(18:0_20:5)		5.03463	3.14406	5.83684	6.51782	10.4417	5.9807	6.15929	3.74215	3.58499	3.5502	4.39708	2.31926	4.51429	3.68466
PE(18:1p_20:4)		1.454	0.793119	1.22283	1.86096	1.73391	1.0299	1.34912	1.00472	0.659491	0.913907	0.665175	0.532647	0.958914	0.789142
PE(18:2_20:4)		30.5819	15.6708	39.9801	41.8924	69.7003	33.4002	38.5376	29.3496	28.0453	32.2043	20.944	14.3277	28.6049	25.5793
PE(16:0_22:6)		1.85958	1.16431	1.91516	3.0947	3.13488	1.65681	2.13757	1.28773	1.32054	1.94636	1.49554	0.779265	1.46831	1.38296
PE(16:0p_22:6)		0.61383	0.313783	0.400817	1.60403	0.534642	0.263674	0.621796	0.37811	0.22534	0.543796	0.213369	0.162413	0.414878	0.322984
PE(16:1_22:6)		0.888457	0.439903	0.878971	1.48658	1.24087	0.804527	0.956552	0.692879	0.737734	0.666488	1.01467	0.348097	0.76883	0.704783
PE(16:1_22:6)		0.258533	0.115466	0.290294	0.290079	0.817769	0.148304	0.320074	0.097693	0.222425	0.444715	0.211358	0.255509	0.172125	0.233971
PE(17:0_22:6)		0.337021	0.119758	0.26756	0.462559	0.50539	0.296792	0.331513	0.25301	0.217794	0.211683	0.149509	0.135049	0.231867	0.199819
PE(17:1_22:6)		0.109604	0.049337	0.104732	0.181691	0.160572	0.117338	0.120546	0.128595	0.0998366	0.0766126	0.0850921	0.0524748	0.0836183	0.0877049
PE(18:0_22:4)		1.22586	0.557048	1.04437	1.0513	1.61708	0.807846	1.05058	0.81742	0.535049	0.756621	0.646597	0.409376	0.806975	0.662006
PE(18:0_22:4)		0.390512	0.297041	0.425105	0.447765	0.668816	0.257284	0.41442	0.193932	0.248569	0.419549	0.28883	0.116504	0.203626	0.245168
PE(18:0p_22:4)		0.45162	0.301749	0.38778	0.599631	0.562584	0.358022	0.443564	0.433275	0.242293	0.371202	0.337757	0.177758	0.248742	0.301838
PE(20:0p_20:4)		0.461609	0.318488	0.446284	0.564354	0.717803	0.346807	0.475891	0.434259	0.264862	0.397006	0.485091	0.211483	0.450714	0.373903
PE(18:0_22:5)		1.35927	0.611983	1.06429	1.04723	1.49077	0.749954	1.05391	0.676694	0.589218	0.76204	0.547015	0.570988	1.11177	0.709621
PE(18:0_22:5)		0.581735	0.201123	0.684387	0.65349	1.61844	0.889632	0.771468	0.241805	0.285918	0.648031	0.427478	0.302515	0.488669	0.399069
PE(18:0_22:6)		23.2818	11.5716	19.7317	24.0756	31.7535	15.8299	21.0407	12.1683	12.0035	13.7681	10.2686	9.2695	16.8501	12.388
PE(18:1p_22:5)		0.286747	0.140044	0.229053	0.388404	0.303629	0.187041	0.25582	0.155708	0.120908	0.118553	0.0956765	0.117285	0.173817	0.130324
PE(18:1_22:6)		7.91955	4.42508	8.6375	9.31347	15.5118	8.29634	9.0173	6.63142	5.43228	5.40654	3.78185	4.78676	9.93825	5.99618
PE(18:1_22:6)		1.13576	0.659607	1.0235	1.49775	1.77739	0.999638	1.18228	0.878136	0.778949	0.893798	0.821564	0.509413	1.07475	0.826102
PE(18:1p_22:6)		0.368915	0.208589	0.287765	0.804182	0.432637	0.155109	0.376199	0.291681	0.160516	0.271888	0.104275	0.116372	0.20282	0.191259
PE(18:2_22:6)		1.22203	0.543113	0.936564	2.3352	1.24	0.939273	1.2027	1.17082	1.02033	0.590693	0.708252	0.474051	0.389372	0.725587
PE(20:0p_22:6)		0.187762	0.101733	0.178401	0.288514	0.259003	0.126386	0.1903	0.146535	0.0945121	0.136876	0.180853	0.0802485	0.216398	0.14257
	Total PE	152.558	80.5495	170.741	184.661	276.947	148.012	168.911	109.911	100.628	116.364	84.1991	69.0957	139.574	103.295
DG(16:0_18:1)		19.4295	17.1215	34.7825	19.8111	36.0027	18.849	24.3327	20.8671	6.12071	20.1839	13.6716	13.8126	26.9013	16.9262
DG(18:2_16:0)		15.1669	11.3846	30.9773	22.1351	29.0306	17.8103	21.0841	22.1608	7.21212	15.7494	12.6253	11.0588	21.7525	15.0931
DG(18:0_18:1)		1.66851	1.40946	2.63409	0.928174	3.03681	1.35264	1.83828	2.10979	0.575372	1.42111	0.843432	0.937259	1.55414	1.24018
DG(18:1_18:2)		10.2842	7.60266	23.5806	13.2314	32.798	14.5208	17.0029	27.8029	6.44732	8.93073	6.92533	9.25422	15.4403	12.4668
	Total DG	46.5491	37.5182	91.9745	56.1058	100.868	52.5327	64.2581	72.9406	20.3555	46.2851	34.0656	35.0629	65.6481	45.7263
TG(16:0_10:0_18:1)		0.335164	0.238252	0.539171	1.20365	0.66503	0.378624	0.559982	0.216761	0.110487	0.293784	0.599051	0.249715	0.535055	0.334142
TG(16:0_14:0_16:1)		2.27006	1.59843	3.65231	7.69053	4.15337	2.26792	3.60544	0.503111	0.768526	1.52221	4.3998	1.46668	3.38233	2.00711
TG(16:1_14:0_16:1)		1.47633	1.01253	2.58777	6.20852	3.19755	2.03099	2.75228	0.936497	0.604639	1.24508	3.00557	1.28462	0.661791	1.2897
TG(16:0_16:0_16:0)		1.17357	1.24389	1.82713	5.14568	2.29148	1.40369	2.18091	0.466603	0.838522	1.07111	3.51478	0.828411	1.70341	1.40381
TG(16:0_14:0_18:1)		14.5912	10.0783	15.8733	29.3856	21.0978	10.6476	16.9456	2.76463	4.53401	8.0821	20.6286	7.05576	14.6543	9.61991
TG(16:1_14:0_18:1)		15.5174	14.1392	27.1423	48.8323	33.8925	23.6048	27.1881	4.62813	8.028	14.2038	39.5054	11.9746	30.9145	18.2091
TG(16:1_16:1_16:1)		4.89788	3.88144	11.398	20.806	13.1884	9.24711	10.5698	2.4259	3.01672	4.73441	11.6905	5.30765	12.5353	6.6184
TG(15:0_16:0_18:1)		0.867066	0.683471	1.25257	1.50811	1.40456	0.897525	1.10222	0.180495	0.381592	0.604266	1.85835	0.499108	1.10826	0.772012
TG(16:0_16:0_18:1)		54.79	41.049	58.5649	94.7653	74.8018	41.125	60.8493	14.4664	23.4471	32.5561	82.2528	27.7507	54.9325	39.2343
TG(16:0_16:1_18:1)		138.067	105.419	172.624	234.813	236.134	130.007	169.511	30.7861	53.7586	84.2524	195.896	75.9841	167.303	101.33
TG(16:1_16:1_18:1)		66.9547	51.1431	160.603	171.272	141.781	103.014	115.795	23.4431	40.5016	53.9669	145.225	63.6698	157.573	80.73
TG(16:0_16:1_18:3)		19.6469	15.3247	47.2737	60.793	51.4349	39.868	39.0569	10.2575	16.4284	17.8816	44.72	21.137	48.3804	26.4675
TG(16:1_16:1_18:3)		2.5861	1.95618	7.36446	6.58355	7.19976	7.09501	5.46418	3.14159	2.66847	2.94706	6.60538	3.19042	7.14824	4.28353
TG(16:0_17:0_18:1)		1.09863	0.77917	1.23571	1.8914	1.5763	1.11432	1.28259	0.623338	0.4706	0.716205	2.79524	0.609649	1.18149	1.06609
TG(16:0_17:1_18:1)		5.82357	5.14571	9.17347	11.5177	10.0822	7.85325	8.26599	1.53888	3.42945	3.62892	11.5257	3.97975	8.42816	5.42182
TG(16:1_17:1_18:1)		4.85937	2.98512	9.0875	10.579	9.31071	7.80258	7.43738	1.07895	3.30269	3.27537	10.1952	4.27664	8.43885	5.09461
TG(16:1_17:1_18:2)		1.73448	1.14586	4.43454	4.69718	4.13073	4.12201	3.37747	0.684859	1.69349	1.44429	4.0898	1.80729	3.42826	2.19133
TG(18:0_18:1_16:0)		22.8976	19.7357	24.431	22.8109	34.0969	19.9441	23.986	11.2887	8.80722	11.8898	49.2101	12.2839	22.216	19.2826
TG(18:1_18:1_16:0)		394.113	293.978	394.516	377.269	670.146	391.72	420.29	40.558	209.693	232.561	593.656	246.96	428.788	292.036
TG(18:1_18:2_16:0)		408.82	289.74	585.298	529.978	722.752	474.999	501.931	96.4396	224.164	237.065	507.601	243.567	470.395	296.539
TG(16:0_18:1_18:2)		428.538	309.428	624.796	560.679	770.959	510.779	534.197	5.74157	242.826	254.878	46.3789	263.98	504.134	219.657
TG(16:0_18:1_18:2)		427.892	1.9683	633.357	559.87	778.299	516.18	486.261	12.2035	245.505	5.54565	6.26531	1.77063	509.044	130.056
TG(16:1_18:1_18:2)		167.895	120.497	394.375	352.867	403.11	336.419	295.861	55.3667	169.773	133.006	344.53	135.39	310.289	191.392
TG(16:1_18:2_18:2)		42.542	25.0138	119.063	99.497	109.681	105.961	83.6262	16.8945	47.2892	32.571	92.2674	46.3107	86.0898	53.5704
TG(16:1_18:2_18:3)		6.37695	3.77194	20.2285	13.6134	19.0461	21.6226	14.1099	8.08129	7.41045	5.89291	15.9374	8.10479	16.7943	10.3702
TG(17:0_18:1_18:1)		3.25327	2.70163	4.74862	4.18364	5.84176	4.37048	4.18323	2.13751	1.71184	2.18969	7.45243	2.45404	4.07827	3.3373
TG(18:1_17:1_18:1)		4.67838	4.10563	9.392	7.50398	9.59615	7.93856	7.20245	1.81294	3.55146	3.18319	9.13405	3.82737	7.14865	4.77628
TG(18:2_17:1_18:1)		2.6787	1.83935	5.98418	5.61067	5.72222	5.80048	4.60593	1.02938	2.56088	1.78555	5.10382	2.53043	4.42199	2.90534
TG(18:2_17:1_18:2)		1.10878	0.696994	3.00881	2.73803	2.46569	2.9226	2.15682	0.56929	1.42236	0.910856	2.43078	1.14241	2.14246	1.43636
TG(16:0_18:1_20:1)		22.8514	21.0352	29.6905	20.6636	31.8093	21.1573	24.5346	16.5832	12.5511	13.5311	40.1172	14.1044	28.9579	20.9741
TG(18:1_18:1_18:1)		95.6577	83.8174	173.923	120.177	174.722	120.232	128.088	16.4501	77.558	65.5641	118.268	80.3615	145.535	83.9561
TG(18:1_18:1_18:2)		88.0917	63.3842	163.93	135.701	173.01	138.652	127.128	37.6466	83.7185	58.1304	103.945	62.326	127.075	78.8069
TG(18:1_18:2_18:2)		52.3796	30.593	125.53	113.859	100.903	111.481	89.1243	25.0286	73.1319	37.843	94.566	45.7895	95.0692	61.9047
TG(18:1_18:2_18:3)		23.5122	12.3402	65.262	55.1265	52.7646	63.6963	45.4503	14.6399	37.0714	21.4594	50.6259	24.2711	48.4562	32.754
TG(18:3_18:2_18:2)		4.05005	2.13152	11.7481	8.74512	10.8188	15.0971	8.76512	9.37121	5.8036	3.4061	9.10799	5.29187	9.35894	7.05662
TG(18:3_18:2_18:2)		3.30179	2.04641	11.1421	7.44554	7.36135	9.31638	6.76893	2.53494	5.47085	4.68407	10.0038	3.90898	10.9045	6.25118
TG(18:3_18:2_18:3)		1.24952	0.659537	4.22433	1.98688	3.26976	4.54979	2.65663	2.86657	1.94185	1.46073	3.4892	1.69653	3.83591	2.54846
TG(19:1_18:1_18:1)		0.328769	0.326794	0.617451	0.466355	0.686971	0.532038	0.493063	0.364663	0.252403	0.346398	0.585476	0.297108	0.809667	0.442619
TG(18:3_18:2_20:5)		0.181747	0.0916299	0.620599	0.20786	0.433967	0.68655	0.370392	0.716447	0.29082	0.207092	0.560622	0.267501	0.566031	0.434752
TG(16:0_22:1_18:1)		0.50756	0.513082	0.60782	0.433038	0.691614	0.455297	0.534735	0.4205	0.364402	0.337901	1.46887	0.290621	0.627627	0.584987
TG(20:1_18:1_18:1)		4.25885	4.15494	7.30162	3.40249	5.92897	4.16024	4.86785	4.13636	3.25346	3.08114	6.82255	3.11222	8.7685	4.86237
TG(20:1_18:1_18:2)		3.55745	2.62819	7.04632	4.0334	5.43295	4.36063	4.50982	2.95959	4.32255	3.32039	5.46523	2.70027	7.53203	4.38334
TG(18:1_20:3_18:1)		4.34762	3.20941	10.6286	5.74518	6.49441	6.63535	6.17676	2.95835	7.3245	5.26055	7.62967	2.82317	10.4638	6.07667
TG(18:1_18:2_20:3)		6.81028	4.26886	17.022	10.1266	10.0368	11.8128	10.0129	4.66916	11.9922	7.61686	13.5321	4.98382	17.2028	9.9995
TG(18:1_18:2_20:3)		7.34642	4.70414	18.4149	11.0056	10.9381	12.8842	10.8822	5.01676	13.0589	8.40559	14.9469	5.43323	18.6672	10.9214
TG(18:1_18:2_20:4)		4.96878	2.8256	15.4285	8.7334	7.80366	11.4729	8.53882	5.49499	9.92955	5.59028	11.0873	4.40618	13.0988	8.26785
TG(16:0_18:1_22:6)		4.72865	2.91189	9.52047	6.34131	5.16951	5.48987	5.69362	2.65866	6.54144	6.38196	11.6706	3.27072	12.7741	7.21624
TG(16:0_22:6_18:2)		1.83035	1.03803	5.58083	3.20868	3.74212	5.26204	3.44367	3.84282	3.57785	1.80128	4.80951	2.14148	5.58162	3.62576
TG(16:0_22:6_18:2)		4.31173	2.43144	10.2194	6.77006	5.67847	6.47481	5.98098	4.21647	7.03518	6.27333	11.4316	3.29952	10.2485	7.08411
TG(16:0_18:3_22:6)		1.5314	0.839103	4.26338	1.77785	2.58224	3.9909	2.49748	4.91059	2.51029	2.07777	4.02106	1.58947	4.55269	3.27698
TG(18:2_18:2_22:6)		0.868385	0.483209	2.01652	1.14793	1.20705	1.89031	1.2689	4.31946	1.2642	1.10424	2.02531	0.816526	2.1742	1.95066
TG(18:3_18:2_22:6)		0.198589	0.104353	0.484496	0.224273	0.326116	0.46865	0.301079	1.10155	0.251736	0.20149	0.512756	0.204517	0.441158	0.452201
TG(18:1_18:1_22:6)		1.26886	0.944198	2.88058	1.66163	1.46147	1.86921	1.68099	1.54985	2.02631	1.6162	2.86295	1.01877	3.64731	2.12023
TG(18:1_18:2_22:6)		1.38529	0.838478	3.38041	1.90634	1.63856	2.46542	1.93575	2.77287	2.56218	1.71811	3.05879	1.12306	3.37951	2.43575
	Total TAG	2587.01	1579.62	4055.32	3785.21	4772.97	3356.23	3356.06	527.496	1702.5	1415.32	2801.09	1474.92	3477.58	1899.82
Cer(d18:1_12:0)		0.516372	0.289948	0.500849	0.733332	0.600538	0.501335	0.523729	0.477317	0.365086	0.292283	0.378836	0.193158	0.496661	0.367224
Cer(d18:0_16:0)		0.249044	0.149978	0.127504	0.157011	0.304137	0.12218	0.184976	0.227198	0.161777	0.123831	0.16277	0.0493797	0.0887668	0.13562
Cer(d20:0_18:0)		0.465474	2.48968	0.446161	1.252	0.733565	0.387693	0.962428	0.652368	0.390514	3.88142	2.57398	0.153647	0.450484	1.3504
Cer(d18:1_20:0)		1.36182	0.733552	1.27588	1.43111	1.54775	0.850193	1.20005	0.917811	0.89846	1.11232	1.60719	0.665773	1.28531	1.08114
Cer(d18:0_22:0)		0.734592	1.0212	1.44855	1.1769	1.29436	0.906694	1.09705	0.464043	0.687642	1.11812	2.39748	0.470697	1.09061	1.0381
Cer(d18:1_22:0)		4.66128	3.59392	7.22654	3.05194	7.25392	5.48296	5.21176	3.7089	4.59838	3.60985	10.7342	2.69528	6.95168	5.38305
Cer(d18:0_23:0)		0.173045	0.344021	0.51778	0.388915	0.44467	0.361115	0.371591	0.175297	0.211494	0.236645	0.972532	0.194057	0.636759	0.404464
Cer(d18:1_23:0)		2.49221	2.87678	4.45022	1.50048	2.52227	4.19122	3.00553	3.45578	2.92961	0.969374	8.07398	2.54354	5.68216	3.94241
Cer(d18:0_24:0)		0.335196	0.73337	0.886608	0.709983	0.64975	0.519583	0.639082	0.218011	0.356844	0.490312	1.69129	0.36095	0.822315	0.65662
Cer(d18:0_24:1)		1.97295	1.57762	2.29067	3.28178	3.51793	1.33568	2.32944	1.48603	1.04205	1.94791	3.32782	0.872529	1.90282	1.76319
Cer(d18:1_24:0)		4.42969	5.67117	7.64292	3.64062	6.73287	7.57572	5.94883	4.5453	4.20188	3.14619	14.2615	3.63248	7.0171	6.13408
Cer(d18:1_24:1)		12.3	7.85853	11.743	10.7189	19.1391	7.94878	11.6181	11.5586	6.73869	9.42568	18.3356	4.02717	13.8496	10.6559
Cer(d18:1_25:0)		0.133199	0.301352	0.391404	0.184359	0.42848	0.32462	0.293902	0.135675	0.160601	0.212453	0.777516	0.210687	0.272001	0.294822
	Total CER	29.8249	27.6411	38.9481	28.2273	45.1694	30.5078	33.3864	28.0223	22.743	26.5664	65.2948	16.0694	40.5463	33.207
Co(Q9)		2.9713	1.58122	4.11239	4.29809	6.0934	5.91971	4.16269	4.69833	1.88501	2.88046	9.37795	1.83453	2.79392	3.9117
	Total Co	2.9713	1.58122	4.11239	4.29809	6.0934	5.91971	4.16269	4.69833	1.88501	2.88046	9.37795	1.83453	2.79392	3.9117
ChE()2O		84.1942	73.7178	167.02	262.131	151.576	131.703	145.057	104.906	64.9208	124.528	71.0383	34.9148	58.3733	76.4468
ChE()2O		318.965	461.876	1222.42	613.887	1320.76	903.964	806.979	486.178	194.081	587.46	426.334	313.609	897.908	484.262
	Total CHOL	403.159	535.593	1389.44	876.018	1472.34	1035.67	952.036	591.084	259.002	711.987	497.372	348.524	956.281	560.708
Hex1Cer(d18:1_12:0)		9.14994	5.83391	7.45495	13.6281	11.3485	9.73521	9.52509	6.97932	6.82422	5.35314	7.16944	4.86739	9.143	6.72275
Hex1Cer(d18:1_16:0)		0.484337	0.318185	0.224433	0.412343	0.414773	0.232829	0.347817	0.473309	0.377207	0.182053	0.278964	0.115961	0.238251	0.277624
Hex1Cer(d18:1_22:0)		8.18092	7.22765	4.86082	7.06344	8.12603	5.06848	6.75456	6.59836	3.91079	4.85745	10.5995	3.20272	4.05709	5.53766
Hex1Cer(d18:1_23:0)		2.35306	2.62973	2.0086	2.54264	2.3242	1.53404	2.23205	3.13621	0.976289	1.66642	2.89011	1.04535	1.85172	1.92769
Hex1Cer(d18:1_24:0)		4.47098	5.71851	4.13611	3.46236	5.05518	3.02876	4.31199	4.51929	2.95052	2.92288	7.15962	1.66238	3.16548	3.73003
Hex2Cer(d18:1_16:0)		0.417097	0.185725	0.196471	0.357353	0.339055	0.175036	0.278456	0.357508	0.28594	0.130695	0.286998	0.0781172	0.16746	0.217786
	Total HexCer	25.0563	21.9137	18.8814	27.4662	27.6077	19.7744	23.45	22.064	15.325	15.1126	28.3847	10.9719	18.623	18.4135
Hex1SPH(d18:1)		0.145167	0.0703729	0.0475842	0.12058	0.0846559	0.0679121	0.0893787	0.0643816	0.0796313	0.047913	0.0529695	0.0603269	0.10341	0.0681053
	Total HexSPH	0.145167	0.0703729	0.0475842	0.12058	0.0846559	0.0679121	0.0893787	0.0643816	0.0796313	0.047913	0.0529695	0.0603269	0.10341	0.0681053
SM(d32:1)		21.2979	21.015	13.3586	35.6754	21.6508	13.2121	21.035	39.4311	18.7154	13.911	23.4559	9.98771	11.2001	19.4502
SM(d32:2)		0.350826	0.455788	0.21908	1.25184	0.550838	0.309886	0.523043	0.804362	0.452829	0.279971	0.756086	0.17877	0.185647	0.442944
SM(d20:1_13:0)		44.3812	37.6533	26.5771	61.2559	40.047	31.7994	40.2857	80.0496	32.6541	26.5338	34.5282	20.5754	20.3036	35.7741
SM(d36:1)		98.869	79.6822	58.4086	126.5	72.3855	45.4158	80.2102	107.551	76.5175	58.421	66.6434	29.7351	43.6553	63.7538
SM(d16:0_22:1)		144.628	139.148	96.067	238.259	154.389	86.1863	143.113	151.128	135.672	108.195	218.335	47.1443	86.8803	124.559
SM(d18:1_21:0)		54.759	59.9526	42.7779	124.466	86.6924	51.0454	69.9488	109.152	44.2512	46.4508	112.556	26.446	38.0267	62.8138
SM(d40:1)		1209.41	1144.52	894.197	1556.44	1548.76	750.758	1184.01	1313.14	858.273	867.289	2335.59	379.006	696.422	1074.95
SM(d18:1_22:0)		1225.17	1158.07	908.156	1568.29	1566.87	758.771	1197.56	1329.36	870.516	876.822	2339.96	383.964	704.092	1084.12
SM(d18:1_22:1)		34.009	41.0197	22.9469	63.3254	40.8007	23.0506	37.5254	46.7935	29.545	30.1592	60.0387	12.3145	29.0922	34.6572
SM(d18:1_22:1)		49.7462	45.2235	35.9079	85.5699	59.0356	44.7427	53.371	63.6334	39.2095	37.6406	87.2761	20.1092	32.0173	46.6477
SM(d41:0)		41.0089	66.9256	34.986	69.1453	66.01	30.397	51.4121	99.8582	41.6706	32.2847	107.222	14.5705	24.8182	53.4041
SM(d18:1_23:0)		749.649	1028.52	571.82	1206.86	1133.88	552.447	873.863	1519.78	680.326	524.791	1633.74	309.623	625.485	882.291
SM(d41:2)		47.1575	62.7368	34.7034	104.311	73.347	40.2473	60.4172	113.624	36.5608	43.4619	95.7757	22.4475	31.815	57.2808
SM(d18:1_23:1)		30.2822	34.3222	24.0296	74.6329	43.8712	28.2807	39.2365	67.2919	19.5773	25.9077	54.0222	14.3705	21.8513	33.8368
SM(d18:1_23:3)		1.26792	1.17806	1.15672	3.11882	1.91215	1.38978	1.67058	2.72781	0.90351	1.20231	1.60737	0.712293	1.11033	1.37727
SM(d18:1_24:0)		1377.67	1850.26	1102.49	2112.92	1969.44	914.002	1554.46	2076.21	1137.54	969.397	3075.76	523.963	955.26	1456.35
SM(d42:1)		1393.3	1868.14	1120.3	2143.88	1992.83	924.959	1573.9	2101.25	1150.95	981.727	3111.33	532.087	966.483	1473.97
SM(d18:1_24:1)		1443.58	1547.86	967.415	2072.26	1690.37	797.881	1419.89	1936.28	890.248	1133.71	2231.07	469.356	927.115	1264.63
SM(d18:1_24:2)		128.166	115.851	79.8695	214.928	135.548	77.1635	125.255	181.414	82.9691	85.6315	67.0767	41.4382	67.4631	87.6655
SM(d18:1_24:3)		25.731	20.8845	23.1157	34.2274	35.7782	18.5384	26.3792	28.1823	16.4652	19.3128	33.4215	10.5814	21.8718	21.6392
SM(d43:1)		58.2588	85.0347	47.3613	119.444	91.9974	43.6635	74.2934	106.193	43.2989	44.8247	141.26	26.3789	51.0768	68.8387
SM(d43:1)		58.0092	84.6956	47.1227	119.229	91.7525	43.5423	74.0586	106.283	43.1402	44.7665	141.081	26.3266	50.9008	68.7497
SM(d43:2)		18.3705	25.4017	13.4259	35.4875	26.6297	14.8685	22.364	39.7816	16.8699	15.3458	40.5481	7.59508	14.9816	22.5203
SM(d44:1)		7.02452	10.285	8.01112	21.1104	12.9304	7.07315	11.0724	7.37362	6.07803	7.27031	16.7565	3.92852	7.81551	8.20375
SM(d44:2)		8.69244	10.4433	5.36852	12.708	10.6471	5.16976	8.83818	13.5211	7.02485	7.03708	14.5804	2.77669	5.27353	8.36894
SM(d44:4)		7.91071	6.26356	5.64253	12.5405	12.9355	5.6664	8.49321	9.25359	5.21297	4.38062	6.84737	2.5524	6.07236	5.71988
SM(d44:5)		30.9616	27.5917	24.6829	43.3244	36.3217	19.8692	30.4586	41.2966	17.4135	25.537	30.4565	13.2667	28.8186	26.1315
	Total SM	8309.68	9573.13	6210.11	12261.1	11017.4	5330.45	8783.65	11691.4	6302.05	6032.29	16081.7	2951.44	5470.09	8088.15
AcCa(14:0)		12.7853	8.36665	1.77193	16.8138	5.86698	3.62938	8.20569	14.1513	6.90217	6.58808	7.34296	3.93635	3.56924	7.08168
AcCa(14:1)		7.98899	4.29879	1.15132	5.6993	4.97492	2.87844	4.49862	8.37784	3.38282	2.69694	1.59901	3.03548	3.34263	3.73912
AcCa(15:0)		0.564258	0.571334	0.109349	0.83659	0.295953	0.212733	0.431703	0.887235	0.349663	0.422042	0.625906	0.287505	0.265585	0.472989
AcCa(15:0)		0.797689	0.618182	0.0984441	1.02689	0.304613	0.204921	0.508456	1.00992	0.454835	0.446926	0.677912	0.270922	0.228703	0.51487
AcCa(16:0)		72.384	64.5431	13.7813	98.1337	31.7307	17.4288	49.6669	76.2383	48.8999	35.3405	57.0706	26.1349	32.3832	46.0112
AcCa(16:1)		58.5339	35.3467	6.26923	41.7345	22.1292	12.5309	29.4241	56.4343	39.1318	19.2331	31.1577	20.1828	17.9867	30.6877
AcCa(17:0)		0.969549	2.697	0.4069	3.0041	1.02727	0.587044	1.44864	2.77922	1.24176	2.096	2.49614	0.742622	0.946717	1.71708
AcCa(17:0)		0.726068	1.15665	0.192429	1.48222	0.60772	0.288631	0.742286	1.46808	0.891801	0.649911	1.10278	0.39677	0.418287	0.821273
AcCa(17:1)		0.102075	0.319964	0.0829562	0.150742	0.0661306	0.0668225	0.131448	0.430626	0.177234	0.0871195	0.249336	0.0731605	0.220912	0.206398
AcCa(17:1)		1.86945	1.63454	0.260016	2.50798	0.805358	0.515787	1.26552	2.47516	1.68047	0.767995	1.54152	0.810243	0.738742	1.33569
AcCa(17:1)		0.276182	0.54736	0.162091	0.739523	0.261791	0.202252	0.364867	0.885266	0.449838	0.27771	0.526883	0.222454	0.448372	0.46842
AcCa(18:0)		50.8312	93.3758	13.9602	83.1557	51.5528	17.2409	51.6861	103.3	64.4405	22.1658	45.6753	22.3345	39.4518	49.5614
AcCa(18:1)		215.3	213.511	43.5421	183.186	113.173	67.4793	139.365	287.977	192.374	116.097	118.091	88.1577	129.509	155.368
AcCa(18:2)		54.0713	31.5736	6.99672	49.1165	16.3001	14.739	28.7995	76.6856	52.6755	15.6513	32.5574	20.379	15.5009	35.575
AcCa(18:3)		3.00941	1.06285	0.343185	2.39416	1.05483	0.989766	1.4757	3.63528	2.06079	0.793442	1.59811	1.23188	0.699994	1.66992
AcCa(18:4)		0.106925	0.0844643	0.0307885	0.155523	0.0824686	0.0590843	0.0865423	0.237547	0.0764082	0.0395393	0.034107	0.0547669	0.0498133	0.0820303
AcCa(19:0)		0.115657	0.523792	0.064752	0.408012	0.150877	0.0626947	0.220964	0.401988	0.17116	0.333171	0.354106	0.0848365	0.140998	0.24771
AcCa(19:0)		0.139318	0.319313	0.059108	0.373529	0.151786	0.0718682	0.18582	0.490108	0.220231	0.156047	0.264977	0.0939383	0.153902	0.229867
AcCa(19:1)		0.0571859	0.23414	0.061143	0.119462	0.0435072	0.0353568	0.091799	0.324094	0.140605	0.0696236	0.164193	0.0391127	0.144978	0.147101
AcCa(19:1)		0.621571	1.50316	0.196487	1.32072	0.584172	0.253609	0.746621	1.88046	0.984776	0.491277	0.867227	0.402406	0.625538	0.87528
AcCa(20:0)		3.31574	10.8518	1.93723	7.00947	3.70869	1.64039	4.74389	7.75946	5.03083	3.38791	4.80523	1.65733	3.95773	4.43308
AcCa(20:1)		37.6098	99.8274	15.595	53.4068	37.4669	14.8866	43.1321	113.369	52.0563	27.4084	35.7323	28.3251	54.6951	51.931
AcCa(20:2)		9.96691	12.8331	1.91851	11.7994	4.76918	4.00854	7.54928	21.2243	15.7554	4.75268	11.3693	5.72007	6.57697	10.8998
AcCa(20:2)		0.968094	1.84462	0.258513	1.05725	0.890238	0.339989	0.893118	2.59892	1.29988	0.448351	0.736093	0.608949	0.676382	1.06143
AcCa(20:3)		4.2127	3.91701	0.720809	5.12764	1.45086	0.982927	2.73532	7.90477	4.57286	1.83862	2.84808	1.51701	1.8806	3.42699
AcCa(22:0)		0.192873	0.620257	0.261954	0.571572	0.262788	0.176563	0.347668	0.483771	0.262596	0.284189	0.324915	0.0833466	0.243695	0.280419
AcCa(22:1)		1.33663	5.59029	1.17802	2.34925	1.32716	0.750866	2.0887	5.16825	1.82822	1.30314	2.53622	0.789907	2.9326	2.42639
AcCa(22:2)		0.694846	2.04998	0.439603	1.39628	0.720625	0.422623	0.953993	3.72502	1.35472	0.721547	1.26628	0.503085	0.941781	1.41874
	Total AcCa	539.548	599.823	111.85	575.077	301.76	162.686	381.791	802.304	498.867	264.548	363.615	228.076	318.731	412.69
CL(14:0_18:1_16:0_18:1)		0.794323	1.33657	1.08766	3.08856	1.28908	0.896941	1.41552	1.02345	0.50042	1.54034	3.29642	0.800866	1.57615	1.45628
CL(18:2_14:0_16:1_18:1)		0.701422	1.22356	0.764943	3.04128	1.1219	1.02559	1.31311	1.55192	0.649515	0.950185	1.85179	0.670076	1.08591	1.12657
CL(18:1_16:0_16:0_18:1)		10.587	7.40093	14.8376	21.6633	13.8015	10.7556	13.1743	12.1102	5.85333	15.5228	36.5905	10.8564	18.1788	16.5187
CL(18:1_16:0_16:1_18:1)		12.3469	16.4397	15.2813	31.9011	18.2151	14.0154	18.0332	18.3147	9.82861	18.7787	35.857	11.6855	17.2525	18.6195
CL(18:2_16:0_18:1_16:1)		7.97439	10.7318	9.14262	23.0802	13.4352	9.69619	12.3434	13.8656	6.84473	10.0554	20.0124	6.78209	10.4092	11.3282
CL(18:2_16:1_18:1_16:1)		7.16508	9.16061	6.24425	21.512	8.94024	7.89944	10.1536	13.9463	5.48103	8.25891	14.1957	5.02618	7.8265	9.12244
CL(18:2_16:1_16:1_18:2)		3.63448	4.86288	3.7748	20.8098	5.77449	5.86549	7.45366	8.36089	3.68126	4.01898	14.0502	2.73553	4.88122	6.28801
CL(17:0_18:2_16:0_18:1)		0.376797	0.412264	0.490103	0.894508	0.597983	0.508894	0.546758	0.755735	0.275682	0.514236	0.919643	0.413485	0.461556	0.556723
CL(17:1_16:0_18:2_18:1)		0.577208	0.590776	0.619485	1.67451	0.666463	0.681577	0.801671	1.11138	0.440449	0.608824	1.40699	0.48644	0.598073	0.77536
CL(17:1_16:1_18:2_18:1)		0.590665	0.643885	0.485889	2.03798	0.921135	0.585661	0.877537	1.26106	0.502104	0.538942	1.22763	0.367462	0.546803	0.740667
CL(18:1_16:0_18:0_18:2)		4.57699	3.05621	5.77618	7.02118	5.20224	4.07917	4.95199	5.62075	2.46717	4.91705	8.84154	4.13324	5.22199	5.20029
CL(18:2_18:1_16:0_18:1)		32.6514	37.4027	27.9051	52.8129	35.6483	24.2624	35.1138	43.9114	19.3753	35.2906	62.1813	22.366	33.9985	36.1872
CL(18:2_16:0_18:1_18:2)		44.1705	50.5472	37.4251	92.0193	53.1953	41.804	53.1936	69.5715	30.6827	41.4588	80.6217	30.4678	45.6414	49.7406
CL(18:2_16:1_18:1_18:2)		50.479	58.2249	38.9495	119.991	62.939	49.016	63.2665	88.1974	34.083	49.4484	82.2704	31.4058	55.1303	56.7559
CL(18:2_16:1_18:2_18:2)		43.0194	41.6614	37.945	146.217	58.509	52.4408	63.2987	68.7868	33.9457	34.1487	107.315	26.6423	47.819	53.1096
CL(17:0_18:1_18:2_18:1)		1.01175	0.878557	0.959777	1.59912	1.20666	1.05774	1.11893	1.93657	0.576178	0.90747	1.74437	0.817524	0.906396	1.14808
CL(17:0_18:2_18:1_18:2)		1.90121	1.8084	1.5741	3.9741	1.94912	1.91785	2.18746	3.70479	1.22985	1.72004	3.40625	1.37096	1.68648	2.1864
CL(17:1_18:2_18:2_18:1)		2.43228	2.47636	2.02472	6.14694	3.55523	2.54477	3.19672	4.34798	1.71858	2.23483	4.66882	1.50754	2.41915	2.81615
CL(17:1_18:2_18:2_18:2)		2.83541	2.57654	2.09977	8.26271	3.14411	3.12672	3.67421	4.17632	1.99309	2.39412	5.29765	1.78007	2.562	3.03388
CL(20:5_16:1_18:2_18:2)		1.09722	0.878797	1.1807	3.07761	1.45388	1.28207	1.49505	1.56633	0.695014	0.934488	1.13274	0.738766	1.72778	1.13252
CL(18:2_18:0_18:0_18:1)		0.420504	0.442868	0.715938	0.627421	0.480188	0.386837	0.512293	0.406607	0.176683	0.325864	0.798592	0.529403	0.451693	0.448141
CL(18:2_18:0_18:1_18:1)		2.41594	1.8313	3.08932	3.77669	2.83897	2.32065	2.71214	3.36888	1.40033	2.31893	3.91098	2.2097	2.57045	2.62988
CL(18:2_18:1_18:1_18:1)		19.0533	27.4224	17.6943	32.6397	22.7364	17.3652	22.8186	36.7445	14.2904	23.6859	31.2386	15.1139	21.6565	23.7883
CL(18:2_18:1_18:1_18:2)		210.828	211.204	151.355	348.857	193.755	168.675	214.112	286.869	111.841	155.609	310.935	120.552	187.805	195.602
CL(18:2_18:2_18:2_18:1)		443.217	380.246	287.089	829.508	473.023	325.902	456.498	576.42	250.336	309.731	555.596	215.152	345.245	375.413
CL(18:2_18:2_18:2_18:2)		470.902	390.389	223.875	949.416	501.965	567.253	517.3	692.659	325.139	285.022	722.845	260.173	419.41	450.875
CL(18:3_18:2_18:2_18:2)		7.99376	7.42582	7.63689	33.328	11.3361	12.8217	13.4237	15.7299	6.43212	7.02267	24.7029	4.95515	7.40889	11.0419
CL(18:3_18:2_18:2_18:2)		7.9238	7.33068	7.58391	33.0157	11.2317	12.8103	13.316	15.5815	6.36555	6.95404	24.5731	4.89903	7.33488	10.9513
CL(18:3_18:2_18:2_18:2)		1.39747	1.19657	1.05855	3.21341	1.59671	1.39774	1.64341	2.22675	0.771336	1.20552	1.3513	0.770679	1.49753	1.30385
CL(19:1_18:2_18:1_18:2)		2.19613	1.86015	1.16741	3.36073	1.64835	1.4665	1.94988	3.26297	1.12024	1.59961	2.99378	1.18951	1.50975	1.94597
CL(19:1_18:2_18:2_18:2)		2.6152	2.17295	1.59227	5.06232	2.89746	2.17024	2.75174	3.98799	1.58679	1.85866	3.6957	1.42938	1.86595	2.40408
CL(17:1_20:3_18:2_18:2)		1.30111	1.24369	0.857442	2.77612	1.25437	1.23001	1.44379	2.10015	0.768022	1.14643	1.67414	0.721846	1.04659	1.24286
CL(18:2_18:2_18:2_20:4)		19.828	22.8136	19.0696	63.0604	20.845	22.6537	28.045	34.5739	15.8798	20.7127	35.3182	13.3153	20.0954	23.3159
CL(18:2_18:2_18:2_20:4)		7.06923	5.33893	5.30199	14.3912	7.93547	5.49961	7.5894	9.21242	3.78212	5.96303	4.68563	3.73278	7.39509	5.79518
CL(20:5_18:2_18:2_18:2)		7.53369	5.44972	6.16428	16.2809	8.02623	7.38675	8.47359	8.93782	3.94578	4.64581	5.15849	3.84236	7.63817	5.69474
CL(18:3_18:2_16:1_22:6)		0.478522	0.341244	0.515471	1.51877	0.725402	0.820168	0.733263	0.897749	0.283728	0.362402	0.716085	0.31255	0.554178	0.521115
CL(18:2_18:1_18:2_20:1)		7.59934	6.52059	4.34018	7.91206	5.9313	4.70183	6.16755	8.61766	3.6579	5.52938	7.27934	3.88553	5.54315	5.75216
CL(18:2_18:1_20:3_18:1)		54.1852	44.1937	30.9563	67.8909	37.3173	33.1717	44.6192	63.3325	27.0224	36.6238	58.0096	25.7517	36.9529	41.2822
CL(18:2_18:1_20:3_18:2)		131.41	131.789	87.0648	210.506	133.71	90.1332	130.769	167.316	83.9711	107.04	146.407	63.4136	110.631	113.13
CL(18:2_18:2_20:3_18:2)		174.095	172.469	122.259	338.674	138.902	151.24	182.94	210.579	126.326	142.082	214.109	96.7289	160.477	158.384
CL(18:2_18:2_18:2_20:3)		13.6682	10.8519	9.58713	24.6246	12.9257	11.2288	13.8144	15.7795	7.61036	10.3857	14.3399	7.53143	14.0743	11.6202
CL(18:2_20:3_18:2_20:3)		27.4573	33.3995	20.7441	53.6664	20.0991	18.9334	29.05	36.7911	18.2065	33.0262	26.8404	15.3518	29.8393	26.6759
CL(18:2_18:1_18:2_22:6)		13.8197	18.0025	10.3165	52.175	11.4937	10.7798	19.4312	23.2717	9.98982	18.5565	17.7975	9.28243	15.1717	15.6783
CL(18:2_18:2_18:1_22:6)		3.19198	3.22601	2.49345	8.14086	3.76813	2.33179	3.8587	4.05143	1.98864	3.10426	2.72882	1.79005	3.81052	2.91228
CL(18:2_18:2_18:2_22:6)		11.479	11.9204	11.8445	72.1814	11.2753	11.9933	21.7823	18.3514	9.93005	17.0739	29.6078	7.06285	11.2525	15.5464
CL(18:2_18:2_18:2_22:6)		11.3828	13.6233	11.15	69.0033	10.9195	11.6062	21.2809	20.3203	9.89744	16.3289	28.5163	7.38397	11.9353	15.7304
CL(18:2_18:2_18:2_22:6)		5.04077	4.89852	3.81443	13.0384	4.2364	3.97846	5.8345	6.0538	2.85616	4.54015	4.18583	2.87446	5.20591	4.28605
CL(20:2_18:2_20:3_18:1)		5.13737	4.3318	2.51976	6.29122	2.91443	2.76639	3.9935	5.68612	2.707	3.66909	4.25185	2.25347	3.37604	3.65726
CL(18:2_20:3_18:1_20:3)		12.3218	14.853	9.24234	24.5174	11.6095	8.34845	13.4821	16.4412	9.39438	12.639	13.2259	6.70088	11.9028	11.7174
CL(18:2_20:3_20:3_20:3)		1.70054	2.38227	1.41331	4.59617	1.35011	0.97997	2.0704	2.30794	1.24616	2.42993	1.49266	0.892697	2.04399	1.73556
CL(18:1_20:3_18:2_22:6)		1.7011	2.25358	1.33046	7.42992	1.17782	1.05359	2.49108	2.84026	1.12808	2.69807	1.487	0.968894	1.67419	1.79942
CL(18:2_20:3_18:2_22:6)		2.85986	5.07046	3.06426	13.4668	1.97583	1.80754	4.70746	4.83771	2.44565	5.16749	4.04138	1.827	3.56919	3.64807
CL(18:2_22:6_16:1_22:6)		0.62276	0.54465	0.672449	2.50498	0.533043	0.569862	0.907957	0.850697	0.385918	0.776152	0.511961	0.399656	0.802719	0.621184
	Total CL	1911.77	1799.35	1276.15	3888.28	1964	1749.25	2098.13	2664.53	1223.71	1484.08	2791.91	1064.05	1721.68	1824.99

## Sheet: ARSA-AAV Liver Raft Lipidome
			pg/mg protein
LipidIon			Control 1	Control 2	Control 3	Control 4	Control 5	Control 6	Mean	ARSA 1	ARSA 2	ARSA 3	ARSA 4	ARSA 5	ARSA 6	Mean
LPG(16:0)			24.1547	15.3892	15.4622	56.614	28.9865	43.3826	30.6649	86.0411	27.1366	41.0302	38.9833	34.4096	98.5258	54.3544
LPG(18:0)			28.5556	13.0158	13.5319	46.1891	30.4855	45.6062	29.564	46.5924	27.0013	34.0966	33.5909	28.7996	57.7166	37.9662
LPG(18:1)			288.318	129.508	124.507	530.515	329.947	362.834	294.271	775.701	243.042	334.216	299.034	329.672	666.559	441.37
LPG(18:2)			33.5526	19.002	20.9307	82.8381	38.3472	71.3902	44.3435	96.0339	40.5315	35.2199	49.5773	40.9848	86.2779	58.1042
LPG(20:2)			8.66022	4.95804	5.73521	17.0201	10.0861	15.2795	10.2899	18.8133	10.3901	11.7013	12.3901	9.90846	23.4913	14.4491
LPG(20:3)			9.02096	4.0901	4.32294	17.3494	9.47653	12.3128	9.42878	22.8498	7.51255	8.40523	9.98099	8.87499	19.3466	12.8283
LPG(22:6)			20.3663	5.74839	5.78737	24.0578	15.9184	12.8028	14.1135	38.1788	9.06467	18.1319	11.8826	13.9003	34.4233	20.9303
LPG(22:6)			23.5431	6.79845	6.32629	27.7997	18.7969	15.2821	16.4244	48.8004	10.7382	23.5182	13.7644	15.9963	39.6364	25.409
		Total LPG	436.171	198.51	196.604	802.383	482.044	578.89	449.1	1133.01	375.417	506.319	469.203	482.546	1025.98	665.412
PG(16:0_16:0)			8.12314	6.18019	7.86621	12.3257	9.97115	8.80707	8.87891	9.70986	7.09585	14.6962	5.19027	7.60144	12.4233	9.45282
PG(16:0_16:1)			28.3396	21.7153	15.5255	34.7673	24.3406	29.863	25.7585	34.1381	14.6156	37.5732	11.9825	22.9852	26.9003	24.6992
PG(18:0_16:0)			18.4078	12.105	5.84297	15.4373	7.70995	16.9143	12.7362	9.31119	10.0303	19.8937	14.2357	6.98973	16.3302	12.7985
PG(16:0_18:1)			2969.51	2433.46	1785.78	3380.84	2243.94	2864	2612.92	2999.87	2029.36	3081.94	2157.23	2366.19	3060.86	2615.91
PG(16:1_18:1)			58.8157	26.6504	17.3247	68.0466	47.0854	54.0911	45.3356	78.9607	27.3123	49.4263	37.7584	49.9734	48.6539	48.6808
PG(16:0_18:2)			736.716	777.997	574.334	996.864	638.865	1343.03	844.635	710.666	620.303	809.616	612.642	642.522	849.069	707.47
PG(16:1_18:2)			13.3423	10.9878	7.75996	18.2873	13.3508	21.5287	14.2095	22.0022	10.1702	11.1654	15.4103	14.3577	13.0832	14.3648
PG(16:1_18:2)			41.2172	38.8954	29.0403	64.2895	37.5122	78.5157	48.2451	45.2889	33.1147	47.1734	34.2741	36.198	45.8645	40.3189
PG(19:1_16:0)			55.8555	59.6681	32.0028	75.6597	33.4607	91.2715	57.9864	47.9661	42.4119	63.6611	35.5423	39.8693	57.06	47.7518
PG(18:0_18:1)			137.864	97.838	60.2216	132.493	95.3656	141.678	110.91	153.823	91.9266	152.48	91.462	116.354	139.722	124.295
PG(18:1_18:1)			731.225	300.817	205.395	785.086	604.706	593.8	536.838	730.874	306.048	571.502	445.873	552.306	585.068	531.945
PG(18:1_18:1)			846.071	386.245	206.757	796.712	615.769	645.726	582.88	831.166	313.595	681.965	506.671	560.475	681.311	595.864
PG(18:1_18:1)			648.577	672.299	439.322	733.301	560.443	978.299	672.04	622.593	503.527	623.402	516.682	464.251	656.717	564.529
PG(18:1_18:2)			361.134	294.202	135.173	515.701	293.638	584.988	364.139	419.352	252.134	311.686	343.891	313.619	376.21	336.148
PG(18:1_18:2)			306.603	276.167	230.594	286.366	348.29	480.959	321.497	279.123	232.201	230.946	193.863	255.848	260.964	242.157
PG(18:2_18:2)			62.6815	66.6622	35.6087	97.3766	53.9844	156.49	78.8006	76.8735	78.9523	57.5741	98.3541	71.7815	87.8511	78.5644
PG(18:2_18:2)			96.368	82.4245	139.254	89.724	137.535	246.579	131.981	108.096	106.764	67.4084	71.5444	100.833	76.7327	88.5631
PG(17:0_20:4)			131.161	12.822	17.7864	156.499	65.188	104.53	81.331	120.954	102.384	137.325	93.9911	92.4342	131.524	113.102
PG(20:1_18:1)			59.6393	14.4255	9.83632	84.7048	29.1699	72.2829	45.0098	60.8713	55.9261	54.6813	42.2335	48.3708	55.1024	52.8642
PG(18:1_20:2)			33.5057	12.1027	9.82729	42.0262	25.013	32.6107	25.8476	39.8889	29.6142	31.6226	27.7944	32.4908	36.2053	32.936
PG(18:0_20:3)			102.924	56.0358	37.1863	89.8872	66.9365	96.9015	74.9786	78.821	49.0602	88.116	53.0795	56.7584	75.3166	66.8586
PG(18:1_20:3)			208.972	84.0599	64.6142	233.376	153.034	177.248	153.551	195.573	116.331	180.224	146.315	155.165	199.995	165.601
PG(18:1_20:3)			209.5	83.9718	65.2018	234.253	155.881	177.248	154.343	199.371	117.482	183.013	148.217	156.415	201.675	167.696
PG(18:0_20:4)			61.843	57.4703	51.3369	66.1368	59.0786	88.2602	64.021	58.3164	37.4461	74.4002	40.8962	45.081	70.2146	54.3924
PG(20:3_18:2)			243.045	165.355	117.594	335.769	207.583	283.164	225.419	242.274	128.941	253.653	167.386	174.563	238.533	200.892
PG(18:2_20:4)			92.2691	69.2437	48.6997	132.522	68.3209	136.899	91.3258	92.5095	68.7568	91.3523	80.1323	77.0042	87.8901	82.9409
PG(20:5_18:2)			51.2304	36.3304	28.1647	59.7407	38.9042	61.3541	45.9541	51.8556	26.5573	46.6564	28.5291	37.6581	38.376	38.2721
PG(18:1_22:4)			173.929	54.6467	47.828	189.54	112.868	126.097	117.485	170.277	109.125	168.013	101.522	130.366	167.155	141.076
PG(18:1_22:5)			110.192	80.8996	40.5411	156.827	67.8862	131.624	97.9949	105.438	64.9184	95.4492	59.575	83.9603	86.593	82.6557
PG(18:1_22:5)			355.961	150.694	114.861	418.761	246.272	301.253	264.634	343.581	229.014	373.843	198.737	270.836	341.365	292.896
PG(18:1_22:6)			906.031	363.181	212.556	610.381	386.386	619.737	516.379	451.154	331.818	519.879	256.332	309.269	398.434	377.814
PG(18:2_22:6)			277.668	181.536	135.611	181.079	188.26	334.431	216.431	211.36	178.303	250.131	192.267	183.335	221.075	206.079
PG(18:3_22:6)			21.6321	24.2218	15.0299	35.8334	14.9729	40.522	25.3687	23.3107	24.5799	19.4634	14.5638	21.31	18.1259	20.2256
PG(20:4_22:6)			81.5986	45.9611	47.1031	85.3973	62.5146	75.2091	66.2973	67.678	41.5906	103.796	54.1082	52.0299	84.2136	67.2361
PG(20:5_22:6)			26.12	19.5426	14.0932	33.0996	14.3398	35.2815	23.7461	22.2406	24.2177	20.4881	15.792	19.8689	22.4596	20.8445
PG(22:4_20:4)			40.5935	19.1612	13.7158	49.2097	28.7982	29.8153	30.2156	29.8046	19.1556	44.2444	22.2712	22.3578	34.4918	28.7209
PG(22:5_22:6)			96.0905	50.2399	45.0837	77.3728	59.3131	71.1432	66.5406	62.2456	40.7685	101.644	38.0889	50.1562	68.0616	60.1609
PG(22:6_22:6)			452.157	167.588	178.02	238.798	229.731	218.466	247.46	204.017	131.596	453.397	131.161	160.851	269.186	225.035
		Total PG	10856.9	7313.8	5242.49	11614.5	8046.42	11550.6	9104.12	10011.4	6607.14	10123.5	7105.6	7802.44	9840.82	8581.81
LPI(15:0)			5.43056	4.61149	7.11346	14.5843	9.78996	5.9757	7.91757	41.8061	10.0844	14.6302	24.5081	17.8339	46.3735	25.8727
LPI(15:0)			5.98159	5.0156	7.52568	16.0244	10.572	6.50256	8.60364	45.4611	11.166	15.9398	26.6185	19.4844	50.3833	28.1755
LPI(16:0)			229.952	74.1799	147.197	547.277	232.43	305.474	256.085	550.934	240.136	325.883	258.08	242.276	500.47	352.963
LPI(16:1)			9.00471	14.1748	18.4528	24.7463	8.84377	22.3769	16.2665	35.1187	14.1245	19.1255	11.1427	19.0738	33.2575	21.9738
LPI(17:0)			20.0084	7.78038	14.6398	52.0685	22.1838	39.9825	26.1106	55.3082	33.7015	30.6473	28.8842	31.0906	49.9893	38.2702
LPI(18:0)			9099.7	2952.83	3752.91	19987.6	8539.99	13373.7	9617.78	16629.1	11492.7	12430.6	11817.1	11022.1	17867.5	13543.2
LPI(18:1)			250.235	66.6141	87.1059	438.306	258.163	292.541	232.161	549.158	233.114	286.523	255.334	239.538	496.43	343.35
LPI(19:0)			10.2903	3.28181	7.19338	19.4179	12.0749	19.375	11.9389	24.9091	18.447	16.4297	12.5349	16.7026	21.4235	18.4078
LPI(20:0)			3.94219	2.44617	4.34958	12.2096	6.86005	12.005	6.96876	13.0445	9.10397	11.6435	7.65538	8.63245	14.0751	10.6925
LPI(20:1)			13.5024	2.83353	3.03821	20.8075	15.4143	12.4515	11.3412	21.8363	10.68	16.9824	13.8888	12.9072	22.618	16.4855
LPI(20:3)			50.661	53.1562	74.6126	132.989	73.9312	108.883	82.3722	356.169	74.1065	123.157	95.5516	127.316	284.547	176.808
LPI(22:4)			7.08947	7.26993	10.7813	15.2332	12.4372	12.6327	10.9073	55.5374	9.30903	18.5925	10.5496	16.9721	41.686	25.4411
LPI(22:6)			4.56949	5.25299	10.1143	9.98203	9.05039	7.6294	7.76643	26.4155	5.66672	14.4687	4.68861	9.43893	24.6667	14.2242
		Total LPI	9710.36	3199.44	4145.04	21291.2	9211.74	14219.5	10296.2	18404.8	12162.4	13324.6	12566.6	11783.3	19453.4	14615.9
PI(4:0_18:0)			4.6539	0.148374	0.708873	15.694	3.83793	5.0456	5.01478	6.82558	7.11365	13.0055	8.24681	6.0013	10.2076	8.56674
PI(14:0e_18:0)			738.798	90.9542	118.78	798.834	366.88	552.182	444.405	706.9	527.187	707.02	627.964	566.654	804.051	656.629
PI(16:0_18:1)			522.365	701.215	651.382	729.669	390.833	1083.19	679.775	601.789	605.922	738.241	335.21	593.81	601.098	579.345
PI(16:1e_18:0)			123.286	10.2748	21.3589	113.575	98.3444	131.883	83.1205	105.554	88.1065	98.6702	97.8608	87.4846	113.883	98.5932
PI(16:0_18:2)			374.3	733.127	633.294	633.737	362.029	963.441	616.655	609.345	480.386	594.559	256.864	518.632	478.925	489.785
PI(16:1e_18:1)			49.7048	3.31162	6.08544	48.9613	30.0828	55.8153	32.3269	46.0363	38.1428	43.1044	34.2535	39.4176	46.5101	41.2441
PI(16:1_18:2)			38.8152	55.3734	44.209	51.0985	26.4821	74.8748	48.4755	41.7215	35.6983	59.5521	27.605	35.8441	42.8159	40.5395
PI(18:3e_16:0)			110.5	15.4366	12.0929	126.044	52.0262	84.8587	66.8263	114.677	76.4417	119.363	68.694	87.3055	108.98	95.9103
PI(18:0_18:1)			156.532	165.692	107.57	168.238	136.087	218.094	158.702	193.268	120.62	213.42	81.6068	136.684	152.776	149.729
PI(18:0_18:2)			568.807	913.725	769.592	801.551	665.912	1190.85	818.405	908.708	755.522	928.599	446.016	802.059	724.94	760.974
PI(18:1_18:2)			1645.2	2198.93	1540.77	1889.17	1270.32	2513.79	1843.03	1909.83	1329.32	1679.47	969.059	1688.13	1371.61	1491.24
PI(18:2_18:2)			3997.01	4665.14	3754.61	4699.39	2017.39	5638.45	4128.67	4163.45	2758.77	3819.36	1779.59	2351.97	3373.73	3041.15
PI(16:1_20:4)			95.3164	155.258	112.079	125.382	51.2647	183.931	120.539	100.822	73.4949	96.1191	42.6445	83.3459	73.6618	78.348
PI(17:0_20:3)			17.2803	25.6075	27.1365	25.1408	17.53	37.9688	25.1107	28.2451	22.5311	23.9584	15.1963	26.8686	21.8497	23.1082
PI(17:0_20:4)			255.723	377.377	325.782	305.576	214.076	497.863	329.399	227.136	256.675	208.049	160.287	244.107	228.108	220.727
PI(18:0_20:2)			95.9977	57.7743	43.7227	72.2038	81.1847	82.7001	72.2639	123.916	48.6626	112.346	48.6914	89.0223	87.7739	85.0686
PI(18:0_20:3)			4305.33	5112.21	3897	5106.59	4112.96	6604.46	4856.43	6462.72	4084.99	5689.56	2740.45	4562.78	4686.88	4704.56
PI(18:0_20:4)			39181.3	38596.2	32544.6	39139.5	31051.7	59315.4	39971.5	38701.5	31683.7	37690.1	30275.9	33350.9	35962.7	34610.8
PI(18:1_20:4)			2355.12	2201.46	1310.17	2258.51	1521.72	3251.5	2149.75	2134.28	1269.78	1879.65	1210.12	1702.9	1764.18	1660.15
PI(18:1e_20:4)			42.6994	31.1344	26.5835	44.9869	36.1712	40.5792	37.0257	35.4983	21.4008	49.8548	25.8607	27.215	39.3192	33.1915
PI(18:2_20:4)			64.663	91.8135	54.7235	74.5986	43.5514	142.247	78.5995	60.4964	51.8124	52.0696	28.8297	55.7243	47.8582	49.4651
PI(18:2_20:4)			157.982	207.146	197.799	174.324	152.509	226.639	186.067	193.001	105.256	238.869	58.0768	140.416	152.212	147.972
PI(19:0_20:4)			85.4477	107.149	119.049	84.6182	87.759	199.717	113.957	112.522	90.612	104.834	51.7647	90.6806	79.6437	88.3428
PI(19:1_20:4)			17.583	24.0338	19.1059	16.3877	13.2346	33.2288	20.5956	21.2002	13.3121	18.4194	10.2442	18.7504	16.145	16.3452
PI(18:0_22:3)			20.0045	12.2392	10.9033	17.5513	18.6283	18.067	16.2323	23.1514	9.29433	24.3311	8.19224	14.7353	17.7899	16.2491
PI(18:0_22:4)			420.522	478.123	375.153	401.755	435.707	566.219	446.247	553.384	297.693	604.46	188.569	355.958	403.799	400.644
PI(18:0_22:5)			237.478	386.222	323.633	289.994	258.501	361.732	309.593	316.089	220.645	272.016	141.021	267.084	219.693	239.425
PI(20:3_20:4)			38.96	38.7097	26.068	27.9826	37.6242	41.6783	35.1705	32.5766	16.8679	38.3812	12.1857	24.4797	27.167	25.2764
PI(20:4_20:4)			62.3543	128.226	100.088	23.8228	100.237	240.089	109.136	38.32	46.0985	73.7336	37.9756	41.6577	57.3462	49.1886
		Total PI	55783.7	57584	47174.1	58264.9	43654.6	84356.5	57803	58573	45136.1	56191.1	39789	48010.6	51715.7	49902.6
LPS(15:0)			4.35116	1.20096	6.40429	8.41309	6.25614	2.00986	4.77258	58.3152	11.6346	15.8824	48.3177	40.2182	73.4992	41.3112
LPS(16:0)			61.0073	39.6975	34.5996	78.5204	69.6966	52.6314	56.0254	201.455	47.805	103.249	141.415	138.5	208.778	140.2
LPS(18:0)			1531.32	972.579	539.679	1808.47	1154.72	1512.46	1253.2	2623.64	1374.44	2158.01	2440.9	2274.21	3085.75	2326.16
LPS(18:2)			9.75518	23.5553	11.3917	33.189	7.44543	16.2984	16.9392	28.5901	11.2716	15.9239	21.4718	26.4134	39.4787	23.8583
LPS(20:4)			68.8348	142.78	339.095	459.152	91.5001	44.1968	190.926	100.483	12.4517	76.6841	61.7931	227.381	179.849	109.774
LPS(20:4)			158.663	488.831	42.4774	45.9693	155.857	580.395	245.365	800.243	261.391	516.373	606.006	409.665	1362.7	659.396
LPS(22:6)			129.948	448.101	327.429	243.145	117.76	22.8706	214.876	63.0322	16.0041	28.0095	115.311	35.3579	92.8613	58.4293
LPS(22:6)			26.2133	68.1238	72.7851	44.8763	28.2852	60.926	50.2016	98.0562	23.8969	37.0036	113.005	75.9642	600.219	158.024
		Total LPS	1990.09	2184.87	1373.86	2721.73	1631.52	2291.79	2032.31	3973.81	1758.9	2951.13	3548.22	3227.71	5643.13	3517.15
PS(18:0_11:4)			103.674	14.6476	14.9005	101.095	63.2523	173.341	78.4851	79.8975	72.1899	96.0603	116.99	86.6193	125.237	96.1657
PS(18:0_18:1)			531.794	627.167	187.935	557.493	264.937	566.881	456.035	407.859	347.501	451.879	383.134	493.25	768.998	475.437
PS(18:0_18:2)			628.746	907.211	322.832	551.156	403.898	1060.8	645.774	546.193	622.964	733.996	656.34	816.843	560.805	656.19
PS(16:0_20:5)			94.5374	220.098	93.668	100.001	35.4625	195.05	123.136	72.4949	92.493	60.8781	45.4201	109.208	63.8399	74.0556
PS(18:0_20:3)			1189.02	1385.11	687.482	1190.1	694.533	1541.9	1114.69	1411.52	1017.88	1820.89	1599.28	1960.47	3105.47	1819.25
PS(18:0_20:4)			15134.8	13582	8495.35	15515.9	11050	24825.7	14767.3	11813.2	13622.5	14045.3	11396.6	10576.6	18347.8	13300.3
PS(18:0_20:5)			703.502	1342.64	529.225	3754.57	285.551	1747.5	1393.83	453.915	711.094	500.355	435.304	322.768	752.612	529.342
PS(18:0_22:4)			311.393	300.618	321.235	279.394	319.141	355.977	314.627	196.129	536.961	873.264	671.378	635.928	1075.65	664.885
PS(18:0_22:5)			241.828	561.647	159.909	345.96	118.518	1306.98	455.807	210.767	813.286	161.661	186.476	206.927	336.857	319.329
PS(18:0_22:6)			5623.4	13409	4877.74	6507.38	4156.79	11455.2	7671.59	5112.71	6230.2	5726.39	3518.03	6594.14	6530.06	5618.59
PS(20:4_20:4)			159.759	144.61	109.341	145.723	98.7853	154.697	135.486	73.2331	97.6247	144.242	75.9377	107.06	161.916	110.002
		Total PS	24722.5	32494.8	15799.6	29048.8	17490.9	43384.1	27156.8	20378	24164.7	24614.9	19084.9	21909.8	31829.2	23663.6
LPA(16:0)			39.6897	6.74898	13.4049	52.3765	43.4656	33.2753	31.4935	71.482	51.7611	80.238	66.6241	51.5092	93.8406	69.2425
LPA(18:0)			133.737	59.2834	55.7821	160.768	107.732	150.983	111.381	217.786	162.242	200.496	200.531	204.018	241.38	204.409
LPA(18:0)			172.427	26.583	47.3442	200.954	145.319	161.356	125.664	268.505	225.856	253.559	318.678	234.021	335.714	272.722
LPA(18:1)			52.6289	16.2392	18.8942	60.3545	51.5174	40.7471	40.0635	117.449	57.7284	90.9955	84.1749	76.1678	126.259	92.1291
LPA(20:4)			8.90611	9.61514	10.5667	12.1796	7.7927	15.1007	10.6935	23.0945	10.1637	16.7456	16.5735	15.9743	29.0797	18.6052
LPA(20:4)			8.65786	9.43701	10.4764	12.0587	7.51648	14.5836	10.455	22.717	9.84558	16.559	16.3888	15.7494	28.1445	18.234
LPA(20:4)			8.03556	3.4262	7.2005	9.70936	6.53158	9.79275	7.44932	21.2487	10.7682	14.41	14.7945	12.972	23.8408	16.3391
LPA(22:6)			3.02348	6.7982	7.17537	5.09178	2.69406	6.87546	5.27639	10.7028	4.77641	6.88436	4.37378	7.25434	9.28351	7.21253
LPA(22:6)			4.77811	2.9336	5.84512	6.16206	3.74944	6.42849	4.9828	12.6223	6.55693	8.34959	5.80476	7.91192	11.3177	8.76054
		Total LPA	431.884	141.065	176.689	519.654	376.318	439.142	347.459	765.607	539.698	688.238	727.944	625.578	898.86	707.654
PA(18:1_14:0)			30.2762	27.5159	25.0214	14.5719	24.8009	21.6137	23.9667	25.3655	11.8683	49.0641	16.8205	22.7819	30.4829	26.0639
PA(14:0_18:2)			11.421	14.2676	9.91702	6.30408	7.05171	10.9035	9.97749	9.66423	5.46347	13.0835	7.68058	9.12943	10.1003	9.18691
PA(16:0_18:1)			283.992	193.971	144.799	109.879	243.883	232.311	201.472	168.739	117.159	351.895	111.667	174.982	199.481	187.32
PA(16:0_18:2)			197.205	173.687	135.842	101.702	152.335	223.146	163.986	147.97	119.494	256.28	147.99	157.673	201.998	171.901
PA(16:1_18:2)			37.492	50.4413	29.0715	25.9071	27.2653	55.4518	37.6048	33.187	23.5448	42.7009	32.0637	31.6909	36.7644	33.3253
PA(18:1_18:2)			88.0197	79.2423	61.8731	54.9924	90.529	111.415	81.012	68.2055	70.7094	87.665	82.9647	83.2677	78.6258	78.573
PA(16:0_20:4)			54.8823	69.5678	64.857	32.7117	59.8016	116.284	66.3508	41.1481	46.6391	48.5852	37.4995	49.3396	40.168	43.8966
PA(16:0_20:4)			88.3838	44.665	55.5	52.5227	73.6969	89.013	67.2969	65.7575	61.5418	122.24	64.8342	72.5631	90.0738	79.5017
PA(16:0_20:5)			2.35666	7.51637	3.31398	2.12619	1.43457	8.01609	4.12731	1.81291	2.53982	2.42743	1.50369	2.62929	1.87605	2.13153
PA(18:0_20:4)			160.993	151.023	122.315	125.751	126.032	247.477	155.599	110.851	137.206	185.126	142.208	137.342	134.279	141.169
PA(18:0_20:4)			325.464	131.912	135.487	181.363	241.82	415.328	238.562	238.652	274.715	391.353	265.865	263.872	286.466	286.82
PA(18:1_20:4)			73.5634	31.8932	28.4852	47.8296	50.4221	75.6428	51.306	61.5232	58.3984	75.2102	61.4768	67.507	70.3233	65.7398
PA(16:0_22:6)			21.5174	34.9257	19.9361	16.9255	14.5652	38.5665	24.4061	17.0077	15.7366	25.503	10.9675	18.6054	16.9456	17.461
PA(16:0_22:6)			158.624	100.099	111.474	107.243	127.83	157.11	127.064	122.821	126.394	182.941	115.798	135.933	134.403	136.382
		Total PA	1534.19	1110.73	947.893	879.83	1241.47	1802.28	1252.73	1112.7	1071.41	1834.08	1099.34	1227.32	1331.99	1279.47
LPC(14:0)			1.80399	0.916716	0.991044	3.17198	1.70076	1.47135	1.67598	3.38241	1.39219	3.28869	2.53697	2.65004	4.19503	2.90756
LPC(14:0)			14.3734	7.57271	9.35029	25.4637	15.7298	12.8763	14.2277	28.5257	12.0157	28.5842	20.7283	23.6458	35.5199	24.8366
LPC(15:0)			11.3189	12.6358	14.8252	24.0616	26.5376	9.91506	16.549	144.472	33.6744	54.4535	110.83	102.673	164.373	101.746
LPC(15:0)			106.414	111.926	124.513	277.365	206.986	91.1392	153.057	844.334	271.331	432.113	825.277	760.221	990.586	687.31
LPC(16:0)			1173.94	400.883	427.545	1493.14	1039.93	911.89	907.887	1586.34	1005.63	1846.32	1353.99	1322.97	1818.58	1488.97
LPC(16:0)			10239.2	3112.53	3263.38	12435.7	9036.15	8070.04	7692.82	15211.4	8522.18	15927.1	11426.4	12458.1	16257.6	13300.5
LPC(16:0e)			21.5801	12.9686	9.64743	21.5891	17.4733	20.1399	17.2331	17.023	12.134	30.8293	17.4053	15.8583	26.4524	19.9504
LPC(16:1)			192.373	99.3688	99.2135	302.125	221.334	178.408	182.137	434.101	158.926	312.74	287.809	329.934	428.944	325.409
LPC(16:2e)			113.515	31.4251	36.2945	138.152	101.231	90.9065	85.2542	169.586	91.6956	171.719	130.037	136.894	175.222	145.859
LPC(17:0)			55.7479	24.9254	24.9658	87.3339	41.8476	70.7845	50.9342	78.9698	71.8697	85.6957	76.1991	85.1666	92.7753	81.7793
LPC(17:0)			116.404	49.6259	49.264	154.339	86.0165	141.609	99.543	145.425	141.242	177.727	170.243	161.5	201.216	166.225
LPC(17:1)			12.9629	5.8764	5.83193	22.5422	13.1483	13.397	12.2931	26.3279	14.6334	26.309	23.0444	26.532	30.7025	24.5915
LPC(18:0)			1341.33	496.37	392.053	1549.05	850.498	1199.12	971.403	1513.26	1170.28	1710.85	1685.11	1499.02	2003.09	1596.94
LPC(18:0)			11493.3	5309.09	3938.66	14075	8036.62	12366.4	9203.18	14183.2	10290.8	15841.3	15349	12752.2	18245.3	14443.6
LPC(18:1)			530.956	279.675	163.761	742.619	448.933	455.877	436.97	1084.24	446.709	835.116	711.188	831.69	1011.34	820.047
LPC(18:1)			2786.06	1472.65	978.155	3565.51	2404.59	2539.77	2291.12	6266.87	2424.86	4357.63	3997.19	4535.45	6285.87	4644.64
LPC(18:1e)			30.4737	15.6704	10.332	28.0631	29.4533	28.402	23.7324	23.3595	17.9751	42.9077	26.4888	20.9728	39.0366	28.4567
LPC(18:1e)			8.63976	6.63999	5.77793	14.2152	10.9276	7.59752	8.96633	44.5378	15.4154	26.687	44.1454	38.4499	60.7208	38.3261
LPC(18:2)			388.846	410.491	293.104	645.48	359.694	609.021	451.106	1005.85	492.678	630.347	782.991	824.452	969.527	784.308
LPC(18:2)			1423.36	1537.82	1098.96	2994.2	1316.62	2484.77	1809.29	5637.44	2717.49	2672.68	4154.22	4373.52	5996.32	4258.61
LPC(18:3)			26.141	36.3283	33.5181	133.975	26.5892	53.5811	51.6887	98.2462	39.9471	57.5681	74.3339	87.1082	106.615	77.3031
LPC(19:0)			15.5425	9.76196	9.86112	19.0639	14.1928	27.1657	15.9313	25.4541	21.2935	26.8803	19.7902	24.1891	26.8266	24.0723
LPC(19:0)			25.0564	13.7108	12.785	25.1664	19.2067	35.4791	21.9007	41.2602	35.3094	39.7507	29.5681	37.4594	41.4969	37.4741
LPC(19:1)			11.116	4.57488	4.1291	14.4878	10.3789	11.1162	9.30049	19.7906	11.1846	17.7559	15.122	18.2094	21.9792	17.3403
LPC(20:0)			34.7516	27.1518	24.5297	32.8901	25.7819	56.8836	33.6648	41.5342	53.9048	74.6655	52.7685	65.6582	69.8348	59.7277
LPC(20:1)			13.4826	5.10666	3.75226	14.5795	12.4262	10.2037	9.92515	22.5406	9.53473	16.8751	15.2715	18.4447	21.1422	17.3015
LPC(20:1)			112.752	50.3418	31.8421	120.476	102.992	92.1357	85.0899	178.443	84.4908	159.054	120.236	138.287	177.032	142.924
LPC(20:2)			8.93359	7.25676	4.94909	12.4217	9.18042	10.5259	8.87792	23.881	9.57298	14.8929	14.4801	17.6937	24.034	17.4258
LPC(20:2)			73.488	49.7967	35.6307	106.158	71.8789	77.0715	69.004	204.891	75.7167	131.707	144.326	171.595	211.2	156.573
LPC(20:3)			124.705	96.8133	77.8093	193.941	116.666	148.245	126.363	329.345	121.08	199.736	235.083	260.026	306.143	241.902
LPC(20:3)			662.745	475.85	435.102	1112.16	670.743	744.672	683.545	2560.17	695.687	1436.17	1732.56	1766.49	2483.85	1779.16
LPC(20:3)			50.2997	31.2332	29.1373	69.6704	44.7298	57.416	47.0811	92.2464	48.5147	64.6065	80.9507	75.0806	96.8554	76.3757
LPC(20:4)			2.25429	0.0507695	0.511729	3.45031	2.59077	1.71768	1.76259	6.57653	2.39445	3.60259	4.81439	5.27264	5.82596	4.74776
LPC(20:4)			274.541	218.045	223.379	393.549	324.295	360.236	299.007	689.276	267.602	512.36	583.585	550.803	888.7	582.054
LPC(20:4)			1336.67	995.062	1070.79	2085.41	1539.42	1692.49	1453.31	4588.38	1510.51	3330.1	3988.93	3671.18	5967.24	3842.72
LPC(20:5)			41.9262	81.6736	61.006	163.977	28.6818	77.3834	75.7747	204.848	57.7679	76.5836	69.5136	158.256	137.519	117.415
LPC(22:4)			15.9693	16.4147	13.1149	24.8077	18.8036	20.0258	18.1893	59.638	16.2548	38.9775	37.4144	41.373	62.3417	42.6665
LPC(22:5)			36.7906	98.8257	53.0176	126.798	40.2159	113.925	78.2622	196.771	78.51	84.9143	126.625	171.171	153.232	135.204
LPC(22:5)			12.6981	12.1546	14.1012	22.2541	22.8144	14.534	16.4261	67.1528	12.8161	48.3644	36.3968	41.5831	66.1151	45.4047
LPC(22:6)			640.704	789.661	920.32	1042.64	812.879	894.294	850.082	2385.22	774.287	1664.77	1424.13	1924.46	2533.95	1784.47
		Total LPC	33583.1	16418.9	14005.9	44316.9	28179.9	33802.6	28384.6	60284.3	31839.3	53213.7	50000.7	49546.3	68239.4	52187.3
PC(16:0_16:0)			5132.42	3222.54	2352.01	3939.98	3268.62	5526.59	3907.03	3678.1	2697.55	6189.67	2365.11	3299.62	4389.38	3769.91
PC(16:0_16:1)			2159.46	2179.85	1831.68	1965.09	1634.04	2657.71	2071.3	2508.84	1289.86	2320.95	1010.79	1921.39	1791.92	1807.29
PC(17:1_16:0)			274.012	378.462	232.806	287.916	205.59	503.794	313.763	318.268	201.408	322.893	179.069	274.587	247.234	257.243
PC(15:0_18:2)			179.455	249.47	200.72	241.644	121.312	477.578	245.03	196.563	152.986	168.283	131.315	196.537	186.336	172.003
PC(18:0_16:0)			2110.87	1173.14	706.541	1435.24	1122.67	2415.92	1494.06	1347.01	1056.32	2877.09	1033.88	1208.53	1958.69	1580.25
PC(16:0_18:1)			34760.5	49096.6	25769.6	47706.9	35131.6	54056.1	41086.9	32559.7	20365.1	36360.5	16020.6	26262.5	26581.8	26358.3
PC(18:1e_16:0)			792.056	435.99	192.872	503.737	416.031	767.73	518.069	564.645	325.201	956.928	393.189	442.698	746.229	571.482
PC(16:0_18:2)			60696.7	74030.1	39050.8	66822.8	40988.4	108312	64983.6	47765.6	51579.2	42424.5	27036.1	43738.2	40572.6	42186.1
PC(16:0_18:3)			399.091	30.8795	56.139	618.315	234.063	368.964	284.575	516.544	419.156	525.338	381.472	517.251	490.634	475.066
PC(16:1_18:2)			3563.66	5547.36	2582.23	3560.8	2541.99	8119.1	4319.19	3300.41	2454.81	3972	2033.09	2882.87	3094.36	2956.26
PC(16:1_18:2)			2038.88	2438.57	2088.61	2062.29	1288.26	3345	2210.27	1860.27	1554.59	2272.14	1252.36	1725.57	1959.79	1770.79
PC(14:0_20:4)			246.719	225.637	213.044	222.006	182.905	410.797	250.185	271.592	152.699	483.94	166.628	245.914	361.748	280.42
PC(17:0_18:1)			609.69	761.773	310.457	624.295	382.125	1281.66	661.667	616.415	488.167	699.666	332.69	578.848	494.068	534.976
PC(17:1_18:0)			97.79	161.526	62.4948	87.4729	52.2414	216.188	112.952	95.0654	76.2504	108.086	49.5135	89.334	84.9793	83.8715
PC(17:0_18:2)			1063.92	1448.2	803.517	1233.4	678.841	2563.98	1298.64	1011.87	1052.51	1004.02	677.3	1063.78	910.604	953.349
PC(17:1_18:2)			286.206	398.816	231.36	311.548	181.636	619.692	338.21	265.673	258.78	257.726	177.973	259.977	241.676	243.634
PC(18:0_18:0)			355.14	181.817	122.991	224.699	196.116	403.445	247.368	185.41	168.142	458.577	206.18	189.027	301.865	251.533
PC(18:0_18:1)			26983.7	26974.9	7185.91	23855.9	12833.4	39381.2	22869.1	23826.7	15633.9	26105.4	13385.5	19919.6	19862.8	19789
PC(18:0_18:2)			85706.8	93366.4	38917.6	83920.7	50667.5	159751	85388.3	75106.9	69526.4	79570.1	54993.2	80508.2	70713.4	71736.4
PC(16:0_20:3)			28732.6	23459.7	17093.5	24973	20663.6	33223.5	24691	27699.5	15703.9	26586.3	16161.4	22221.1	23157.4	21921.6
PC(16:1_20:3)			5800.31	8890.1	4572.71	5516.86	2886.05	12495	6693.51	4112.21	4726.31	4491.9	2698.88	4128.54	3940.65	4016.41
PC(16:0_20:4)			57886.1	41925.9	40622.6	48490.9	46784.2	66806.2	50419.3	49753.2	32512.6	63435.3	32206.6	39380.7	54085.5	45229
PC(16:0_20:4)			655.071	364.771	305.282	903.348	651.591	331.258	535.22	736.871	260.893	7250.69	703.361	471.886	700.852	1687.43
PC(16:1_20:4)			4337.41	6795.31	4350.53	3784.46	1944.42	7132.92	4724.18	3590.19	2467.35	3937.67	1121.47	3063.71	2553.83	2789.04
PC(18:4_18:1)			482.481	733.012	548.695	675.398	346.201	668.804	575.765	542.63	406.165	412.233	303.261	459.641	425.546	424.913
PC(18:3_18:3)			301.192	442.913	366.546	307.93	179.245	587.632	364.243	279.465	182.034	387.628	114.568	236.257	240.769	240.12
PC(31:1_6:0)			124.662	153.328	67.6276	112.077	80.8457	273.882	135.404	147.771	107.823	155.171	61.5906	135.354	103.826	118.589
PC(19:0_18:2)			424.979	609.907	290.197	427.927	291.689	1173.62	536.387	533.18	496.741	511.607	235.309	502.354	370.7	441.649
PC(17:0_20:3)			358.607	369.59	232.426	413.016	249.76	690.799	385.7	365.748	277.455	360.741	206.53	325.427	303.294	306.533
PC(17:0_20:4)			1076.54	972.132	811.019	1041.4	808.958	1763.66	1078.95	882.166	784.942	1278.44	764.151	828.561	1060.54	933.133
PC(17:1_20:4)			293.618	43.9824	234.448	249.945	179.881	61.4236	177.216	258.342	197.592	301.764	150.407	236.148	253.18	232.905
PC(18:0_20:1)			589.685	570.407	229.92	435.095	372.091	872.701	511.65	563.421	364.622	705.77	289.311	484.857	459.45	477.905
PC(18:0_20:2)			3068.21	2982.07	1107.87	2408.44	1835.24	4736.56	2689.73	2691.4	1882.72	3029.66	1391.38	2341.2	2159.02	2249.23
PC(18:0_20:3)			36748.7	30868.3	12791.2	34369.1	22207.9	53754.1	31789.9	33271.3	21643.5	36446.7	21194.8	27900.6	28564	28170.1
PC(18:1_20:3)			6688.18	5540.55	2847.44	5803.61	4077.61	6879.77	5306.19	5694.45	2884.43	5054.83	3000.64	4367.6	4484.95	4247.82
PC(18:0_20:4)			69378.1	54033.9	31204.9	59997.8	49287.2	93560.7	59577.1	53122.6	42706.8	79759.3	44519.8	50939	63162.1	55701.6
PC(18:1_20:4)			13780.3	13884.6	8472.89	13301.9	8932.22	18931.3	12883.9	12404.4	8276.07	13505.6	7334.15	10023.6	11695.5	10539.9
PC(18:1_20:4)			3483.37	4860.93	2843.3	3712.73	2307.23	5266.1	3745.61	3505.35	2393.41	3711.59	1911.91	3151.68	3050.37	2954.05
PC(18:1_20:4)			1652.47	1713.6	1091.93	1472.63	1020.74	2019.76	1495.19	1301.6	1107.09	1245.61	925.727	1350.64	1197.61	1188.05
PC(18:1e_20:4)			342.054	237.21	170.631	306.948	275.397	355.882	281.354	242.155	169.946	358.079	165.909	193.961	320.684	241.789
PC(18:2_20:4)			5301.96	6115.29	4228.43	3968.29	3064.18	8790.08	5244.71	3498.26	2750.32	5773.83	2112.04	3120.6	3821.33	3512.73
PC(16:0_22:6)			51395.1	53426.4	46819.4	41916	36494	62215.6	48711.1	46301.6	32162.5	60843.4	22464.3	39546.4	44727.3	41007.6
PC(16:1_22:6)			1762.37	2630.12	1766.18	1510.75	1120.37	3264.02	2008.97	1863.72	1052.46	2427	823.516	1617.05	1722.77	1584.42
PC(19:0_20:4)			273.671	307.034	204.812	236.203	260.719	646.336	321.463	302.679	256.042	401.587	160.597	291.239	281.357	282.25
PC(19:1_20:4)			103.452	147.726	75.5579	117.015	77.8327	206.097	121.28	101.543	79.8264	105.41	58.5891	91.5296	82.0106	86.4849
PC(17:0_22:6)			439.452	669.433	509.965	478.044	332.31	881.504	551.784	452.698	403.898	580.653	267.153	416.388	429.067	424.976
PC(17:1_22:6)			180.385	252.406	175.637	143.622	129.632	265.323	191.167	168.727	112.97	213.193	83.0292	142.459	150.878	145.209
PC(20:0_20:4)			627.182	697.811	264.82	590.183	436.768	964.991	596.959	675.562	373.472	744.952	326.965	485.608	545.23	525.298
PC(18:0_22:5)			1864.88	3513.91	1306.94	2414.89	1419.14	4326.47	2474.37	2131.98	1670.66	2173.93	1239.49	2058.67	1715.7	1831.74
PC(18:0_22:6)			19057.7	24267	13768.9	18862.9	13536.8	30689.9	20030.5	17682.3	13097.2	21620.2	9587.79	15332.8	15960.2	15546.7
PC(18:1_22:6)			9519.53	10925.9	7131.24	7673.38	5891.27	12043.8	8864.19	8534.63	5587.1	9970.72	4028.49	6997.12	7461.26	7096.55
PC(20:4_20:4)			2536.99	3240.49	2093.65	1754.61	1342.18	3891.85	2476.63	1818.96	1322.2	3161.32	1230.11	1782.52	2284.87	1933.33
PC(20:4_22:6)			479.869	611.498	704.718	288.561	292.103	644.161	503.485	403.48	195.767	703.738	173.508	343.738	447.81	378.007
		Total PC	557204	568559	332217	528284	381907	831595	533294	481630	368070	568724	299843	430293	456910	434245
LPE(16:0)			1684.79	1109.44	746.997	2939.34	1295.35	2214.33	1665.04	2715.03	1681.69	2561.29	1682.84	1927.79	2249.8	2136.41
LPE(17:0)			25.7247	22.3497	14.5375	50.8202	20.4208	55.9637	31.6361	41.4132	36.5271	30.9358	31.1001	37.7345	32.1273	34.973
LPE(18:0)			3246.76	2816.44	1543.53	5335.59	2374.95	6013.96	3555.2	5023.74	3517.79	3857.66	3821.85	3928.3	4723.81	4145.52
LPE(18:1)			1136.91	752.662	474.833	1786.24	761.95	1768.05	1113.44	1789.88	1172.74	1165.95	1126.23	1397.31	1048	1283.35
LPE(18:2)			151.321	483.514	222.953	648.962	120.28	636.021	377.175	445.557	388.533	222.436	331.49	458.726	413.076	376.636
LPE(20:1)			38.0826	42.5059	23.3046	51.5007	41.8166	58.2481	42.5764	69.8543	34.5004	48.7524	25.6156	43.4327	54.6068	46.127
LPE(20:3)			57.535	154.028	58.3074	156.557	35.121	184.793	107.724	182.581	94.8297	82.6919	99.6278	133.752	130.578	120.677
LPE(20:4)			953.242	1651.69	951.428	1969.72	784.194	1650.12	1326.73	2472.58	842.572	1292.29	1377.41	1256.53	1993.27	1539.11
LPE(22:5)			27.472	133.102	29.8522	107.211	17.2929	143.999	76.4882	87.1679	52.3841	25.3023	44.3233	70.5977	56.1868	55.9937
LPE(22:6)			132.736	1724.51	1108.54	1501.87	602.955	1829.16	1149.96	353.268	806.035	1137.48	819.04	1216.21	1345.64	946.278
		Total LPE	7321.84	7165.73	4065.74	13045.9	5451.37	12725.5	8296.02	12827.8	7821.57	9287.31	8540.48	9254.17	10701.5	9738.8
PE(10:1e_8:0)			1108.55	894.29	439.875	1623.36	850.587	1618.53	1089.2	1815.87	1076.8	1202.8	1027.29	1261.19	1392.13	1296.01
PE(8:1e_10:1)			163.23	480.798	215.234	698.609	118.789	645.524	387.03	459.534	333.617	221.274	289.125	400.402	356.081	343.339
PE(18:0_18:1)			519.559	726.794	382.645	558.444	282.325	912.612	563.73	484.08	486.408	472.645	278.527	445.595	378.67	424.321
PE(18:1_18:1)			2685.59	5705.57	2711.55	4373.03	1473.64	8487.51	4239.48	2448.28	3785.76	1925.39	2270.6	2933.29	2243.32	2601.11
PE(18:1_18:2)			1575.13	4752.62	2048.69	2501.55	990.111	5578.08	2907.7	1616.18	2456.23	1099.23	1360.27	1663.95	1430.05	1604.32
PE(18:2_18:2)			5710.04	8225.71	6687.67	6265.98	3723.4	9195.16	6634.66	4079	4490.01	4350.52	3324.61	3851.6	4323.78	4069.92
PE(15:0_22:6)			12.0483	28.6662	28.3779	22.3295	12.6273	46.0284	25.0129	20.265	21.5559	23.9593	16.6609	22.9736	25.6346	21.8416
PE(18:0_20:1)			184.353	204.477	141.937	158.418	27.0069	397.294	185.581	152.843	192.455	296.777	39.8422	209.205	39.2272	155.058
PE(18:0_20:3)			927.133	1672.31	676.83	1218.9	451.235	2039.98	1164.4	718.04	933.934	432.952	568.064	715.459	605.52	662.328
PE(18:0_20:4)			21664.9	25344.8	18837.2	24075.8	14779.7	34239.6	23157	15318.2	16362.4	15871.8	15404.1	14860.8	17191.4	15834.8
PE(18:0p_20:4)			372.781	328.505	229.149	430.54	180.632	624.535	361.024	215.851	332.396	403.676	209.684	291.537	342.152	299.216
PE(18:1_20:4)			7983.49	12659	7741.24	8265.56	4662.81	15463.2	9462.54	6384.31	6735.37	5156.68	4944.33	6125.1	5664.26	5835.01
PE(16:0p_22:5)			330.907	328.533	207.322	405.088	186.316	488.229	324.399	263.976	313.586	339.237	180.592	259.901	274.903	272.032
PE(16:0_22:6)			13874.7	20132.4	18887.9	12652.4	7367.33	16115.2	14838.3	8622.2	8017.6	12399.2	6663.11	9205.28	9826.99	9122.39
PE(16:0p_22:6)			249.186	196.361	180.776	170.98	163.98	246.746	201.338	155.868	194.836	363.284	86.3218	169.433	255.762	204.251
PE(17:0_22:6)			221.923	278.787	295.901	238.572	51.8397	329.666	236.115	73.3649	178.511	255.532	126.393	171.556	96.5688	150.321
PE(18:0_22:4)			382.743	404.635	309.237	427.596	293.413	698.433	419.343	286.568	351.332	453.595	253.067	315.049	345.557	334.195
PE(18:0_22:5)			269.327	1115.53	327.159	932.963	200.942	1446.21	715.355	267.649	592.232	217.406	249.085	312.487	237.479	312.723
PE(18:0_22:6)			5026.2	8308.65	4879.14	5882.3	3009.82	9653.56	6126.61	3858.6	4705.98	4008.31	3622.54	4115.98	3590.09	3983.58
PE(18:1_22:6)			3905.26	5850.36	4364.34	3589.69	2380.27	5113.61	4200.59	3043.22	3053.73	2985.04	1969.21	2815.32	2896.45	2793.83
PE(18:1p_22:6)			120.15	74.5076	67.9641	81.3691	72.3571	127.036	90.5641	62.308	60.5436	94.7091	45.0124	69.7236	99.0067	71.8839
PE(18:2_22:6)			173.147	382.676	280.487	174.488	116.11	480.532	267.907	153.774	166.141	170.059	127.123	163.101	177.899	159.683
		Total PE	67460.4	98095.9	69940.7	74748	41395.3	113947	77597.9	50500	54841.4	52744	43055.6	50379	51792.9	50552.1
DG(16:0_16:1)			178.43	0	66.845	211.535	272.558	0	121.561	924.312	328.434	413.152	592.615	829.388	780.005	644.651
DG(18:1_16:0)			16576.6	6267.59	4374.47	15465.6	9438.33	9264.66	10231.2	21177.9	12454.7	21270.6	18067.2	22348.9	24973.5	20048.8
DG(18:1_16:1)			10200.9	7026.92	6380.61	14649.1	9858.6	9854.34	9661.74	18642.7	12498.2	14477.7	21293.4	24209.7	25575.8	19449.6
DG(17:1_18:1)			118.299	81.0822	85.4951	270.889	127.914	129.571	135.542	440.173	275.951	354.114	404.233	517.251	639.533	438.542
DG(18:0_18:1)			1637.63	715.418	355.938	1538.27	980.517	1023.24	1041.83	1938.46	1156.39	2181.43	2332.29	2485.31	3188.19	2213.68
DG(18:1_18:1)			23847.6	12310.6	5678.1	28907.7	15629.5	16675.8	17174.9	43192.7	22646.5	35449.2	39631.9	45235	52106	39710.2
DG(18:1_18:2)			9202.87	8002.88	4400.33	19853.1	9174.32	11707.9	10390.2	27990.6	17781	18373.1	38494.6	39581.9	36909.4	29855.1
DG(18:2_18:2)			1077.78	1353.54	992.654	3323.15	1066.48	2593.2	1734.47	4203.34	3582.64	2439.41	6672.41	6535.6	6318.46	4958.65
DG(20:1_18:1)			1109.33	373.122	216.183	1119.1	1379.49	550.779	791.334	2280.71	797.151	1971.14	1951.15	2300.07	2857.03	2026.21
DG(18:1_20:2)			1354.41	755.716	484.391	1510.91	1659.4	1363.26	1188.01	2453.36	1140.07	2410.7	2723.84	2673.08	3548.96	2491.67
DG(18:1_20:3)			841.581	498.323	396.071	1258.46	1119.58	1051.63	860.94	2060.32	920.669	1769.18	2601.42	1984.96	3084.38	2070.15
DG(18:0_20:4)			2015.25	1403.43	956.12	2194.69	1331.77	3570.71	1911.99	821.501	1223.41	1823.09	919.422	943.684	1071.24	1133.72
DG(18:1_20:4)			510.199	445.855	320.417	966.711	906.844	880.301	671.721	1709.45	926.914	1640.49	2558.77	1980.68	2712.8	1921.52
		Total DG	68670.8	39234.4	24707.6	91269.2	52945.3	58665.3	55915.5	127836	75732	104573	138243	151626	163765	126963
TG(12:0_14:0_12:0)			153.152	44.7633	76.2526	122.319	65.2504	88.2936	91.6717	44.9146	71.2765	61.3499	45.5858	30.0996	53.1382	51.0608
TG(16:0_12:0_14:0)			76.2184	27.1349	39.2573	60.9279	36.2989	35.0284	45.811	23.4482	42.7191	37.5087	37.0757	26.1657	27.5037	32.4035
TG(16:0_10:0_18:1)			94.9942	35.2948	53.8796	74.6681	26.0253	43.0445	54.6511	29.0067	51.5325	57.2247	60.2411	34.3656	38.2509	45.1036
TG(16:0_14:0_16:1)			582.975	207.782	349.233	429.105	160.76	226.29	326.024	248.773	292.832	299.794	275.488	241.793	181.455	256.689
TG(16:1_14:0_16:1)			388.161	153.16	178.486	271.272	101.986	189.282	213.724	139.43	247.23	173.686	180.531	159.447	135.374	172.616
TG(16:0_16:0_16:0)			277.686	127.6	273.824	316.679	170.411	209.842	229.34	210.775	258.023	230.628	372.072	232.557	255.002	259.843
TG(16:0_18:1_14:0)			3008.23	1251.15	1967.3	2183.81	984.603	1653.05	1841.36	1763.8	1998.05	1936.5	1814.93	1767.64	1636.29	1819.53
TG(16:1_14:0_18:1)			5135.15	1953.53	2906.82	3822.4	1513.8	2713.72	3007.57	2497.05	3256.21	2532.53	2311.68	2605.64	2218.63	2570.29
TG(16:1_14:0_18:2)			1503.79	649.423	834.15	1285.79	395.815	1003.91	945.48	641.656	1285.1	696.508	728.533	784.504	616.692	792.165
TG(15:0_16:0_18:1)			210.712	89.5623	167.371	194.672	74.0112	151.305	147.939	110.574	193.06	154.919	183.601	139.756	125.452	151.227
TG(18:0_16:0_16:0)			278.568	116.055	174.078	262.456	106.344	200.5	189.667	135.939	304.904	240.822	380.385	213.66	244.139	253.308
TG(16:0_18:1_16:0)			12082	5174.73	7885.97	10329.3	5194.9	7944.23	8101.85	8046.21	9863.39	9373.76	10937.3	8622.54	8691.59	9255.8
TG(16:1_18:1_16:0)			31340.3	13913.3	18140	23382.8	10552.5	19289.6	19436.4	18513.3	23809.6	20116.1	19928.3	20445.6	18435	20208
TG(16:1_18:2_16:0)			23572.1	10815.2	13189.3	20795.8	8100.07	18217.1	15781.6	12194.7	21299.8	13012.5	14859	14229.6	12557.8	14692.2
TG(16:1_16:1_18:2)			5331.23	2788.25	3383.75	5544.91	1554.16	5191.68	3965.66	2662.59	6597.05	3012.45	3805.6	3694.92	2167.05	3656.61
TG(16:1_16:1_18:3)			671.414	406.147	481.893	845.58	190.652	855.271	575.16	294.54	973.101	414.643	510.456	471.355	385.131	508.204
TG(16:0_17:0_18:1)			308.527	146.354	206.378	283.774	101.505	270.919	219.576	172.356	370.388	280.957	311.529	251.405	225.424	268.676
TG(16:0_17:1_18:1)			1824.02	808.43	1162.85	1693.65	588.143	1545.56	1270.44	1040.39	1957.87	1005.79	1050.96	1260.71	872.744	1198.08
TG(16:1_17:1_18:1)			1543.2	817.018	1021.19	1542.63	502.352	1650.9	1179.55	827.731	1838	952.831	1296.89	1164.52	988.822	1178.13
TG(16:1_17:1_18:2)			463.131	316.466	390.986	664.045	152.48	726.631	452.29	257.963	787.864	296.513	465.408	435.264	322.042	427.509
TG(18:0_16:0_18:0)			90.106	32.0064	32.6693	79.2771	30.385	61.7585	54.3671	30.4709	89.2532	67.3364	119.547	57.6036	73.986	73.0328
TG(16:0_18:1_18:0)			8679.68	3609.28	3283.21	6240.56	2140.05	5325.71	4879.75	3374.93	7982.29	6945	7947.99	5389.13	5693.54	6222.15
TG(18:1_18:1_16:0)			103201	51193.1	49580.1	94063	37403.8	81227.5	69444.7	62658.5	99355.7	74937.1	98016.8	76335.7	72839.8	80690.6
TG(18:1_18:2_16:0)			100111	57421.8	55480.1	100572	35006	93240.1	73638.6	58234.7	113414	67985.8	99512.2	79225.8	76046.3	82403.1
TG(16:1_18:1_18:2)			48559.5	32519.9	29802.7	63704	17442	68820.5	43474.8	27243	71945.5	31298.3	54618	41880	37073.1	44009.6
TG(16:1_18:2_18:2)			10374	8500.34	7979.79	17449.6	3154.7	19582.4	11173.5	5938.2	21846.5	6914.08	12693.4	10685.2	8045.06	11020.4
TG(16:1_18:2_18:3)			1451.03	1253.95	1273.36	2640.89	439.85	3223.84	1713.82	817.198	3506.36	1003.3	1690.47	1591.18	1174.06	1630.43
TG(16:1_18:3_18:3)			132.376	118.467	126.81	240.974	45.3519	361.007	170.831	76.2583	353.21	99.6736	150.264	148.276	102.627	155.052
TG(18:0_17:0_18:1)			57.9875	29.5087	29.4415	51.957	16.438	55.8635	40.1994	23.6547	86.0917	61.0161	72.6434	41.9127	41.9616	54.5467
TG(18:1_18:1_17:0)			1333.81	640.208	648.316	1225.55	439.119	1288.44	929.241	721.002	1663.17	1067.43	1295.09	1097.4	938.677	1130.46
TG(18:1_18:1_17:1)			1848.67	952.07	994.418	2132.88	627.999	2165.54	1453.6	1027.01	2496.84	1330.23	1831.3	1577.22	1306.49	1594.85
TG(18:1_17:1_18:2)			893.807	630.253	602.898	1161.77	363.533	1410.4	843.776	560.74	1494.09	639.836	1082.24	911.083	727.304	902.549
TG(18:2_17:1_18:2)			287.596	236.395	268.439	510.451	115.235	634.381	342.083	189.559	636.093	222.633	412.143	353.672	274.633	348.122
TG(18:0_18:1_18:0)			639.602	276.872	160.962	444.534	209.86	293.649	337.58	198.203	553.493	480.685	524.396	395.412	409.108	426.883
TG(18:0_18:1_18:1)			13121.5	5249.71	3758.54	8701.28	4588.52	8018.36	7239.65	5844.06	12218.3	10337.6	12375.6	8829.89	8992.8	9766.37
TG(18:1_18:1_18:1)			41579.4	22429.3	13304.6	37430.5	17678.1	32048.6	27411.8	23717	41042.5	26473.4	42015.2	31444.5	28806.9	32249.9
TG(18:1_18:1_18:2)			25124.5	19033	13094.1	31987.9	12005.9	31465.9	22118.6	17387.6	38796.7	20111	35808.5	25470.5	24280.9	26975.9
TG(18:1_18:2_18:2)			14335.6	12736.8	9715.73	22795.4	6770.7	28008.6	15727.2	10069.7	28385.2	12341.1	23019.9	16778.7	15340.8	17655.9
TG(18:1_18:2_18:3)			6059.59	5539.16	5307.3	12247.2	3083.85	14235.4	7745.41	4474.32	15638.5	5916.19	10436.7	8063.6	6888.96	8569.72
TG(18:3_18:2_18:2)			728.082	902.245	761.703	1704.32	255.544	2730.97	1180.48	440.091	2768.76	499.64	1153.83	1158.31	763.738	1130.73
TG(18:3_18:2_18:2)			816.41	529.332	811.732	1376.24	480.377	1684.72	949.802	672.628	2077.53	965.298	1302.01	1082.06	980.162	1179.95
TG(18:3_18:2_18:3)			260.384	241.605	269.975	547.526	112.89	853.978	381.06	183.248	869.375	256.425	386.875	371.553	275.738	390.536
TG(18:1_18:1_19:1)			197.684	93.1049	71.7386	164.361	108.948	195.286	138.52	149.825	260.079	168.01	196.669	196.979	133.462	184.171
TG(19:1_18:2_18:1)			120.237	72.9389	74.3603	161.313	86.453	191.445	117.791	105.629	202.256	128.129	198.72	143.084	134.873	152.115
TG(16:0_18:1_22:0)			18.1979	11.6498	9.76123	16.7987	10.0835	17.5027	13.999	8.11149	27.5041	22.4117	31.5041	16.1175	17.4149	20.5106
TG(18:3_18:2_20:5)			41.1227	32.406	39.4309	75.2502	16.5336	152.112	59.476	25.5423	150.315	41.9226	58.3914	60.4957	41.0986	62.9609
TG(20:1_18:1_18:0)			628.524	219.862	143.066	407.834	284.542	364.098	341.321	244.384	587.84	557.886	552.956	399.316	439.923	463.718
TG(18:1_18:1_20:1)			3581.8	1311.25	793.744	2467.05	2086.92	1981.35	2037.02	2100.05	3334.52	3073.58	3736.39	2789.26	2713.22	2957.84
TG(18:1_18:2_20:1)			1780.77	922.335	760.925	2135.1	1584.01	1830.25	1502.23	1540.44	2520.87	2124.34	3360.07	2095.14	2259.16	2316.67
TG(18:1_18:2_20:2)			1825.91	960.473	1075.44	2974.63	1759.96	2557.29	1858.95	1897.46	3328.17	2946.67	4717.34	2566.13	3183.63	3106.57
TG(18:1_18:2_20:3)			2484.49	1470.43	1774.61	4316.86	2304.38	4174.37	2754.19	2790.88	5173.29	3981.44	6598.37	3774.57	4398.12	4452.78
TG(18:2_18:2_20:3)			1553.79	1011.35	1243.81	3140.87	1145.58	3541.8	1939.53	1497.31	4076.29	1808.88	3562.61	2439.65	2326.89	2618.6
TG(16:0_18:1_22:6)			2403.88	795.884	1287.29	2507.63	1866.24	2098.14	1826.51	1753.19	3199.31	3275.01	3279.93	2228.52	2783.34	2753.22
TG(16:0_22:6_18:2)			2376	1126.96	1696.46	3398.7	1335.68	3691.68	2270.91	1447.46	5016.56	2697.98	3339.56	2494.56	2277.57	2878.95
TG(16:1_18:2_22:6)			476.197	271.342	349.751	729.029	234.67	977.926	506.486	277.447	1210.49	492.682	639.702	550.734	475.167	607.703
TG(18:2_18:2_22:6)			244.32	129.286	153.169	336.794	101.759	489.672	242.5	114.137	602.768	220.935	291.319	246.452	205.289	280.15
TG(16:0_20:4_22:6)			101.065	37.2292	66.2269	119.182	71.5261	110.251	84.2468	61.4456	159.192	150.289	127.6	93.4107	109.414	116.892
TG(18:3_18:2_22:6)			52.3592	35.322	40.3035	79.0536	19.0271	145.552	61.9362	26.4898	158.19	45.8206	56.2916	60.5636	43.5477	65.1505
TG(18:1_22:1_18:1)			143.878	50.1696	28.8521	97.0338	104.579	77.3861	83.6498	68.3071	133.959	132.234	132.027	101.418	98.934	111.147
TG(20:1_18:1_20:2)			89.6662	47.0237	35.4457	78.5842	91.3473	79.2618	70.2215	67.5215	125.742	121.965	156.314	92.2956	107.804	111.94
TG(18:1_18:1_22:3)			100.762	46.1897	45.1512	119.505	133.402	104.186	91.5326	100.572	140.64	198.5	249.307	133.735	178.544	166.883
TG(18:1_18:1_22:4)			243.406	100.638	134.353	314.939	313.226	278.505	230.845	236.354	416.382	446.443	609.465	322.835	427.996	409.912
TG(18:1_18:1_22:5)			576.935	268.286	325.553	700.012	545.719	729.111	524.269	524.434	978.856	812.269	1107.28	704.509	816.016	823.894
TG(18:1_22:6_18:1)			827.3	267.167	318.456	706.883	567.176	749.146	572.688	477.616	964.985	815.044	821.892	668.16	688.495	739.365
TG(22:5_18:2_18:2)			903.425	390.992	484.553	1073.91	502.157	1307.95	777.164	483.113	1691.08	904.017	1097.73	848.826	749.671	962.406
		Total TG	489303	273589	261122	507536	188256	484788	367432	289735	577177	350007	500942	392727	365864	412742
Cer(d18:1_12:0)			266.349	446.831	246.169	254.764	243.743	404.715	310.428	308.483	261.835	290.705	255.747	281.7	234.168	272.107
Cer(d18:0_22:0)			341.15	513.39	342.146	558.184	240.6	774.016	461.581	424.875	306.897	703.063	344.99	412.063	416.286	434.696
Cer(d18:1_22:0)			1852.21	3219.56	1269.39	2648.11	1464.31	5506.46	2660.01	2332.56	2012.97	3202.92	1773.58	2665.24	2205.04	2365.39
Cer(d18:1_23:0)			1456.68	1822	799.436	1572.23	878.846	3815.77	1724.16	2067.56	1511.63	1669.36	943.565	1833.24	1197.72	1537.18
Cer(d18:0_24:0)			309.848	385.015	256.809	392.923	181.902	680.306	367.801	358.014	259.715	495.76	284.773	325.218	308.09	338.595
Cer(d18:1_24:0)			2212.16	3632.47	1497.74	2895.63	1280.73	6710.74	3038.24	2631.67	2726.23	2919.2	1848.99	2626.98	2150.72	2483.96
Cer(d18:1_24:1)			4731.38	6046.26	967.78	4897.23	1207.26	3874.05	3620.66	2103.03	1834.38	3010.93	1444.69	2266.98	4806.02	2577.67
Cer(d18:2_24:1)			672.518	800.769	139.674	102.183	485.782	1235.52	572.742	581.615	486.352	823.677	447.345	591.425	600.723	588.523
		Total Cer	11842.3	16866.3	5519.14	13321.2	5983.17	23001.6	12755.6	10807.8	9400.01	13115.6	7343.68	11002.8	11918.8	10598.1
Co(Q9)			8361.5	17870.1	5546.4	10024.6	5129.92	28343.7	12546	7359.46	7195.8	8342.87	4659.48	7642.3	5224.36	6737.38
		Co Q9	8361.5	17870.1	5546.4	10024.6	5129.92	28343.7	12546	7359.46	7195.8	8342.87	4659.48	7642.3	5224.36	6737.38
ChE()2O			1.60625e+06	2.38968e+06	3.53632e+06	2.81134e+06	4.48489e+06	4.68635e+06	3.25247e+06	2.6057e+06	2.29874e+06	2.84008e+06	3.04147e+06	2.33911e+06	2.40338e+06	2.58808e+06
		CHOL	1.60625e+06	2.38968e+06	3.53632e+06	2.81134e+06	4.48489e+06	4.68635e+06	3.25247e+06	2.6057e+06	2.29874e+06	2.84008e+06	3.04147e+06	2.33911e+06	2.40338e+06	2.58808e+06
Hex1Cer(d18:1_12:0)			5557.21	9301.9	4640.79	4910.39	5097.47	5733.08	5873.47	5276.93	4451.15	5870.52	4255.46	4372.37	4850.11	4846.09
Hex1Cer(d18:1_22:0)			2267.83	1618.12	788.198	1695.41	820.561	3491.08	1780.2	1188.43	1390.62	2996.88	1280.47	1315.04	2113.77	1714.2
Hex1Cer(d18:1_23:0)			1144.02	604.264	387.86	681.171	492.141	1777.9	847.893	651.926	628.302	1326.38	466.196	667.073	870.741	768.437
Hex3Cer(d45:6)			839.969	1024.91	880.725	1178.43	979.086	1257.97	1026.85	1826.13	1263.26	1801.63	2104.13	2317.06	2153.81	1911
		HexCer	9809.03	12549.2	6697.57	8465.39	7389.26	12260	9528.41	8943.41	7733.33	11995.4	8106.26	8671.54	9988.42	9239.73
ST(d18:1_12:0)2O			1602.9	2898.41	1140.88	1165.56	1180.57	1678.57	1611.15	1824.24	1520.91	1840.81	1303.08	1394.7	1412.93	1549.45
ST(d18:1_25:5)2O			314.779	483.744	247.805	289.526	219.443	705.899	376.866	429.145	294.153	408.199	238.937	479.069	460.325	384.971
		Total ST	1917.68	3382.15	1388.68	1455.08	1400.01	2384.47	1988.01	2253.38	1815.07	2249.01	1542.02	1873.77	1873.26	1934.42
SM(d32:1)			116.05	81.6982	40.7114	150.638	45.8706	237.871	112.14	77.8003	119.859	114.473	64.7587	93.7925	79.7804	91.7439
SM(d33:1)			334.739	234.17	114.523	381.052	154.469	697.373	319.388	289.441	410.75	542.031	236.72	334.373	359.464	362.13
SM(d34:2)			224.177	124.311	97.819	219.784	101.274	341.019	184.731	178.991	144.372	234.33	167.418	139.037	133.075	166.204
SM(d36:1)			1612.46	856.964	358.397	1619.97	515.471	2015.76	1163.17	1251.8	999.34	1481.72	1166.72	1111.12	1191.31	1200.34
SM(d36:2)			84.6624	42.8954	26.0729	88.061	28.9812	101.313	61.9976	58.4447	67.9958	57.7656	76.3032	55.6863	71.8544	64.675
SM(d38:1)			1174.1	1031.17	361.662	1526.81	572.28	2892.91	1259.82	1360.24	1349.12	1957.49	1056	1235.02	1295.68	1375.59
SM(d39:1)			477.435	423.496	217.694	583.135	222.171	1626.98	591.819	455.3	653.024	715.695	301.406	565.568	439.354	521.724
SM(d40:1)			8212.82	9195.96	3771.81	12061.8	4037.99	29424.1	11117.4	10062.3	10778.2	11686.2	7171.2	9948.98	5962.1	9268.17
SM(d18:1_22:1)			402.533	320.649	124.056	400.709	246.369	806.019	383.389	475.189	360.806	572.912	225.601	374.528	336.661	390.95
SM(d18:1_22:1)			485.919	477.692	225.089	622.578	266.041	1436.61	585.655	498.922	610.293	693.827	385.51	521.045	485.942	532.59
SM(d40:3)			31.2052	24.6925	10.3533	40.5249	21.8004	66.861	32.5729	31.746	31.6396	39.8663	28.9247	30.2723	25.1415	31.2651
SM(d40:4)			34.421	44.6413	22.78	47.7217	24.3683	84.6976	43.105	45.8595	45.7968	51.1102	35.422	38.3751	37.4677	42.3386
SM(d41:1)			5138.12	4154.8	2039.86	5176.53	2088.23	14912.7	5585.04	5668.85	5556.91	6365.78	3378.07	6005.77	3852.54	5137.99
SM(d41:2)			475.728	361.055	169.19	444.213	243.781	1079.12	462.181	366.836	441.353	621.754	219.708	391.239	330.419	395.218
SM(d41:2)			269.44	201.297	127.186	290.637	128.724	723.284	290.095	263.243	304.62	338.132	167.839	292.407	211.586	262.971
SM(d18:1_23:3)			25.1205	34.0538	21.0147	30.1507	17.3779	90.9383	36.4426	28.2317	42.4564	37.2214	19.7956	34.5748	27.2125	31.5821
SM(d18:1_24:0)			7894.56	6859.47	3307.05	8089.35	2817.69	22096.6	8510.78	8520.02	9085.31	11495.1	5425.3	9041.84	7082.76	8441.73
SM(d18:1_24:1)			12535.6	9652.53	4370.61	12974.2	6350.53	23653.7	11589.5	12636	9624.58	16849.6	7765.59	11328.7	9894.33	11349.8
SM(d42:3)			639.203	447.569	419.202	548.313	552.693	474.24	513.537	675.759	707.222	823.808	517.515	532.058	413.673	611.672
SM(d42:3)			1075.4	836.223	392.248	1158.31	522.472	1955.14	989.966	927.383	905.829	1346.89	730.146	800.307	911.871	937.072
SM(d18:1_24:3)			295.948	302.18	173.812	360.129	178.186	618.702	321.493	319.961	363.366	394.748	273.114	343.112	302.764	332.844
SM(d43:1)			445.198	328.552	185.353	419.51	162.584	977.356	419.759	515.3	460.798	590.898	279.946	528.374	335.019	451.722
SM(d43:2)			151.394	115.105	59.3893	131.734	58.1895	348.645	144.076	165.198	128.942	174.38	80.8436	147.154	108.767	134.214
SM(d43:4)			112.665	116.51	87.9328	126.649	67.5703	324.913	139.373	163.236	183.629	143.561	113.581	179.646	111.325	149.163
SM(d43:6)			398.757	327.555	167.116	356.945	250.541	387.236	314.692	479.939	288.13	426.095	157.371	262.987	252.157	311.113
SM(d43:7)			519.877	446.972	263.608	583.962	324.418	644.333	463.862	583.711	506.935	566.606	270.01	428.786	339.989	449.339
SM(d44:2)			46.2569	34.9276	17.5648	42.9416	20.0833	87.6166	41.5651	43.1494	39.3127	65.4531	31.1801	40.8694	39.0866	43.1752
SM(d44:4)			641.618	752.861	440.144	635.472	333.558	1590.41	732.343	759.569	788.091	803.73	565.7	829.248	638.937	730.879
SM(d44:5)			567.437	494.093	266.399	538.06	345.802	827.552	506.557	567.382	430.062	623.478	366.659	495.515	424.391	484.581
		Total SM	44422.8	38324.1	17878.6	49649.9	20699.5	110524	46916.5	47469.9	45428.7	59814.7	31278.3	46130.4	35694.7	44302.8
MG(16:0)			491.221	514.707	456.159	466.894	517.444	660.507	517.822	253.799	229.372	280.845	231.922	249.865	257.536	250.557
MG(18:0)			700.712	490.073	513.474	644.769	596.75	781.089	621.145	250.858	325.176	405.565	339.455	292.536	292.577	317.694
		Total MAG	1191.93	1004.78	969.633	1111.66	1114.19	1441.6	1138.97	504.657	554.548	686.41	571.378	542.401	550.113	568.251
CL(18:1_16:0_16:0_18:1)			577.392	235.059	161.423	399.075	127.837	373.161	312.324	386.215	288.576	497.412	271.875	380.601	591.723	402.734
CL(18:1_16:0_16:1_18:1)			578.21	204.157	172.739	413.268	119.756	339.158	304.548	329.148	297.74	443.174	273.996	325.039	517.163	364.377
CL(18:2_16:0_16:1_18:1)			362.072	205.104	148.886	337.576	107.28	316.114	246.172	250.479	192.862	253.312	230.849	220.76	355.093	250.559
CL(18:2_16:1_18:1_16:1)			270.457	192.96	138.601	268.597	101.867	262.673	205.859	190.426	154.137	173.912	179.056	151.246	249.951	183.121
CL(18:2_16:0_18:1_18:2)			1670.96	888.662	550.692	1358.74	483.225	1202.2	1025.75	1057.48	798.931	1124.57	1003.18	933.127	1575.23	1082.08
CL(18:2_16:1_18:1_18:2)			1995.69	1626.23	941.507	1784.74	741.366	1866.74	1492.71	1526.68	1097.94	1195.77	1216.45	1140.17	1696.22	1312.2
CL(18:2_16:1_18:2_18:2)			891.58	1322.6	990.702	1318.06	456.271	1610.5	1098.29	892.356	718.608	721.999	727.5	785.857	940.363	797.781
CL(18:2_18:1_18:1_18:1)			766.067	287.914	153.314	553.895	210.231	354.743	387.694	392.989	303.144	511.992	419.57	395.238	705.534	454.745
CL(18:2_18:1_18:1_18:2)			6600.1	3623.94	2135.82	5180.94	1842.88	4678.67	4010.39	4400.44	3125.94	4469.35	3876.16	3702.18	6182.9	4292.83
CL(18:2_18:2_18:2_18:1)			12326.4	11043.1	6586.46	11722.7	4149.85	13894.6	9953.85	8955.55	7371.44	8327.77	8905.79	7557.95	12051.6	8861.68
CL(18:2_18:2_18:2_18:2)			8374.55	12050.5	8335.04	10037.3	2871.7	21144.5	10468.9	5417	6348.23	6552.5	7058.79	6529.08	8029.16	6655.79
CL(20:5_18:2_18:1_18:2)			1427.67	1313.4	1185.26	1230.46	661.236	1287.25	1184.21	1114.16	1031.12	862.576	1389.34	1080.43	1510.95	1164.76
CL(18:2_18:2_22:6_16:1)			927.877	1154.48	1321.51	1172.23	507.089	1153.72	1039.48	838.295	902.555	573.284	1184.03	895.201	1124.01	919.563
CL(18:2_18:1_20:3_18:2)			3347.7	1985.27	1354.44	2821.53	953.03	2796.97	2209.82	1799.69	1485.7	2133.88	2306	1651.11	3185.75	2093.69
CL(18:2_18:2_20:3_18:2)			3568.82	3523.3	2440.79	4516.19	1448.84	4510.18	3334.69	2936.54	2231.02	2693.71	3229.55	2470.49	4153.05	2952.39
CL(18:2_20:4_18:2_18:1)			1047.03	730.372	579.141	813.58	393.239	795.468	726.472	816.241	639.982	676.968	855.553	783.142	1134.99	817.812
CL(18:2_20:3_18:2_20:3)			1137.9	669.706	467.375	865.365	421.734	756.217	719.716	766.276	509.262	786.813	741.121	553.247	1010.55	727.879
CL(20:5_18:1_18:2_20:3)			560.276	352.889	369.047	441.209	225.486	395.305	390.702	361.795	287.361	339.353	461.119	331.201	614.187	399.169
CL(20:5_20:3_18:2_18:2)			596.745	525.746	505.629	530.572	280.144	482.552	486.898	461.846	400.043	381.498	598.397	436.624	638.945	486.226
CL(18:2_20:3_22:6_18:2)			150.256	92.6918	84.5742	99.1612	68.302	64.7972	93.297	102.518	65.0692	86.0904	103.823	81.5756	125.599	94.1126
		Total CL	47177.8	42028	28623	45865.2	16171.4	58285.5	39691.8	32996.1	28249.7	32805.9	35032.2	30404.3	46392.9	34313.5
AcCa(14:1)			16.4409	9.60249	2.40114	10.2954	10.5057	10.4424	9.94802	8.83275	11.6397	5.78846	6.15485	8.73158	5.42261	7.76165
AcCa(16:0)			203.464	99.3532	49.8745	145.409	397.476	109.012	167.431	85.7728	117.528	144.017	72.7996	83.397	87.3549	98.4783
AcCa(16:1)			58.6303	24.2625	14.074	46.6669	82.0529	30.1762	42.6438	36.7183	40.7732	27.5714	26.8936	31.8364	28.0448	31.973
AcCa(18:0)			318.226	111.901	50.1063	121.091	415.812	135.323	192.077	98.8422	151.065	182.704	106.051	124.318	126.687	131.611
AcCa(18:1)			657.246	223.31	110.877	265.799	1446.51	309.753	502.25	269.495	364.364	379.485	246.896	270.682	253.317	297.373
AcCa(20:1)			257.713	79.9239	24.2064	80.1357	564.061	98.9758	184.169	111.415	126.791	146.198	85.7958	113.633	93.4112	112.874
AcCa(20:2)			30.957	13.1234	4.45872	10.9497	79.2326	22.4961	26.8696	12.221	26.5627	17.3889	13.3037	17.1659	13.583	16.7042
		Total AcCa	1542.68	561.476	255.999	680.347	2995.66	716.177	1125.39	623.297	838.724	903.153	557.895	649.763	607.82	696.776

## Sheet: ARSA-AAV Liver Secreted Lipids
			pg/mg tissue
LipidIon			Control 1	Control 2	Control 3	Control 4	Control 5	Mean	ARSA 1	ARSA 2	ARSA 3	ARSA 4	ARSA 5	Mean
LPG(16:0)			0.0948462	0.081289	0.0511008	0.146587	0.150978	0.10496	0.12974	0.0419413	0.0394974	0.0892301	0.0523839	0.0705585
LPG(16:1)			0.487514	0.319253	0.376872	0.73775	0.915739	0.567426	0.631621	0.317699	0.386617	0.421572	0.352663	0.422034
LPG(18:1)			0.603343	0.534844	0.331489	0.853976	0.756915	0.616113	1.03103	0.318974	0.29775	0.516804	0.314541	0.49582
		Total LPG	1.1857	0.935386	0.759462	1.73831	1.82363	1.2885	1.79239	0.678614	0.723864	1.02761	0.719588	0.988413
PG(16:0_14:0)			0.0927418	0.138797	0.0579661	0.0571331	0.394252	0.148178	0.128222	0.0486622	0.0214652	0.0154454	0.0269552	0.0481499
PG(16:1_14:0)			0.176999	0.223434	0.125505	0.0895176	0.326982	0.188487	0.199975	0.0790086	0.0405784	0.0420718	0.0493927	0.0822052
PG(16:0_16:0)			1.10436	1.35718	0.710212	0.826471	4.96046	1.79174	1.32302	0.588081	0.289421	0.308816	0.500228	0.601913
PG(16:0_16:1)			4.37664	5.13177	2.75498	2.46826	14.6449	5.87532	3.96897	2.02243	0.998038	1.05212	1.40151	1.88861
PG(16:1_16:1)			0.729832	0.991299	0.568451	0.367906	0.475814	0.62666	0.815547	0.314288	0.183483	0.189711	0.180386	0.336683
PG(17:1_16:0)			0.289698	0.3809	0.200892	0.147597	0.722163	0.34825	0.29785	0.142636	0.0530183	0.0803314	0.0905518	0.132878
PG(16:0_18:1)			8.2228	10.9124	4.68202	5.63704	29.0519	11.7012	9.12892	4.25321	2.05381	2.47706	3.03912	4.19042
PG(16:1_18:1)			15.2384	17.8077	9.07692	8.51278	45.6931	19.2658	14.0434	7.0588	3.48532	3.80914	4.40141	6.55962
PG(19:1_16:0)			0.126575	0.188437	0.0748122	0.0597743	0.21041	0.132002	0.161063	0.0617395	0.0214612	0.0312212	0.0227858	0.059654
PG(17:1_18:1)			0.331559	0.374227	0.163572	0.139743	0.706127	0.343046	0.328828	0.149728	0.0519902	0.0767956	0.061597	0.133788
PG(18:1_18:1)			1.21428	1.80063	0.606082	0.774945	3.32271	1.54373	1.17031	0.62692	0.266777	0.342137	0.318665	0.544961
PG(18:1_18:2)			0.298117	0.778163	0.234325	0.262875	0.871823	0.48906	0.317357	0.192793	0.0856935	0.113602	0.132417	0.168373
PG(18:2_18:2)			0.0861779	0.416583	0.0894228	0.113406	0.427992	0.226716	0.116603	0.0709523	0.0337747	0.0469657	0.0430041	0.06226
		Total PG	32.2882	40.5015	19.3452	19.4574	101.809	42.6802	32.0001	15.6092	7.58483	8.58542	10.268	14.8095
LPI(18:0)			0.189291	0.481084	0.0955658	0.375998	0.664363	0.36126	0.148433	0.227495	0.0674305	0.374402	0.404602	0.244472
LPI(20:4)			0.123435	0.148021	0.0992422	0.303728	0.63147	0.261179	0.107013	0.199997	0.132223	0.330578	0.376304	0.229223
LPI(20:4)			0.13627	0.159294	0.107072	0.330955	0.681588	0.283036	0.114518	0.214962	0.14156	0.353368	0.401321	0.245146
		Total LPI	0.448997	0.788399	0.30188	1.01068	1.97742	0.905476	0.369964	0.642453	0.341213	1.05835	1.18223	0.718841
PI(18:0_18:2)			0.272179	0.629388	0.203601	0.280139	0.414542	0.35997	0.246341	0.292931	0.112507	0.227666	0.247442	0.225377
PI(16:0_20:3)			0.238599	0.581568	0.123214	0.304641	0.361785	0.321961	0.228113	0.336304	0.150305	0.209574	0.302973	0.245454
PI(16:0_20:4)			0.417045	0.983331	0.182756	0.622781	0.54458	0.550098	0.405128	0.498178	0.263363	0.257669	0.479193	0.380706
PI(18:0_20:3)			1.8875	5.31162	0.9368	2.3935	3.05066	2.71602	1.79626	2.40803	0.944686	1.53288	1.88914	1.7142
PI(18:0_20:4)			7.3712	21.2984	5.24403	9.8761	10.7755	10.913	7.7003	7.78438	4.13775	6.27061	7.39238	6.65708
PI(18:1_20:4)			0.463135	1.22114	0.264559	0.6671	0.669993	0.657185	0.405332	0.628129	0.25735	0.373528	0.443109	0.42149
PI(18:0_22:4)			0.0880405	0.282077	0.0275653	0.127634	0.130098	0.131083	0.0712196	0.125534	0.0501357	0.0638476	0.0745421	0.0770558
PI(18:0_22:6)			0.092354	0.218359	0.0660993	0.109178	0.121351	0.121468	0.0696348	0.089275	0.0438076	0.0758068	0.0818921	0.0720833
		Total PI	10.8301	30.5259	7.04862	14.3811	16.0685	15.7708	10.9223	12.1628	5.9599	9.01158	10.9107	9.79345
LPS(18:0)			0.202364	0.265628	0.0913745	0.276648	0.349403	0.237084	0.11015	0.200828	0.0625881	0.247983	0.283323	0.180974
		Total LPS	0.202364	0.265628	0.0913745	0.276648	0.349403	0.237084	0.11015	0.200828	0.0625881	0.247983	0.283323	0.180974
PS(18:0_20:4)			1.5626	3.45568	0.928087	1.96257	2.17486	2.01676	1.22458	0.94774	0.53328	0.787655	1.01532	0.901716
PS(18:0_22:6)			0.737015	1.7983	0.699652	1.00417	1.82837	1.2135	0.252286	0.912915	0.290897	0.345755	0.619956	0.484362
		Total PS	2.29961	5.25397	1.62774	2.96674	4.00323	3.23026	1.47687	1.86066	0.824177	1.13341	1.63528	1.38608
LPC(18:0)			0.703291	2.33826	3.74433	0.870344	4.54085	2.43942	0.484492	0.607881	0.217548	0.566165	0.491724	0.473562
		Total LPC	0.703291	2.33826	3.74433	0.870344	4.54085	2.43942	0.484492	0.607881	0.217548	0.566165	0.491724	0.473562
PC(16:0_18:1)			2.84105	7.45485	1.16097	3.04278	17.7769	6.4553	1.69207	2.19656	0.901102	1.29429	1.64027	1.54486
PC(16:0_18:2)			2.61484	10.0423	1.45019	2.51701	25.2937	8.38361	1.99149	2.31781	0.931499	1.55758	1.82889	1.72545
PC(36:1)			1.23675	3.46493	0.50516	1.63804	7.68009	2.90499	0.979773	1.27823	0.550672	0.754768	1.01352	0.915392
PC(18:0_18:2)			3.13118	11.8437	2.28065	3.24069	21.3529	8.36982	3.33189	3.15592	1.18926	1.91823	2.00892	2.32084
PC(36:4)			0.188073	0.270182	0.0317321	0.10173	1.41816	0.401976	0.246566	0.131222	0.0730775	0.0384785	0.101367	0.118142
PC(18:0_20:4)			2.16071	10.3472	1.38177	2.46276	11.6949	5.60945	2.05595	2.21897	0.868389	1.09029	1.17421	1.48156
PC(38:6)			1.1162	5.60035	0.691275	1.40382	9.37381	3.63709	0.912487	1.02235	0.479864	0.552494	0.775719	0.748583
PC(38:6)			0.0236522	0.130152	0.0181923	0.0409781	1.63823	0.370242	0.0212337	0.00722033	0.0227181	0.0116645	0.0189538	0.0163581
PC(40:6)			0.802039	3.20629	0.696918	1.10126	5.26088	2.21348	0.653023	0.701768	0.355611	0.528902	0.552074	0.558275
		Total PC	14.1145	52.3599	8.21687	15.5491	101.489	38.346	11.8845	13.0301	5.37219	7.7467	9.11392	9.42947
LPE(18:0)			0.0700631	0.318998	0.0635802	0.0777405	0.3987	0.185816	0.101554	0.088995	0.0291329	0.0585139	0.0414439	0.063928
		Total LPE	0.0700631	0.318998	0.0635802	0.0777405	0.3987	0.185816	0.101554	0.088995	0.0291329	0.0585139	0.0414439	0.063928
PE(16:0_14:0)			0.0773629	0.150551	0.0538248	0.0623719	0.459336	0.160689	0.155028	0.0617773	0.0282128	0.0284239	0.042079	0.0631042
PE(16:1_14:0)			0.174789	0.256865	0.143706	0.0865429	0.71302	0.274985	0.234947	0.0948123	0.0415579	0.0518035	0.0510567	0.0948354
PE(16:0_16:0)			0.779746	2.35861	0.48997	0.488358	8.15415	2.45417	0.867812	0.513195	0.203148	0.284946	0.449598	0.46374
PE(16:0_16:1)			2.96946	4.45206	1.9092	2.02736	15.3915	5.34992	4.00649	1.89523	0.914843	0.969863	1.30549	1.81838
PE(16:1_16:1)			1.08532	1.45681	0.85626	0.543619	3.64453	1.51731	1.35636	0.305354	0.288636	0.292443	0.314065	0.511373
PE(34:1)			4.49842	20.2555	6.39501	7.87639	80.201	23.8453	18.0669	3.74501	3.75372	4.41334	6.54361	7.30452
PE(36:1)			0.142178	0.215519	0.0503406	0.0982027	0.705606	0.242369	0.144438	0.0935447	0.0340156	0.0545207	0.0487267	0.0750491
PE(18:1_18:2)			0.131291	0.357652	0.101313	0.102542	0.88284	0.315127	0.180116	0.0951138	0.0405684	0.0585145	0.0724601	0.0893545
PE(16:0_22:6)			0.2638	1.19045	0.221865	0.369648	2.27497	0.864146	0.292586	0.237714	0.134831	0.161459	0.257555	0.216829
PE(18:0_22:6)			0.250009	1.62633	0.280294	0.355465	0.0397687	0.510374	0.30029	0.303194	0.163489	0.197012	0.316227	0.256042
PE(18:1_22:6)			0.094654	0.440386	0.0434595	0.117044	0.687313	0.276571	0.0853438	0.0935637	0.0357849	0.0458792	0.0578755	0.0636894
		Total PE	10.467	32.7607	10.5452	12.1275	113.154	35.8109	25.6903	7.43851	5.63881	6.55821	9.45875	10.9569
DG(18:1_16:0)			1.46899	23.7004	1.69701	3.84422	2.73671	6.68947	4.9346	6.61198	1.03508	2.22135	1.99409	3.35942
DG(18:1_18:1)			3.22314	56.3239	4.30378	7.62856	6.19433	15.5347	10.0019	13.5835	1.78555	5.44612	4.39978	7.04338
DG(18:1_18:2)			1.82184	38.7237	2.54713	3.69207	3.52825	10.0626	6.5128	6.0521	1.16808	3.25579	1.77438	3.75263
		Total DG	6.51398	118.748	8.54793	15.1648	12.4593	32.2868	21.4493	26.2476	3.9887	10.9233	8.16825	14.1554
TG(12:0_12:0_12:0)			0.401327	0.458654	0.742954	0.680169	0.45313	0.547247	0.357566	0.338285	0.244468	0.72024	0.375775	0.407267
TG(12:0_14:0_12:0)			0.376477	0.400171	0.620031	0.653684	0.421175	0.494307	0.320145	0.317815	0.253417	0.705694	0.399367	0.399288
TG(16:0_12:0_14:0)			0.201414	0.188947	0.248625	0.310932	0.176314	0.225247	0.151904	0.138514	0.121965	0.297023	0.190918	0.180065
TG(15:0_15:0_15:0)			0.512452	0.402007	0.600044	0.623692	0.463638	0.520367	0.283245	0.328718	0.284554	0.528061	0.45802	0.37652
TG(16:0_14:0_16:1)			0.422942	2.06265	0.340914	0.620028	0.398142	0.768936	0.359233	0.60396	0.204318	0.365985	0.343428	0.375385
TG(16:1_16:1_14:0)			0.248249	1.35819	0.214126	0.422295	0.287551	0.506082	0.200246	0.353558	0.109842	0.226854	0.195205	0.217141
TG(16:0_16:0_16:0)			0.585494	1.80162	1.02178	1.36245	0.759314	1.10613	0.596065	0.749704	0.409119	0.75184	0.672565	0.635858
TG(16:0_14:0_18:1)			1.06227	15.2968	1.21981	3.27999	2.2112	4.61402	2.08198	3.90798	0.711188	1.3766	1.20697	1.85695
TG(16:1_14:0_18:1)			1.25533	22.7622	1.62161	4.36386	2.75632	6.55187	2.07832	5.44973	0.906717	1.84137	1.41251	2.33773
TG(16:1_16:1_16:1)			0.369473	6.99714	0.461626	1.20684	0.887003	1.98442	0.584248	1.41975	0.264598	0.537572	0.378606	0.636954
TG(16:0_16:1_17:1)			24.5138	11.592	26.1611	18.5561	19.6407	20.0928	11.0167	11.6498	12.895	21.7111	21.1117	15.6768
TG(16:0_16:0_18:0)			0.255635	1.10346	0.334136	0.477817	0.301502	0.494509	0.357588	0.363159	0.143632	0.26105	0.306225	0.286331
TG(16:0_16:0_18:1)			5.12465	76.3236	6.81382	16.4794	11.9326	23.3348	13.1714	24.3389	4.2187	7.93286	6.53537	11.2395
TG(16:0_16:1_18:1)			9.17601	195.577	13.0565	39.2474	25.836	56.5787	22.3327	49.3715	7.29644	15.2873	11.2956	21.1167
TG(16:1_18:2_16:0)			5.44543	138.068	7.41475	22.0843	15.7856	37.7596	12.3059	30.9159	4.37214	9.29985	5.85324	12.5494
TG(16:1_16:1_18:2)			1.17365	31.5657	1.56975	4.69398	3.56593	8.5138	2.64698	5.98558	0.948146	2.01772	1.10003	2.53969
TG(16:0_17:0_18:1)			0.208546	1.87783	0.171521	0.355161	0.304377	0.583487	0.394242	0.481034	0.127488	0.216909	0.199163	0.283767
TG(16:0_18:1_17:1)			0.737668	11.6405	0.945993	2.36159	1.69757	3.47667	1.55063	2.82725	0.550904	1.06356	0.706488	1.33977
TG(16:1_17:1_18:1)			0.641922	10.1303	0.25006	1.87426	1.45484	2.87027	1.25395	2.34421	0.420214	0.810178	0.516462	1.069
TG(16:1_17:1_18:2)			0.197999	3.63309	0.200874	0.485054	0.475156	0.998435	0.401585	0.677879	0.133705	0.187064	0.148853	0.309817
TG(18:0_16:0_18:0)			0.139659	0.361536	0.16858	0.216742	0.126237	0.202551	0.244744	0.131154	0.0736678	0.103493	0.14745	0.140102
TG(18:0_18:1_16:0)			1.65512	32.9536	1.86809	5.68744	3.62591	9.15804	5.13998	8.20195	1.34723	2.10337	2.11936	3.78238
TG(18:1_18:1_16:0)			39.9724	706.316	55.8715	165.134	105.737	214.606	105.69	222.514	35.1955	62.946	46.3218	94.5335
TG(16:0_18:1_18:1)			0.129985	745.363	0.131018	0.166068	0.0555043	149.169	111.482	227.143	1.12536	0.0356987	48.8368	77.7245
TG(16:0_18:2_18:1)			41.1267	752.993	49.9792	146.196	106.126	219.284	103.661	190.918	30.7735	62.1639	39.0183	85.307
TG(16:1_18:2_18:1)			15.8228	333.697	18.3426	58.4767	36.1426	92.4963	36.9736	70.0549	12.7035	25.5722	14.7594	32.0127
TG(16:1_18:2_18:2)			3.37381	75.9123	3.80979	11.1322	9.6515	20.7759	8.74447	14.4157	2.74224	5.55932	2.77038	6.84642
TG(16:1_18:2_18:3)			0.539443	11.5823	0.463009	1.42431	1.49627	3.10108	1.10822	1.84587	0.371553	0.782893	0.404063	0.90252
TG(17:0_18:1_18:1)			0.551021	8.9112	0.595902	1.59975	1.23248	2.57807	1.42283	2.22275	0.421225	0.715257	0.489769	1.05437
TG(18:1_17:1_18:1)			0.800128	14.1448	0.974977	2.60531	2.06592	4.11822	1.97893	3.48275	0.614827	1.20304	0.6633	1.58857
TG(18:1_17:1_18:2)			0.467184	7.58291	0.443316	1.27054	1.15431	2.18365	1.05507	1.67394	0.325706	0.627916	0.347656	0.806057
TG(18:2_17:1_18:2)			0.154782	2.83997	0.147971	0.373228	0.390069	0.781203	0.368055	0.525267	0.105804	0.231534	0.109604	0.268053
TG(18:0_18:0_18:1)			0.234882	2.7011	0.192949	0.406017	0.358986	0.778787	0.461897	0.62675	0.144975	0.206038	0.200435	0.328019
TG(18:1_18:1_18:0)			3.21516	75.5707	3.79437	12.536	9.623	20.9478	9.02002	19.387	2.56766	5.24444	3.16553	7.87692
TG(18:1_18:1_18:1)			22.8303	393.245	28.5549	82.2596	64.1814	118.214	57.0455	124.24	18.496	35.6177	18.4971	50.7792
TG(18:1_18:1_18:2)			19.3047	296.389	20.4636	54.0254	47.8444	87.6054	44.2523	77.8481	13.314	29.224	13.3446	35.5966
TG(18:2_18:2_18:1)			9.50514	148.818	8.91047	25.3694	23.0407	43.1287	21.856	32.9486	6.86309	13.8429	6.21199	16.3445
TG(18:2_18:2_18:2)			4.08342	51.3274	3.05778	8.45415	8.74416	15.1334	7.77496	11.5388	2.72749	4.81497	2.27153	5.82555
TG(18:3_18:2_18:2)			1.23671	13.5452	0.92539	2.46289	2.42338	4.11871	2.16607	2.8211	0.801601	1.42138	0.715115	1.58505
TG(18:3_18:2_18:2)			1.24083	13.6193	0.926632	2.47244	2.4416	4.14016	2.17867	2.83583	0.804796	1.42207	0.716007	1.59148
TG(19:1_18:1_18:1)			0.142258	2.45883	0.138635	0.429623	0.371981	0.708265	0.309232	0.67789	0.103777	0.211538	0.0895762	0.278403
TG(18:0_18:1_20:1)			0.305858	4.45538	0.225076	0.718502	0.622668	1.2655	0.636242	1.23509	0.19975	0.316444	0.18876	0.515257
TG(18:1_18:1_20:1)			1.80336	30.2271	1.7533	7.05683	4.84178	9.13648	4.33693	11.2647	1.36239	2.65318	1.13332	4.1501
TG(20:1_18:1_18:2)			2.14268	23.1793	1.64345	4.86205	4.98436	7.36237	4.78659	8.54087	1.37752	2.88268	1.04615	3.72676
TG(18:1_18:2_20:2)			2.7031	20.7272	1.77406	5.32215	4.67911	7.04112	5.18341	7.68589	1.55048	3.29854	1.1846	3.78058
TG(18:1_18:2_20:3)			3.83523	23.7881	2.02293	6.65331	6.15334	8.49057	6.95677	8.26953	1.96363	3.9165	1.70287	4.56186
TG(18:1_18:2_20:4)			1.68811	12.5147	0.940637	2.7884	2.82719	4.1518	3.19056	3.73225	1.06271	2.09072	0.881518	2.19155
TG(16:0_18:1_22:6)			2.66988	12.0285	1.70334	4.03924	3.22402	4.733	3.21754	3.84143	1.31076	2.27324	1.34281	2.39716
TG(16:0_18:2_22:6)			2.04559	12.3691	1.36119	3.04127	2.88302	4.34003	2.82077	3.39551	1.14402	2.05315	1.07616	2.09792
TG(20:1_18:1_20:1)			0.109917	1.45298	0.0741621	0.300379	0.253349	0.438157	0.20521	0.558638	0.0701042	0.122947	0.0509268	0.201565
TG(20:1_18:1_20:2)			0.137023	1.10873	0.0780946	0.272988	0.261235	0.371614	0.231213	0.530532	0.0738996	0.142429	0.0573353	0.207082
TG(18:1_18:1_22:4)			0.481817	1.81602	0.258426	0.693951	0.678331	0.785709	0.727603	1.02113	0.240324	0.464144	0.201215	0.530882
TG(18:1_18:1_22:5)			1.22258	4.58001	0.617503	1.68198	1.61768	1.94395	1.68037	1.89132	0.546513	1.08152	0.503167	1.14058
TG(18:1_22:6_18:1)			1.47588	6.40582	0.751301	2.23386	1.84847	2.54306	1.85872	2.30684	0.717358	1.37833	0.670503	1.38635
TG(18:1_18:2_22:6)			0.925274	4.4514	0.507738	1.1874	1.12672	1.63971	1.17229	1.38964	0.471358	0.849477	0.408863	0.858325
		Total TG	240.984	4382.68	277.482	743.689	552.643	1239.49	632.383	1214.28	178.331	343.712	265.054	526.752
Cer(d18:1_12:0)			62.0131	55.0515	98.6049	60.0199	49.2862	64.9951	45.5534	38.9039	31.0985	42.7151	44.5288	40.56
Cer(d20:0_18:0)			122.558	75.9299	138.084	84.7779	88.9084	102.052	71.2771	62.8246	60.6127	94.8381	90.0785	75.9262
Cer(d18:1_24:0)			24.1043	59.8271	48.853	48.7669	11.0595	38.5222	55.3869	11.9597	9.09232	32.9786	36.8538	29.2543
Cer(d18:1_24:1)			55.9364	117.801	37.0363	66.3801	62.9717	68.0251	45.8561	72.7474	22.5502	35.5797	40.8161	43.5099
		Total CER	264.611	308.61	322.578	259.945	212.226	273.594	218.074	186.436	123.354	206.111	212.277	189.25
Co(Q9)			0.401703	1.26178	0.194197	0.390575	2.22905	0.895462	0.85638	0.396059	0.132556	0.138065	0.141629	0.332938
ChE()2O			74326.8	95030.7	105948	78256.8	34946.9	77701.8	28486.2	30345.6	20491.3	39927	32445.5	30339.1
Hex1Cer(d18:1_12:0)			1255.96	1229.85	3178.14	1465.25	1296.3	1685.1	967.073	927.038	716.92	936.881	1158.16	941.214
SM(d34:1)			6.84364	17.5999	3.48201	9.97344	9.74548	9.52891	8.66197	6.96826	2.85407	4.15201	5.84486	5.69623
SM(d38:2)			48.9762	3.77989	60.5555	61.3992	49.033	44.7487	31.1719	38.0976	32.8139	53.8194	58.7543	42.9314
SM(d40:1)			10.3412	22.8766	8.58291	14.2408	15.4083	14.29	10.0589	12.035	6.22727	10.6907	11.7608	10.1546
SM(d42:1)			7.25766	20.4012	6.32248	12.3841	11.1887	11.5108	8.20877	9.90473	4.62211	8.08816	9.64535	8.09382
SM(d42:2)			18.3523	36.4278	7.76379	28.3822	20.2407	22.2334	15.0904	20.0609	8.68973	15.2046	16.6182	15.1328
SM(d42:3)			148.531	121.448	139.363	148.223	96.5302	130.819	68.7782	80.8141	71.2215	102.771	101.503	85.0176
		Total SM	240.302	222.533	226.07	274.603	202.146	233.131	141.97	167.881	126.429	194.726	204.127	167.026
MG(16:0)			2.60642	1.93995	4.14363	2.89403	4.2255	3.16191	4.07672	2.39481	2.13597	4.72443	5.95458	3.8573
MG(18:0)			4.29173	3.56702	6.33223	5.47102	7.01713	5.33583	7.54506	4.49524	3.75991	5.72705	9.72001	6.24946
		Total MG	6.89815	5.50697	10.4759	8.36505	11.2426	8.49773	11.6218	6.89005	5.89588	10.4515	15.6746	10.1068
CL(18:1_16:0_16:1_18:1)			0.359045	0.906544	0.255558	0.213862	0.293577	0.405717	0.673985	0.335366	0.127222	0.130396	0.0515412	0.263702
CL(18:1_16:1_16:1_18:1)			0.319227	0.76234	0.245602	0.170603	0.304985	0.360551	0.554432	0.291731	0.107555	0.119182	0.081349	0.23085
		Total CL	0.678272	1.66888	0.50116	0.384465	0.598561	0.766269	1.22842	0.627097	0.234778	0.249577	0.13289	0.494552

## Sheet: ARSA-AAV Plasma Lipidome
			pg/mL plasma
LipidIon			Control 6	Control 5	Control 4	Control 3	Control 2	Control 1	Mean	ARSA 1	ARSA 2	ARSA 3	ARSA 4	ARSA 5	ARSA 6	Mean
LPG(16:0)			60.7689	22.1854	14.3809	94.8153	33.9313	79.6641	50.9577	46.8428	11.8977	7.76868	17.1557	28.2102	66.478	29.7255
LPG(18:2)			117.395	66.6833	45.4988	233.701	96.3548	184.853	124.081	92.9697	45.278	31.8112	50.4764	66.422	110.522	66.2465
LPG(20:4)			45.4761	23.2824	14.7021	80.2333	29.1562	56.3018	41.5253	34.3977	13.8169	8.76465	18.8726	19.792	41.1761	22.8033
LPG(22:6)			44.1598	25.6095	13.4771	66.7788	25.7526	43.7629	36.5901	36.0977	13.3707	10.7244	19.8542	23.7115	29.1588	22.1529
		Total LPG	267.8	137.761	88.0589	475.528	185.195	364.582	253.154	210.308	84.3634	59.0689	106.359	138.136	247.335	140.928
PG(16:0_16:0)			671.644	111.242	30.6544	904.742	231.639	1054.47	500.731	524.644	21.299	18.1875	11.2436	205.069	693.127	245.595
PG(16:0_16:1)			207.308	37.5124	9.06552	224.744	65.5053	281.01	137.524	165.907	9.10062	4.0792	3.54046	73.3917	203.027	76.5076
PG(16:0_18:1)			1528.88	454.512	171.424	1920.55	845.704	2311.89	1205.49	1567.9	215.027	226.637	178.609	683.178	1570.2	740.257
PG(16:0_18:2)			50.5545	40.5093	18.4664	63.7749	39.0836	74.2619	47.7751	50.9756	26.3439	35.6606	26.4453	33.9952	55.5135	38.1557
PG(16:0_18:2)			1116.57	327.311	132.868	1329.62	561.901	1711.05	863.22	793.281	140.919	167.719	116.003	531.142	1269.26	503.054
PG(18:0_18:1)			58.9938	34.8353	31.5319	79.6614	70.1857	108.129	63.8895	87.0215	43.1544	56.1004	49.2266	38.1684	43.0861	52.7929
PG(18:1_18:1)			81.4759	96.6172	45.6583	78.0697	68.9115	103.257	78.9983	125.297	52.3401	57.0407	50.477	75.5258	79.1776	73.3096
PG(18:0_18:2)			165.373	190.743	91.4197	251.288	236.436	323.585	209.807	210.982	140.753	177.704	153.03	162.592	191.591	172.775
PG(18:1_18:2)			71.481	77.3148	47.0785	94.8067	78.4667	115.55	80.7829	104.045	59.9653	69.0632	56.4411	84.0998	95.1162	78.1217
PG(18:1_18:2)			109.878	79.0327	41.4476	136.546	102.48	196.019	110.9	127.991	48.7117	55.8512	53.1276	84.6825	150.872	86.8727
PG(18:2_18:2)			27.4341	31.7939	22.8414	54.5178	34.3947	46.973	36.3258	41.3753	31.364	35.3176	21.4184	38.4811	43.4303	35.2311
PG(16:0_20:4)			303.716	74.0163	38.8047	283.22	124.08	407.185	205.17	197.972	37.2941	43.1418	45.2857	118.668	350.555	132.153
PG(18:1_20:4)			37.9512	47.1882	28.4587	45.659	43.7561	46.2977	41.5518	60.2227	33.9552	38.7273	32.3939	40.2942	49.7643	42.5596
PG(16:0_22:5)			166.786	49.6335	30.007	175.719	102.529	275.181	133.309	146.136	29.923	26.4106	26.4888	82.8386	196.397	84.699
PG(16:0_22:6)			170.147	35.8456	13.6666	166.275	58.3546	203.345	107.939	122.449	10.915	6.47194	6.64672	70.7785	154.109	61.8951
PG(18:1_22:6)			59.9061	72.5121	32.6738	46.8958	47.14	36.4093	49.2562	83.1774	38.8131	46.8015	44.6069	57.7345	46.0391	52.8621
PG(18:2_22:6)			67.2646	85.9808	54.0644	93.6613	87.849	60.5875	74.9013	95.9161	67.2759	88.7807	57.202	92.4611	65.032	77.778
PG(22:6_22:6)			44.8081	60.6794	31.7311	39.1368	36.7987	21.1526	39.0511	63.4608	35.3107	46.6529	53.0308	63.3616	26.6453	48.077
		Total PG	4940.17	1907.28	871.863	5988.89	2835.22	7376.35	3986.63	4568.75	1042.47	1200.35	985.216	2536.46	5282.94	2602.7
LPI(15:0)			48.8594	54.3291	47.0586	57.0745	49.1766	45.0187	50.2528	41.3939	45.6238	30.1967	50.4896	54.4185	58.6137	46.7894
LPI(16:0)			18.4614	27.4525	19.6476	42.0248	26.4508	23.3261	26.2272	20.7059	21.5236	21.9505	26.9725	24.0587	18.4243	22.2726
LPI(16:0)			169.325	245.723	181.844	387.941	247.946	181.833	235.769	175.124	206.52	214.919	263.175	225.667	164.054	208.243
LPI(18:0)			354.105	556.038	342.201	463.311	432.4	364.557	418.768	359.844	509.588	351.054	546.006	489.411	373.973	438.313
LPI(18:0)			2568.59	3787.63	2205.84	3212.38	2910.92	2135.34	2803.45	2552.8	3072.77	2691.54	3466.18	3337.98	2608.36	2954.94
LPI(18:1)			18.8953	28.8228	22.8732	46.8881	33.1744	27.8785	29.7554	25.4749	27.7278	18.4202	35.2946	23.0193	17.776	24.6188
LPI(18:1)			145.971	243.492	183.465	323.337	243.146	203.936	223.891	205.997	228.732	145.391	274.315	213.793	156.11	204.057
LPI(18:2)			137.857	254.109	250.74	570.595	298.032	344.229	309.26	217.001	290.058	213.031	308.109	218.272	168.71	235.863
LPI(20:3)			30.7859	66.4939	31.4611	67.7705	54.131	37.8963	48.0898	44.7022	38.2369	27.6148	52.2984	29.3688	23.0697	35.8818
LPI(20:3)			298.011	563.271	268.506	544.064	437.122	290.283	400.209	351.042	338.362	254.496	468.937	267.258	212.091	315.364
LPI(20:3)			103.98	174.563	91.3173	116.346	120.042	63.5787	111.638	124.9	94.4138	67.226	157.518	93.8837	62.1497	100.015
LPI(20:4)			2939	4383.01	2505.92	4399.07	3628.1	2535.81	3398.48	2922.25	3179.54	2208.97	3951.7	1613.34	2751.59	2771.23
LPI(22:4)			30.0926	76.3019	24.9307	54.1938	42.2689	23.9299	41.953	47.4492	34.4782	30.2247	57.2021	29.6946	19.7133	36.4603
LPI(22:5)			23.7002	47.5413	31.6287	60.8869	53.8799	33.3603	41.8329	37.7892	38.628	34.067	38.1108	27.1392	18.2711	32.3342
LPI(22:6)			40.7202	83.3462	35.7069	94.4256	51.9258	35.649	56.9623	50.4368	44.4532	45.4188	80.3309	39.4389	25.7981	47.6461
		Total LPI	6928.36	10592.1	6243.14	10440.3	8628.71	6346.63	8196.54	7176.91	8170.65	6354.52	9776.65	6686.74	6678.71	7474.03
PI(16:0_16:1)			45.6741	106.141	73.0141	160.047	109.904	98.7078	98.9148	126.927	98.008	153.526	94.5077	82.4695	54.1879	101.604
PI(16:0_18:1)			612.624	1185.67	1126.66	1997.06	1483.68	1565.56	1328.54	1375.58	1311.05	1736.63	1333.82	1074.11	663.946	1249.19
PI(16:0_18:2)			1552.09	2444.93	3311.33	6801.82	3572.54	4206.99	3648.28	3443.84	3345.24	5952.27	3733.41	2704.72	1529.88	3451.56
PI(16:1_18:2)			91.9447	165.017	174.469	308.357	233.637	221.191	199.103	180.315	217.45	315.403	162.322	190.037	161.675	204.534
PI(17:0_18:1)			42.5649	72.0458	62.309	126.571	74.5483	69.303	74.557	86.6763	74.8778	89.84	85.9553	76.9632	40.8013	75.8523
PI(17:0_18:2)			118.34	205.231	237.898	502.763	290.259	351.147	284.273	213.275	317.9	340.087	285.909	244.159	137.439	256.462
PI(18:0_18:1)			697.383	1318.57	1511.13	3063.34	1955.87	2202.97	1791.54	1790.72	1955.32	2495.11	1774	1393.49	764.441	1695.51
PI(18:0_18:2)			3974.92	6269.51	6259.71	12358.3	9154.61	9748.82	7960.98	5912.9	10734	10515.2	7742.71	6060.01	5333.06	7716.31
PI(18:1_18:2)			4709.74	4907.92	6059.97	9510.9	8600.48	3116.35	6150.89	3572.09	7564.15	6055.22	3358.4	4085.64	2016.25	4441.96
PI(16:0_20:4)			12851.1	13942.4	13751.3	18317.1	19718.2	12445.7	15171	16863.2	13502.8	19260.6	14640.6	14001.3	8852.56	14520.2
PI(16:1_20:4)			256.141	334.58	308.322	643.226	530.742	369.117	407.021	379.95	409.295	798.947	335.276	387.733	211.513	420.452
PI(19:0_18:2)			65.678	124.106	80.0904	191.755	136.226	129.608	121.244	118.054	123.729	145.154	124.128	109.714	51.3444	112.021
PI(17:0_20:4)			715.937	1226.1	892.457	1827.52	1258.83	1258.07	1196.49	924.281	1338.83	1481.7	1249.64	1249.21	725.087	1161.46
PI(17:1_20:4)			23.0307	33.2085	26.9168	58.1151	52.3177	40.6346	39.0372	29.2495	46.4495	53.0988	34.3239	41.9173	20.1146	37.5256
PI(18:0_20:3)			8986.05	20337.5	10427.3	16503.7	18429.6	12030.3	14452.4	14639.3	14468.9	15007.6	15971	11775.5	6968.23	13138.4
PI(18:0_20:4)			104861	134975	92314.6	185109	142095	113824	128863	115617	143568	140430	171471	129620	119112	136636
PI(18:0e_20:4)			91.9135	193.31	93.9353	155.591	124.694	99.6182	126.51	174.891	122.895	206.128	136.597	143.742	87.0267	145.213
PI(18:1_20:4)			6165.02	8033.99	5432.69	6411.36	8738.34	7011.14	6965.42	6945.04	7287	7783.46	7500.61	6967.4	4928.08	6901.93
PI(18:1e_20:4)			53.1771	86.2966	42.3956	59.316	51.8997	46.2623	56.5579	72.8073	50.7572	72.804	71.3178	64.3663	56.2435	64.716
PI(18:2_20:4)			699.404	1363.87	738.929	1521.58	1115.96	867.911	1051.28	1097.48	1026.25	1332.29	1174.71	944.347	496.649	1011.95
PI(19:0_20:4)			178.846	377.879	172.605	442.018	313.535	335.118	303.333	248.568	327.729	370.277	304.036	314.083	119.602	280.716
PI(19:1_20:4)			47.2128	76.3277	49.0673	87.9134	71.9767	67.2209	66.6198	62.4117	68.028	79.2317	66.499	65.6875	33.0875	62.4909
PI(18:0_22:4)			880.248	1881.47	727.302	1386.01	1526.79	765.184	1194.5	1442.22	1117.46	1772.73	1474.93	875.638	407.26	1181.71
PI(18:0_22:5)			773.843	1346.26	858.37	1353.64	1653.15	930.791	1152.68	1219.74	1160.34	1516.75	1211.58	925.158	599.237	1105.47
PI(18:0_22:5)			269.052	724.993	262.023	455.374	465.61	249.502	404.426	453.874	335.648	463.222	549.168	308.756	143.293	375.66
PI(18:1_22:5)			1370.07	3098.41	1321.69	2623.12	2032.79	1467.41	1985.58	1897.27	1797.66	2445.29	2634.29	1818.35	899.399	1915.38
PI(18:1_22:6)			125.117	202.45	95.4616	138.398	149.493	106.684	136.267	147.117	130.934	136.058	182.758	130.114	74.7211	133.617
PI(20:4_20:4)			27.936	45.9882	25.1524	47.9746	33.3977	26.4962	34.4908	32.2723	33.5607	53.4338	43.297	36.496	29.8995	38.1599
		Total PI	150286	205079	146437	272161	223974	173651	195265	179067	212534	221062	237746	185692	154517	198436
LPS(20:4)			344.312	346.746	217.271	290.013	273.637	452.803	320.797	527.968	338.851	369.628	187.008	271.866	269.033	327.392
		Total LPS	344.312	346.746	217.271	290.013	273.637	452.803	320.797	527.968	338.851	369.628	187.008	271.866	269.033	327.392
PS(20:4_20:4)			226.905	284.004	332.827	321.181	264.531	650.465	346.652	433.801	358.416	391.595	187.322	311.264	548.417	371.803
PS(20:4_22:6)			174.1	226.286	209.052	289.345	192.096	384.232	245.852	363.089	245.249	257.892	115.873	288.758	345.643	269.417
		Total PS	401.005	510.29	541.879	610.525	456.627	1034.7	592.504	796.89	603.665	649.487	303.196	600.022	894.06	641.22
LPA(18:0)			440.472	423.365	409.953	384.89	413.723	306.446	396.475	309.864	287.346	274.284	299.192	306.99	338.748	302.737
		Total LPA	440.472	423.365	409.953	384.89	413.723	306.446	396.475	309.864	287.346	274.284	299.192	306.99	338.748	302.737
LPC(16:0)			14567.9	10992.2	12189.6	18649.8	13718.8	13636.1	13959.1	4389.95	10957.7	12272.3	8254.7	6746.15	7054.63	8279.24
LPC(16:0)			139511	115393	123952	171242	142274	136920	138215	55099.2	115238	121552	92123.2	80693.2	80308.4	90835.6
LPC(16:0e)			360.84	372.145	409.047	372.103	390.258	353.013	376.234	188.397	266.541	296.117	428.824	243.242	257.283	280.067
LPC(16:1)			3940.05	1744.93	2796.17	4109.97	2324.58	2578.64	2915.73	440.166	2400.16	2240.17	1675.03	1135.18	1279.58	1528.38
LPC(16:2e)			1543.8	1267.54	1355.73	1833.33	1518.25	1435.33	1492.33	609.093	1216.66	1312.59	970.133	876.123	884.359	978.158
LPC(17:0)			1362.88	1424.68	1506.6	1295.61	1385.04	1393.8	1394.77	1209.07	931.362	1196.97	974.525	925.292	962.539	1033.29
LPC(17:1)			340.464	222.63	303.48	370.944	259.204	280.102	296.137	63.8319	213.499	234.627	172.834	124.825	145.701	159.22
LPC(18:0)			14621.5	12807.8	15947.4	12862.7	14327.3	16285.4	14475.3	5143.21	12100.4	12498	11467.2	8111.26	9385.49	9784.27
LPC(18:0)			131045	120722	145806	120330	131268	137105	131046	60406.7	110451	115608	109850	89944.7	94448.1	96784.7
LPC(18:0e)			81.5266	87.9376	105.426	77.7354	97.5523	80.5924	88.4617	47.265	67.4742	72.8507	75.0995	62.9541	70.9976	66.1068
LPC(18:1)			70704.2	36040.9	46763.5	64803.2	42412.2	56062.9	52797.8	8638.15	42409.1	40716.1	32580.1	19469	21935	27624.6
LPC(18:1e)			286.681	253.132	283.46	278.058	264.941	247.067	268.89	106.41	168.681	190.721	207.233	166.759	191.455	171.877
LPC(18:1e)			24.3744	27.4594	31.3121	22.9794	31.2918	32.5464	28.3273	20.122	24.6159	23.5302	23.2023	24.2101	29.5293	24.2017
LPC(18:2)			88357.3	60140.4	81483.6	61947.6	78255.8	70577.2	73460.3	30898.3	49422.9	47613.8	45192.9	43020.9	44985.7	43522.4
LPC(18:2e)			128.372	111.203	142.947	106.105	118.79	135.775	123.865	42.6507	97.8548	109.08	91.6295	70.4517	77.8977	81.594
LPC(18:2e)			1300.39	1151.04	1386.71	1134.02	1239.3	1298.21	1251.61	580.452	1062.97	1073.56	1086.38	857.982	912.154	928.917
LPC(18:3)			3051.83	2648.45	2845.03	3322.47	2911.19	3231.77	3001.79	1255.56	2711.67	3031.97	2362.43	2223.24	2143.76	2288.11
LPC(19:0)			368.643	335.254	391.5	345.903	376.234	324.705	357.04	148.345	261.881	284.117	255.539	196.714	241.25	231.308
LPC(19:0)			444.796	488.226	470.079	404.113	527.971	451.753	464.49	280.7	301.09	391.387	322.958	311.036	352.188	326.56
LPC(19:1)			134.5	100.366	132.646	147.164	117.109	128.013	126.633	39.6482	97.6476	110.925	80.9782	58.5743	71.0877	76.4768
LPC(20:0)			19.3912	14.7246	21.0309	8.29261	16.5588	16.8343	16.1387	12.0355	9.97801	8.0145	7.82487	11.6154	14.2357	10.6173
LPC(20:0)			56.595	53.9814	69.0864	53.2049	74.4791	55.0339	60.3968	25.2056	46.2099	52.1819	61.7124	38.6615	49.979	45.6584
LPC(20:0)			565.881	577.745	610.06	494.27	764.745	645.331	609.672	336.657	433.45	456.454	818.185	505.15	650.058	533.326
LPC(20:0e)			42.5269	42.5609	70.8089	45.4477	60.0534	42.2402	50.6063	26.0677	36.7779	40.735	33.1471	33.012	39.1679	34.8179
LPC(20:1)			155.013	96.995	139.176	178.69	122.226	129.183	136.88	30.4615	102.038	140.168	116.371	62.8779	92.4828	90.7331
LPC(20:1)			1668.68	949.445	1461.72	1715.69	1077.06	1554.51	1404.52	277.78	1030.88	1212.03	1159.96	588.092	810.35	846.514
LPC(20:2)			139.314	85.4507	111.271	128.954	94.8191	101.807	110.269	23.2345	76.5599	106.86	63.6039	37.8709	49.9699	59.6832
LPC(20:2)			1115.37	635.085	878.309	1019.94	821.88	940.748	901.888	163.869	663.318	786.38	600.787	358.692	479.727	508.795
LPC(20:3)			15380.5	10878	13045.4	10679	13929.1	15551.2	13243.8	1610.53	9476.11	9300.17	10212.8	6424.61	8780	7634.03
LPC(20:4)			37788.7	27225.4	35808.5	42019.5	32129.1	44289.2	36543.4	9087.42	28891.4	31819.4	25207	15639.1	18806.9	21575.2
LPC(20:4)			1918.81	1139.6	1379.86	1719.85	1205.99	1643.79	1501.31	269.48	1119.53	1183.41	994.984	591.477	643.705	800.432
LPC(20:4e)			6.57814	3.90371	5.48639	6.23715	4.76806	5.26831	5.37363	0.710941	3.46927	3.9954	2.97273	1.89828	2.53069	2.59622
LPC(20:4e)			10.5935	8.6909	10.2021	10.7438	9.55014	9.18359	9.82733	3.57752	5.79301	6.49193	7.37571	5.93627	6.88906	6.01058
LPC(22:0)			18.3723	16.9165	21.2385	17.4363	21.1622	17.3656	18.7486	10.8941	15.7302	17.6415	16.7984	11.4451	15.9173	14.7378
LPC(22:0)			270.265	257.335	300.845	329.058	347.645	356.546	310.282	134.248	253.243	264.701	273.866	174.682	273.112	228.975
LPC(22:1)			7.45682	6.26015	8.36195	8.51088	8.93525	7.74202	7.87785	3.89228	5.25295	7.25276	6.51374	5.08855	6.56718	5.76125
LPC(22:1)			146.313	149.525	188.329	177.747	185.038	176.21	170.527	71.9103	120.731	168.623	141.544	118.077	137.675	126.427
LPC(22:2)			10.5888	10.471	11.8672	11.1612	12.1729	10.4607	11.1203	4.81005	5.72172	7.36213	7.01393	6.35355	7.92486	6.53104
LPC(22:3)			13.514	9.30393	11.7155	11.6924	12.8893	13.6207	12.1226	2.21058	8.90269	9.56878	9.04773	4.4529	6.79427	6.82949
LPC(22:4)			311.721	164.445	212.369	274.149	240.85	263.481	244.502	41.0831	179.094	165.089	145.753	86.7259	126.923	124.111
LPC(22:5)			1265.7	962.955	1152.92	632.658	1173.18	899.986	1014.57	317.159	629.425	416.671	551.118	689.778	717.688	553.64
LPC(22:5)			487.218	159.321	223.628	457.65	233.356	344.687	317.644	34.8861	259.556	282.544	195.859	95.6109	112.165	163.437
LPC(22:6)			11389.1	7607.53	10245.3	10899.3	11888.7	12891	10820.2	2528.61	8071.45	8554.33	6764.39	4495.1	5364.5	5963.06
LPC(22:6)			365.189	262.274	327.944	250.198	336.048	394.899	322.759	43.0678	218.84	218.16	236.771	158.052	223.673	183.094
LPC(23:0)			113.719	103.852	128.158	111.277	112.605	88.184	109.632	59.6823	88.9209	111.514	85.4081	59.1705	77.6921	80.398
LPC(24:0)			31.6431	27.8479	29.5851	28.4002	33.921	22.932	29.0549	12.3171	22.2361	28.1388	24.3936	14.9424	17.9967	20.0041
LPC(24:0)			255.209	214.064	278.54	275.816	330.979	388.827	290.572	117.89	261.676	266.462	304.043	173.867	285.741	234.947
LPC(24:1)			6.78558	6.39161	8.80501	8.98847	8.18786	7.14372	7.71704	3.38426	6.18271	7.37076	7.45985	4.25736	6.13809	5.79884
LPC(24:1)			123.247	107.253	136.322	196.209	161.439	184.776	151.541	49.7542	128.868	130.182	139.485	91.9326	134.983	112.534
LPC(24:2)			19.186	23.8795	24.7786	26.2819	27.5989	21.7669	23.9153	12.2582	14.5198	17.8057	18.7311	14.9092	18.0113	16.0392
		Total LPC	545880	418133	505224	535452	499263	523632	504597	184922	402587	416618	356410	285765	303697	325000
PC(16:0_16:0)			30735.5	18707.2	15426.7	29026	17728.5	28576.7	23366.8	28126.2	18356.1	25218.3	18732.6	15421.4	21913.2	21294.7
PC(16:0_16:1)			22257	11997.6	10314.8	17376.4	11790.2	19278.1	15502.4	19510.9	10001.8	15261.1	10087	9136.91	13571.7	12928.2
PC(15:0_18:1)			1428.97	1507.94	1415.02	1507.11	1534.37	1311.58	1450.83	2000.84	1656.86	2344.47	1371.31	1302.53	914.231	1598.37
PC(15:0_18:2)			1304.39	1602.22	1881.34	2621.28	1789.6	2469.43	1944.71	1841.44	2538.95	2948.88	1929.18	1526.91	1168.04	1992.23
PC(18:0_16:0)			11475.5	12235.3	10716.2	11785.6	11261.4	9845.56	11219.9	10613.8	11972	16654.6	13325.7	7722.8	7272.8	11260.3
PC(16:0_18:1)			297844	286234	280382	220246	307723	238728	271859	389114	291859	389651	254034	227425	170275	287060
PC(18:1e_16:0)			3856.92	3798.08	3157.63	3796.73	3251.18	2418.33	3379.81	3393.54	3481.81	4688.08	4394.33	2734.19	2990.62	3613.76
PC(16:0_18:2)			698735	672587	777632	837524	771223	848703	767734	724774	965228	1.08754e+06	735641	600688	514736	771434
PC(16:1_18:2)			12939	14359.8	14105.8	14038.3	16097.2	17362.5	14817.1	16155.9	16984.8	22895.5	13984	12231.8	9825.67	15346.3
PC(16:0_18:3)			10985.7	10498.4	10672	12599.6	11033.6	12068.5	11309.6	13283.2	12806	18643.4	11292.4	9930.19	8474.32	12404.9
PC(16:1e_18:2)			1101.32	988.936	971.369	1824.77	988.521	887.885	1127.13	770.332	1456.37	1924.35	1129.47	748.885	607.997	1106.23
PC(17:0_18:1)			4525.8	4340.23	4320.26	4248.15	5068.27	4565.26	4511.33	5075.53	5570.49	6065.72	4078	3765.68	2765.91	4553.56
PC(17:0_18:2)			10647.4	10357.5	13148	14445.3	13152.7	15358.9	12851.6	11815.2	19231	17399.6	12108	10767.7	8826.18	13357.9
PC(15:0_20:4)			4457.79	3612.11	3724.09	2853.84	4615.42	5739.4	4167.11	4146.57	5201.86	5266.43	3754.88	3733.51	4417.76	4420.17
PC(18:0_18:0)			4534.57	4312.01	4138.13	4371.71	4418.69	2943.91	4119.84	2578.48	5327.64	5795.89	5167.76	2800.92	2874.33	4090.83
PC(18:0_18:1)			168912	143847	151061	106891	186239	121105	146343	162030	168585	188342	138920	108499	95721	143683
PC(18:0_18:2)			853619	733243	893670	826643	957154	876657	856831	787226	1.08937e+06	1.08923e+06	788457	617275	615975	831255
PC(18:0e_18:2)			963.999	883.383	914.951	1195.5	960.711	760.055	946.433	872.363	1038.9	1261.15	968.248	731.984	722.959	932.602
PC(16:0_20:3)			100573	87020.9	96258.8	101471	106604	99818.5	98624.4	98285.3	128156	130333	92521.3	74384.4	71002.4	99113.7
PC(16:0_20:3)			150704	138323	118361	114817	118874	95832.6	122819	151085	137006	164423	125031	94620.7	91895	127343
PC(18:2_18:2)			24226.7	26874.4	32893.6	43548.1	35861.1	43272.1	34446	30535.1	45044.7	51294.5	30639.1	22646.5	20581.6	33456.9
PC(16:0_20:4)			507938	532582	387988	366222	308429	349606	408794	460716	379784	497077	496357	320505	319975	412402
PC(16:0_20:4)			503001	529190	384476	363607	306133	347331	405623	455928	375772	491528	491812	317322	317485	408308
PC(16:0e_20:4)			3433.68	3649.95	3361.14	4087.25	3198.32	2798.96	3421.55	3665.44	3859.37	5443.99	4573.71	3003.25	2854.57	3900.06
PC(16:0_20:5)			15266.8	11517.2	14975.1	15481	15167.8	14388.1	14466	17043.7	15073	29207.8	12972.6	12399.2	6564.5	15543.5
PC(16:1e_20:4)			3396.54	3757.06	3268.12	3872.48	2635.92	2741.69	3278.63	3296.99	3875.88	5804.67	4142.6	2816.51	2243.93	3696.77
PC(14:0_22:6)			967.836	1185.33	775.46	929.336	765.164	614.832	872.994	997.708	759.553	1394.17	1024.97	700.457	407.055	880.653
PC(19:0_18:2)			5865.09	5847.06	5616.11	8535.05	7574.35	7379.61	6802.88	6498.35	10064.5	8881.18	6591.86	5136.68	3660.03	6805.44
PC(17:0_20:3)			3237.02	3073.37	2800.99	3114.79	3020.41	2808.07	3009.11	3360.66	4058.46	3658.09	2983.63	2609.33	2346.26	3169.4
PC(17:0_20:4)			5031.72	5062.28	3860.31	4064.08	3384.18	4192.87	4265.91	4380.69	5214.1	5326.88	5286.94	4134.67	4207.97	4758.54
PC(17:0_20:5)			692.385	529.126	973.783	906.83	927.96	1176.49	867.762	725.352	1372.18	1123.69	644.405	870.344	806.363	923.722
PC(15:0_22:6)			1107.37	801.133	889.436	805.705	1162.18	1214.42	996.708	1020.38	1273.97	1479.95	1004.62	1008.73	976.524	1127.36
PC(18:0_20:1)			3321.67	3543.14	2502.82	2633.48	3285.9	1832.19	2853.2	2622.02	3327.85	3616.52	3014.94	1937.62	1695.78	2702.46
PC(20:0_18:2)			16966.1	14540.2	13447.8	10469.5	14335.9	10232.1	13331.9	13710.2	9874.73	9836.73	9123.32	6013.77	8917.67	9579.41
PC(18:0_20:2)			18341.2	18204	14610.8	14281.4	19580.7	12723.7	16290.3	17465.8	19473.4	20568.3	15763.9	10557	10323.1	15691.9
PC(14:1e_24:1)			586.591	666.946	567.719	906.691	609.816	377.56	619.221	529.228	754.658	938.68	662.302	450.643	586.603	653.686
PC(18:0_20:3)			270601	235323	194635	150222	201400	153385	200928	233799	216826	228430	200737	135081	165028	196650
PC(18:1_20:3)			24409.4	22556.5	17491.7	13347.4	17106.8	12757.9	17945	24072.5	17106.3	19394.9	17887.3	12860.7	13535	17476.1
PC(18:0_20:4)			617336	562572	431749	331605	375461	374436	448860	482682	508659	516018	560324	358087	457556	480555
PC(18:0_20:4)			30539.6	27142.3	28014.6	19378.9	29205.8	21632.2	25985.6	24859.1	29238.9	30210.7	25395	20360.3	20154.8	25036.5
PC(18:0e_20:4)			1700.46	1765.76	1586.95	1714.99	1497.31	1299.48	1594.16	1554.89	1677.14	2188.6	2048.7	1310.07	1381.9	1693.55
PC(18:1_20:4)			99886.9	92934.4	71993.8	61686.5	67928.5	71132.9	77593.8	87990.7	83976.6	93654.8	86184	63179.7	67077.6	80343.9
PC(18:1_20:4)			22252.1	17044	18660.3	15853	18043.4	15469.5	17887.1	22313.2	20217.8	31131	19725.7	14845.2	12051.9	20047.5
PC(18:1_20:4)			34133.7	27048.3	39699.9	33587.7	38664.9	35611.4	34791	29841.3	42507.1	41572.4	28985.8	27355.1	26875.6	32856.2
PC(18:2e_20:3)			5022.66	4925.26	4812.8	5071.13	4670.59	4082.21	4764.11	5151.97	5541.21	6589.63	5898.58	3957.35	4314.74	5242.25
PC(18:2_20:4)			16665.6	15523.8	14765.4	17842.2	16269	20182.6	16874.8	17608.2	19814.1	26620.4	17481.7	12330.1	11688.6	17590.5
PC(16:0_22:6)			435220	501237	297544	375152	300425	236608	357698	451584	378906	489814	466673	275558	271442	388996
PC(16:0_22:6)			466026	21056.7	1903.63	8438.82	9068.4	5716.61	85368.4	9680.03	10959.3	3283.28	484085	299763	1288.51	134843
PC(16:0e_22:6)			1932.65	1930.59	1855.55	1978.19	1541.37	1472.97	1785.22	2041.75	2067.54	2573.66	2215.18	1497.79	1440.59	1972.75
PC(16:1_22:6)			8459.18	9622.91	6983.73	7187.13	6990.8	6016.46	7543.37	9343.63	7942.96	13404	8449.78	5589.08	4255.29	8164.12
PC(16:1e_22:6)			1022.08	1001.33	787.671	1136.76	655.875	673.131	879.476	812.496	943.941	1561.11	1214.06	824.247	555.515	985.228
PC(19:0_20:4)			2501.33	3038.6	1733.81	2528.28	1984.68	2129.63	2319.39	2630.75	2808.27	2830.9	2942.54	1859.54	1644.28	2452.71
PC(17:0_22:6)			3753.72	3634.22	2670.51	3699.22	2823.91	2844.02	3237.6	3104.87	4626.28	4476.88	3845.7	3415.45	2879.7	3724.81
PC(18:0_22:4)			3496.26	4046.66	2978.66	2649.55	3396.09	2288.2	3142.57	3344.75	3542.13	4380.55	3321.09	2183.53	2489.63	3210.28
PC(18:0_22:5)			14558.4	12219.3	15871	11575.9	16822.6	15249.9	14382.8	13800	18466	20543.5	11644.7	11091.7	10655	14366.8
PC(18:0_22:6)			176338	160198	118526	124320	130697	97934.9	134669	162992	185116	190578	171788	118613	118137	157871
PC(18:0_22:6)			28447.8	23575.7	22561.5	18206.4	23027.7	17860.5	22279.9	23197	24571.4	25096.6	21800.6	16589.9	18367.1	21603.8
PC(18:1_22:6)			66688.3	65387.6	41813.7	43638	44795	33488.7	49301.9	61779.8	53569.7	61695.4	62339.9	35987.3	39771.6	52523.9
PC(18:1e_22:6)			1350.05	1301.15	1047.32	1302	983.233	759.871	1123.94	1187.55	1220.47	1625.69	1571.76	965.84	920.402	1248.62
PC(18:2e_22:5)			592.274	601.52	445.477	673.94	356.367	320.718	498.382	507.469	515.976	599.833	646.386	387.015	276.509	488.865
PC(20:4_20:4)			7206.41	7839.26	5435.71	6224.6	5404.09	5198.05	6218.02	7039.4	7139.44	10225.2	7952.78	4775.8	4542.86	6945.91
PC(20:1_22:6)			1765.7	2063.18	1048.44	979.895	1315.53	724.559	1316.22	1906.61	1402.44	1457.49	1695.48	881.455	875.203	1369.78
		Total PC	5.84689e+06	5.14707e+06	4.63189e+06	4.43275e+06	4.59812e+06	4.3464e+06	4.83385e+06	5.14002e+06	5.42477e+06	6.16302e+06	5.54038e+06	3.94691e+06	3.60879e+06	4.97065e+06
LPE(16:0)			195.389	237.944	203.649	235.32	261.202	257.312	231.803	237.219	274.118	394.795	294.081	277.424	254.079	288.619
LPE(18:0)			3767.07	450.15	429.019	3995.28	640.374	475.326	1626.2	4112.58	572.44	6300.23	432.904	4534.01	713.768	2777.66
LPE(18:0)			3397.89	3777.25	3639.47	3550.31	4164.74	3545.29	3679.16	3696.21	3436.56	5707.78	3840.62	3993.96	4940.42	4269.26
LPE(18:1)			90.0524	136.531	1593.96	2074.96	155.848	1836.97	981.387	175.364	159.313	199.667	1971.67	130.426	151.896	464.722
LPE(18:2)			282.762	263.142	316.518	462.326	479.979	520.66	387.564	372.741	387.416	388.157	432.782	199.226	249.722	338.341
LPE(18:2)			2048.25	2363.98	3150.76	4102.49	3589.84	4706.44	3326.96	2836.07	3582.22	3155.21	3284.2	1961.21	2457.16	2879.34
LPE(20:3)			368.915	309.301	356.737	347.735	465.316	393.206	373.535	416.302	320.205	471.934	308.445	311.845	436.96	377.615
LPE(22:5)			143.384	160.726	291.201	262.503	314.938	381.413	259.027	249.257	294.054	335.188	159.71	199.083	203.324	240.103
LPE(22:6)			449.143	506.601	411.369	602.053	743.699	568.012	546.813	841.236	699.699	832.224	567.761	372.226	487.315	633.41
LPE(22:6)			3932.29	4802.53	3739.37	4859.24	4736.08	4288.26	4392.96	5755.61	4303.47	4864.77	4887.95	2932.15	4511.47	4542.57
		Total LPE	14675.2	13008.2	14132.1	20492.2	15552	16972.9	15805.4	18692.6	14029.5	22650	16180.1	14911.6	14406.1	16811.6
PE(18:0_18:1)			206.4	179.634	327.876	445.977	345	381.302	314.365	323.478	339.223	496.788	296.206	181.455	212.656	308.301
PE(18:0_18:2)			1340.36	1166.31	1773.28	1810.46	2320.55	2855.24	1877.7	1422.43	2966.21	2389.26	1960.64	1301.08	1325.19	1894.13
PE(18:0e_18:2)			318.501	335.648	351.243	513.516	347.841	259.46	354.368	292.693	318.754	515.864	440.758	301.164	311.352	363.431
PE(16:0_20:4)			1825.38	1620.97	1409.09	1710.23	2008.45	2329.01	1817.19	1802.81	1998.6	2562.15	1579.46	1579.25	1584.41	1851.11
PE(18:0_20:4)			4458.51	3686.02	3725.85	2981.25	4614.67	5544.2	4168.42	4096.86	5208.6	5268.67	3754.95	3732.86	4400.42	4410.39
PE(18:0p_20:4)			1347.16	1364.94	1293.45	1672.78	1070.08	1191.71	1323.35	1507.89	1441.61	2077.82	1572.69	888.947	1325.07	1469
PE(18:1_20:4)			2483.51	1540.44	1835.45	1716.52	2788.95	3119.77	2247.44	2098.14	2367.55	3270.14	2030.74	1769.02	2504.15	2339.96
PE(18:1p_20:4)			626.35	508.298	603.037	750.045	496.37	655.293	606.565	542.906	690.618	843.646	660.87	513.358	476.416	621.302
PE(18:2_20:4)			2479.83	2577.53	2131.14	2588.7	3283.18	2953.33	2668.95	2791.45	2734.48	4378.69	3192.7	2463.41	2505.87	3011.1
PE(16:0p_22:6)			1341.03	1137.67	1053.87	1633.04	916.998	974.61	1176.2	1174.31	1277.59	1668.08	1583.52	916.281	813.234	1238.83
PE(18:0p_22:5)			1039.45	868.107	1091.09	1399.89	877.239	957.123	1038.82	1313.23	1267.72	1921.02	1196.69	977.957	796.213	1245.47
PE(18:0_22:6)			1107.37	801.133	889.436	805.705	1162.18	1214.42	996.708	1020.38	1273.97	1479.95	1004.62	1008.73	976.524	1127.36
PE(18:0e_22:6)			1033.25	864.948	949.346	1657.65	867.872	842.856	1035.99	1324.79	1258.22	1771.31	1280.02	896.504	796.368	1221.2
PE(18:0p_22:6)			1233.4	1014.73	1078.51	1428.96	883.621	961.798	1100.17	1497.04	1496.37	1995.69	1397.93	981.209	977.651	1390.98
PE(18:1_22:6)			950.117	949.628	657.289	722.646	1111.34	1070.13	910.193	922.945	1017.79	1167.8	867.664	816.184	931.495	953.981
PE(20:0p_22:6)			477.105	434.316	391.645	594.131	346.456	295.076	423.121	601.795	555.68	738.874	492.011	347.828	459.262	532.575
		Total PE	22267.7	19050.3	19561.6	22431.5	23440.8	25605.3	22059.5	22733.1	26213	32545.7	23311.4	18675.2	20396.3	23979.1
			DG (ng/mL)
DG(18:1_16:0)			18011.2	9370.98	19781.2	14314.5	21200.1	25883.7	18093.6	19146.2	24166.1	32081.4	11090.6	17237.5	15398.8	19853.4
DG(18:2_16:0)			39605.4	24369.1	39732.6	39774.1	45803	67267.7	42758.7	40544.7	46451.4	50023	24500.6	40477.5	39952.7	40325
DG(18:1_18:1)			56207.4	27970.1	52654	34902.2	55342.5	70779.6	49642.6	57105.8	67866.9	68677.2	28115	46837	49126.9	52954.8
DG(18:2_18:1)			51526.2	29876.6	54292.4	49769.1	57035.5	126005	61417.5	56488.9	61806.5	83730.8	30520	51043.6	78616	60367.6
DG(18:2_18:2)			11682.5	7316.01	15117.7	14154.4	18233.1	40899.4	17900.5	11656.5	23315.6	22776.8	7430.39	14219.9	25824.1	17537.2
		Total DG	177033	98902.8	181578	152914	197614	330835	189813	184942	223607	257289	101657	169815	208918	191038
			TG (ng/mL)
TG(16:1_12:0_18:1)			257.008	266.829	267.211	384.594	532.654	531.815	373.352	607.236	456.203	470.829	266.939	220.206	402.667	404.013
TG(16:0_16:0_16:0)			1224.71	1128.36	1047.44	1262.52	2175.05	2748.13	1597.7	2106.69	955.754	1460.45	733.631	1100.06	939.368	1215.99
TG(16:0_18:1_14:0)			2376.7	2515.2	2917.7	3714.7	4790.71	6629.28	3824.05	5551.14	3565.44	5470.3	2198.53	2924.92	3234.94	3824.21
TG(16:1_18:1_14:0)			2831.66	2878.78	3098.1	4417.24	5769.1	7610.35	4434.2	7942.57	4376.01	6183.61	2326.17	2978.5	4502.7	4718.26
TG(16:1_16:1_16:1)			902.577	995.423	1068.71	1608.07	2270.73	2166.87	1502.06	2648.47	1794.23	2086.75	571.448	1022.65	1533.16	1609.45
TG(15:0_16:0_18:1)			327.783	359.159	353.44	456.442	656.137	1030.95	530.652	632.343	436.413	505.453	345.301	333.19	372.371	437.512
TG(15:0_16:0_18:2)			10415.3	16161.7	9861.93	10175.2	14427.2	10770.8	11968.7	14789.5	10013.4	9445.65	11653.2	14129.9	11782.7	11969
TG(18:0_16:0_16:0)			597.669	574.966	585.386	585.729	1169.27	1634.9	857.985	1086.85	589.862	757.542	343.351	555.667	455.838	631.518
TG(16:0_18:1_16:0)			18027.7	16935	20324.4	23819.5	31444.4	38600.2	24858.5	41047.3	20339.2	29403.8	13953.2	19432.4	15606.2	23297
TG(16:1_18:1_16:0)			34161.7	30974.1	37675.5	44534.8	61391.7	81542.2	48380	62194.1	45193.3	76546.2	24821.5	38259.5	35095.7	47018.4
TG(16:1_16:1_18:1)			13237.9	14469.9	16689.3	22137.4	29203.8	51690.1	24571.4	41204.5	27677.9	38042.5	8210.63	16213.5	20622.7	25328.6
TG(16:1_16:1_18:2)			3764.44	4103.63	4832.57	6927.59	10172.5	12869.6	7111.72	9357.36	7777.04	9471.41	2315.12	5219.64	5736.08	6646.11
TG(14:0_18:2_18:3)			577.383	637.197	846.608	1119.41	1658.56	1860.74	1116.65	1241.89	1264.21	1501.95	362.126	886.815	935.064	1032.01
TG(16:0_18:1_17:0)			634.6	641.426	685.863	849.21	1282.91	1915.6	1001.6	1446.57	878.103	1024.15	555.833	688.278	736.573	888.251
TG(16:0_18:1_17:1)			2156.24	2266.87	2826.49	3392	4749.94	7459.21	3808.46	5130.4	3796.85	4754.12	1972.38	2969.25	2495.89	3519.82
TG(16:1_18:1_17:1)			1808.94	1824.58	2249.76	2911.6	4276.97	7184.08	3375.99	3795.52	3318.94	3989.53	1455.17	2690.61	2608.32	2976.35
TG(16:1_17:1_18:2)			705.914	719.792	862.631	1209.84	1897.24	3270.46	1444.31	1450.69	1389.54	1547.87	506.519	1010.03	961.878	1144.42
TG(18:0_18:1_16:0)			6655.61	6254.34	8882.74	6829.51	12161.5	21083.3	10311.2	15161.5	11395	12963.8	5540.31	7870.64	6774.81	9951.01
TG(18:1_18:1_16:0)			150913	124780	198127	182416	290632	362819	218281	323566	196494	263888	105056	179551	111854	196735
TG(18:1_18:1_16:0)			149608	123633	196246	181087	287993	359404	216329	321026	194622	261178	104147	178299	110760	195005
TG(18:1_18:2_16:0)			147223	120286	179261	183278	294040	462026	231019	238637	246841	327305	100198	198787	169373	213524
TG(16:1_18:1_18:2)			49564.1	47831.7	62059.3	72970.8	127269	232133	98638	117647	102811	135495	32922.1	67911.6	81047.6	89639.2
TG(16:1_18:2_18:3)			1833.34	1925.64	2952.1	3924.59	6255.63	7766.4	4109.62	4474.3	5167.5	5995.27	1141.89	3420.02	2591.11	3798.35
TG(16:0_18:1_19:0)			162.525	179.867	174.417	204.876	462.865	509.437	282.331	488.413	291.506	231.637	130.021	177.901	187.246	251.121
TG(17:0_18:1_18:1)			1930.58	2027.59	2492.59	2555.14	4169.42	6576.1	3291.9	4656.48	3203.96	3203.79	1600.27	2521.45	2282.82	2911.46
TG(18:1_17:1_18:1)			3013.96	2975.13	3660.45	3931.13	6642.24	11515.9	5289.81	6624.27	5488.44	5194.35	2388.12	4183.44	4006.59	4647.54
TG(18:1_17:1_18:2)			1762.63	1747.5	2219.84	2543.21	4391.6	7927.65	3432.07	3521.81	3631.88	3480.07	1418.95	2758.03	3092.14	2983.81
TG(18:2_17:1_18:2)			616.431	682.536	846.259	1042.76	1734.97	3297.63	1370.1	1379.03	1406.31	1385.23	487.94	1000.96	1199.55	1143.17
TG(18:0_18:1_18:0)			698.394	806.717	920.039	888.18	1670.48	2307.52	1215.22	1687.53	1181.65	1145.55	582.414	793.681	762.422	1025.54
TG(18:1_18:1_18:0)			16260.7	16457.2	18922.6	14323.7	28035.5	38780	22129.9	34985.9	24015.8	20287.9	11507.7	16938.3	15587.3	20553.8
TG(18:1_18:1_18:1)			85001.4	65620.8	99009.7	75569.3	165584	219893	118446	195983	123796	98288.8	57703.6	101252	94462.6	111914
TG(18:1_18:1_18:2)			71707.5	63209	70495	66850.4	163066	299032	122393	150942	149753	99328.9	64229.1	90645.7	146574	116912
TG(18:1_18:2_18:2)			46128.5	51264.4	60347.5	63418.5	112720	213391	91211.7	91441.5	89259.6	81405.1	36919	64954.2	106843	78470.4
TG(18:2_18:2_18:2)			11719	15493	18886.9	21745	38576.1	70704.3	29520.7	24498.6	31418	26661.4	8747.06	18620.2	20845.6	21798.5
TG(18:1_18:2_18:3)			8883.6	10822.9	12074.6	13627.6	18805.9	31491.8	15951.1	19028.6	14805	20143.8	6828.24	13630.4	11363.7	14300
TG(18:3_18:2_18:2)			4475.09	5118.42	6441.61	8293.59	11346.6	14807.8	8413.86	10261.9	9672.35	12656	2969.2	8444.76	3731.02	7955.86
TG(18:3_18:2_18:3)			970.812	1018.31	1422.72	1737.14	2553.07	2709.36	1735.23	1971.26	2142.15	2805.63	522.923	2054.03	774.004	1711.67
TG(19:0_18:1_18:1)			169.795	198.189	137.625	184.312	493.103	460.599	273.937	632.751	331.869	206.375	124.23	155.22	197.649	274.682
TG(19:1_18:1_18:1)			653.962	644.955	540.727	595.435	1214.66	1523.2	862.158	1761.56	960.102	640.39	426.501	643.567	798.83	871.825
TG(19:1_18:1_18:2)			609.579	625.109	598.527	670.75	1091.59	1898.02	915.597	1469.66	1002.1	725.27	432.824	678.51	871.961	863.388
TG(18:3_18:2_20:5)			316.038	358.509	453.305	681.943	830.971	1053.15	615.653	560.564	834.37	1039.87	203.345	812.697	300.632	625.247
TG(18:0_18:1_20:1)			681.169	865.934	834.223	806.605	1496.65	1895.91	1096.75	1787.12	1232.77	967.27	540.689	707.498	744.459	996.634
TG(18:1_18:1_20:1)			6009.94	6525.32	5478.19	3760.02	8860.91	10250.5	6814.15	12740.6	7957.67	5449.11	3190.17	5525.33	4819.57	6613.73
TG(20:1_18:1_18:2)			6688.18	7355.48	6537.35	5575.31	11308	15638.8	8850.52	14364.2	9229.75	7121.23	4094.56	7038.37	7255.92	8184
TG(18:1_18:2_20:2)			6043.88	7105.77	6815.34	5438.57	9449.21	16621.4	8579.03	12876.3	9298.11	8820.82	4709.63	7981.62	7983.45	8611.66
TG(18:1_20:3_18:2)			9777.81	12657.6	14831	12275.6	18599	29373.9	16252.5	19716.8	15744.4	22065.5	8952.13	15960.4	10799	15539.7
TG(16:0_18:1_22:6)			9042.62	10828.4	11405.3	11683.4	19279.7	32431.6	15778.5	20698	17190	20260.3	6828.12	15535.3	11731.9	15373.9
TG(16:0_22:6_18:1)			14117.9	15014.5	13133.1	14582.2	20738.4	27991.7	17596.3	29232.3	19214.5	24892.6	10834.7	20039.5	10045.9	19043.2
TG(16:0_22:6_18:2)			9611.73	10238	8367.51	11499.5	15952.5	23440.9	13185	17703.7	13899.9	19166.4	5938.57	16002	6073.55	13130.7
TG(16:1_18:2_22:6)			2998.94	2970.76	3111.85	4274.29	6093.09	5841.43	4215.06	5191.35	5510.92	6793.36	1051.46	5804.38	2096.58	4408.01
TG(18:1_18:2_21:0)			72.1691	84.544	47.43	102.071	300.989	197.131	134.056	324.144	172.851	91.6266	39.3991	50.8764	83.3996	127.049
TG(18:2_18:2_22:6)			4305.74	5448.53	4476.15	5341.8	6115.66	6318.14	5334.34	7379.04	5601.84	7170.61	2782.04	7456.17	3119.05	5584.79
TG(18:3_18:2_22:6)			1242.02	1408.93	1564.35	1980.74	1961.34	1982.72	1690.02	1923.29	2029.05	2615.14	748.427	2758.37	979.671	1842.32
TG(20:5_18:2_20:5)			302.953	283.881	396.007	513.62	570.386	584.095	441.824	300.359	593.458	766.623	155.975	738.714	258.329	468.91
TG(18:1_18:1_22:0)			104.469	157.286	167.635	205.174	329.304	390.942	225.802	345.402	255.616	186.305	107.24	113.611	171.202	196.563
TG(18:1_18:2_22:1)			324.222	505.818	377.914	378.488	735.006	898.947	536.733	879.148	615.469	444.177	257.671	366.975	437.472	500.152
TG(18:1_18:1_22:5)			3038.03	3664.71	3287.17	2645.13	4851.08	7061.05	4091.19	5251.22	4426.58	4682.33	2544.21	4322.04	3219.75	4074.35
TG(18:0_18:1_22:6)			1118.78	1543.61	1090.43	889.947	1525.23	2233.97	1400.33	2589.74	1414.55	1400.47	878.545	1413.32	945.365	1440.33
TG(18:1_18:2_22:5)			961.157	1152.93	753.806	966.486	1444.49	1953.19	1205.34	1944.03	1424.33	1465.09	772.348	1640.32	717.297	1327.24
TG(18:1_18:1_22:6)			8779.49	8758.08	5318.46	5104.32	8825.94	11922	8118.05	13098.7	8384.22	8795.33	5510.07	10562.7	5167.94	8586.5
TG(18:1_18:2_22:6)			7494.13	9366.98	6417.73	7345.16	7432.85	11428.3	8247.53	13010.7	9655.36	10945.5	5540.83	11856.1	5194.73	9367.21
TG(18:1_20:4_22:6)			1585.94	2548.05	1277.82	1796.53	1665.38	1821.96	1782.61	2967.93	1559.18	2228.98	1648.19	2781.11	766.959	1992.06
TG(18:1_20:5_22:6)			1641.07	1808.38	1266.89	1775.2	1490.72	1076.89	1509.86	2271.53	1541.47	2257.78	1075.56	3051.05	837.343	1839.12
TG(20:5_18:2_22:6)			698.84	663.12	547.121	824.443	750.896	568.53	675.492	743.15	831.479	1155.88	394.448	1469.36	437.242	838.594
TG(20:1_18:1_22:6)			746.865	1168.94	585.202	529.772	902.714	1066.27	833.294	1470.6	754.441	826.362	723.947	998.916	576.384	891.775
TG(18:1_20:3_22:5)			871.396	1322.34	789.129	719.081	1020.81	1338.43	1010.2	1723.57	949.027	1049.98	878.62	1315.97	722.662	1106.64
TG(18:1_22:6_22:6)			789.259	876.549	356.277	536.067	413.154	267.256	539.76	938.559	460.656	631.021	655.769	1122.82	271.517	680.057
		Total TAG	953934	875739	1.1526e+06	1.14042e+06	1.91172e+06	2.82722e+06	1.47694e+06	1.96611e+06	1.4943e+06	1.74057e+06	689671	1.22335e+06	1.08976e+06	1.36729e+06
			Cer ng/mL
Cer(d18:1_12:0)			15882.1	27979	15146.2	19795.6	35973.5	24238.2	23169.1	20224.3	21031.7	17237	17893.8	19476.8	17047.5	18818.5
Cer(d16:0_18:0)			11333.8	14173.4	10507.2	12253.2	16512.8	10426.6	12534.5	11066.4	10425.6	11715.6	12378.3	12436.9	9437.94	11243.5
Cer(d18:0_22:0)			1235.03	2417.47	2748.87	3450.4	3007.85	2604.88	2577.42	1575.9	2367.26	2367.65	3606.03	1507.5	915.574	2056.65
Cer(d18:1_22:0)			4130.71	9005.6	5132.74	5084.89	8349.77	7038.26	6456.99	8439.74	7312.75	8482.87	7716.07	5238.64	3761.68	6825.29
Cer(d18:0_23:0)			1139.68	1676.21	1941.41	3048.59	3108.64	2559.55	2245.68	1568.36	2067.75	1960.98	2394.18	1293.72	616.797	1650.3
Cer(d18:1_23:0)			3410.53	5171.29	3401.2	4489.18	5390.47	3840.13	4283.8	5355.64	5431.08	5335.43	5072.15	3427.14	2060.85	4447.05
Cer(d18:0_24:0)			1469.28	2106.57	2983.67	3384.85	3121.48	2246.72	2552.1	1824.38	2341.24	2492.17	2765.26	1808.1	842.444	2012.27
Cer(d18:1_24:0)			6548.21	10325.4	7031.02	7815.92	11147.4	6530.88	8233.13	6665.68	7996.62	11047.2	8721.25	5881.38	4053.51	7394.27
Cer(d18:1_24:0+O)			3214.35	5308.98	4411.08	6753.99	6994.51	5402.41	5347.55	4977.74	5341.03	6401.83	5979.06	3141.21	2151.88	4665.46
Cer(d18:1_24:1)			7775.81	19476.7	9775.3	8121.77	14027.4	7169.35	11057.7	14690.9	12066	15279.7	12459.2	7175.14	5990.32	11276.9
		Total CER	56139.6	97640.7	63078.7	74198.3	107634	72056.9	78458	76389	76381.1	82320.4	78985.3	61386.6	46878.5	70390.1
Co(Q9)			11428.9	9371.24	14397	10562.9	19458.7	10556.5	12629.2	11686.7	10851.4	11898.2	5373.64	8709.36	4131.77	8775.18
		Total CoQ9	11428.9	9371.24	14397	10562.9	19458.7	10556.5	12629.2	11686.7	10851.4	11898.2	5373.64	8709.36	4131.77	8775.18
			CHOL ng/mL
ChE()2O			5.66435e+06	9.21966e+06	5.8384e+06	7.97751e+06	8.25455e+06	6.93202e+06	7.31441e+06	7.49428e+06	5.42632e+06	6.13639e+06	3.34873e+06	3.85701e+06	3.67401e+06	4.98946e+06
ChE(18:2)			259678	414252	265805	294575	291752	265571	298605	294243	366244	454030	286586	330260	285964	336221
ChE(20:4)			520054	1.3856e+06	567935	608148	558864	457198	682966	881726	526969	825058	599255	634552	640800	684727
		Total CHOL	5.66435e+06	9.21966e+06	5.8384e+06	7.97751e+06	8.25455e+06	6.93202e+06	7.31441e+06	7.49428e+06	5.42632e+06	6.13639e+06	3.34873e+06	3.85701e+06	3.67401e+06	4.98946e+06
		Total ChE	779731	1.79985e+06	833740	902723	850615	722769	981571	1.17597e+06	893213	1.27909e+06	885840	964812	926764	1.02095e+06
Hex1Cer(d18:1_12:0)			374697	547320	389623	467796	679772	454125	485555	482008	409614	449139	431081	405369	344977	420364
Hex1Cer(d18:1_22:0)			9059.77	8789.79	7579.24	9203.88	13542.1	8267.82	9407.1	8328.92	11147.6	18148.5	16157.3	11569.8	7482.18	12139.1
Hex1Cer(d18:1_23:0)			3571.23	5718.7	2604.65	4029.22	4768.98	1775.07	3744.64	3655.28	3589.39	5197.74	5514.41	4229.45	2934.84	4186.85
		Total HexCer	387328	561828	399806	481029	698083	464168	498707	493992	424351	472485	452753	421168	355394	436690
SM(d32:1)			1013.67	1325.68	1185.22	1216.55	1277.89	1272.29	1215.22	770.063	1620.48	1292.64	964.023	851.873	797.8	1049.48
SM(d32:1)			275.658	371.684	276.321	288.45	360.396	332.303	317.468	209.003	484.713	404.137	227.069	208.849	184.885	286.443
SM(d32:2)			106.086	112.244	85.2559	125.061	89.5571	68.0574	97.7102	65.4694	107.659	137.847	70.057	75.2407	82.2892	89.7603
SM(d34:4)			184.544	208.787	214.414	202.787	271.997	236.718	219.874	146.025	272.591	151.534	140.386	125.952	147.791	164.047
SM(d36:1)			6130.2	5296.58	5271.27	3632.68	4266.58	3746.29	4723.93	5090.36	6494.74	5830.14	3874.36	4101.31	5969.92	5226.81
SM(d36:2)			2887.14	2562.81	943.567	2695.01	2439.49	2009.29	2256.22	2176.1	3329.59	2776.15	2183.3	2069.33	2853.94	2564.74
SM(d36:2D9)			30000	30000	30000	30000	30000	30000	30000	30000	30000	30000	30000	30000	30000	30000
SM(d36:4)			3385.83	3997.38	4129.26	3350.76	4215.2	3528.12	3767.76	3042.6	4895.3	3255.06	2609.5	3024.92	4128.91	3492.71
SM(d36:5)			513.713	551.435	497.288	566.399	634.149	456.791	536.629	414.798	490.473	403.245	298.216	345.18	418.639	395.092
SM(d38:1)			3708.6	4430.51	3648.1	3301.4	3528.1	3186.99	3633.95	2668.91	4748.8	4217.9	3277.44	3344.67	3656.51	3652.37
SM(d38:2)			1057.82	1208.29	1014.77	1189.38	916.754	938.616	1054.27	879.964	1564.67	1276.98	853.036	996.253	1101.52	1112.07
SM(d39:1)			1455.68	1794.07	1371.07	1842.15	1644.09	1393.18	1583.37	869.52	2230.05	1774.68	1278	1409.57	1174.7	1456.09
SM(d40:1)			21261.4	25155.4	21896.6	22527.8	23323.1	16894.1	21843.1	14047.6	27709.2	25434.5	17131.7	19964.1	18846.9	20522.3
SM(d40:2)			2688.35	3744.12	2317.02	2381.2	2665.69	2098.91	2649.22	2033.82	2877	2743.01	2195.16	1743.33	1933.91	2254.37
SM(d18:1_22:1)			4763.45	5740.1	5116.88	6216.1	6078.47	4859.5	5462.42	2972.08	6575.9	6164.71	3989.27	4655.87	4309.79	4777.94
SM(d20:0_20:4)			527.552	534.423	606.396	476.131	546.09	500.084	531.779	346.606	629.802	492.776	415.15	504.4	528.325	486.176
SM(d40:7)			194.478	199.716	114.434	148.052	132.117	104.451	148.875	121.877	161.273	189.852	125.008	122.925	111.655	138.765
SM(d41:1)			11842.4	12438.9	10477.8	12471.8	11314	7666.02	11035.1	6941.43	14161.2	12058.5	7553.89	10156	8126.83	9832.97
SM(d18:1_23:1)			3396.01	4460.46	2834.25	3912.64	3521.57	2457.33	3430.38	2071.35	4112.22	3458.79	2773.47	2314.27	2187.77	2819.65
SM(d18:1_23:1)			3023.58	3457.82	2733.3	3909.35	3044.28	2420.09	3098.07	1925.59	3582.96	3279.42	2322.98	2583.03	2201.83	2649.3
SM(d41:3)			223.422	342.477	152.743	425.172	212.636	264.575	270.171	134.86	289.289	206.383	171.067	130.704	212.616	190.82
SM(d41:4)			336.029	410.656	353.073	448.859	335.614	366.675	375.151	196.048	547.475	413.482	271.459	297.735	264.642	331.807
SM(d42:1)			17911.7	18301.7	17007.7	19164.6	18130.4	11692.6	17034.8	10835.4	21237.2	18812.1	10049.9	15281.1	11744	14659.9
SM(d42:2)			73697.2	93001.8	63364.2	69134.1	71058.5	40641.9	68483	52294.5	72162.1	71167	57003.6	45759	52893.7	58546.6
SM(d42:3)			4540.78	4500.26	4011.06	4181.18	3612.23	2720.48	3927.67	3342.13	3323.24	3282.65	4126.49	4249.65	3976.01	3716.7
SM(d18:1_24:2)			15396.1	19594	14634.9	19232.2	17078.5	11866.6	16300.4	10292.2	16745.1	16746.9	12668.8	10943.9	12695.7	13348.8
SM(d42:4)			5791.53	6558.36	6218.91	6150.04	6337.16	5123.91	6029.99	3985.51	7295.47	6157.87	4195.27	5133.01	5010.4	5296.26
SM(d42:5)			433.435	601.999	231.237	257.46	199.541	138.264	310.323	359.049	330.454	292.16	383.251	332.084	437.147	355.691
SM(d42:5)			1281.79	1470.61	1420.33	1482.54	1540.43	1299.18	1415.81	805.493	1602.7	1363.41	949.055	1078.67	1107.86	1151.2
SM(d43:1)			862.953	872.839	742.707	937.284	771.592	538.445	787.637	744.648	989.587	824.694	392.626	748.836	451.039	691.905
SM(d43:2)			558.176	601.595	436.72	620.976	495.072	311.551	504.015	328.203	633.194	557.322	403.481	455.637	370.63	458.078
SM(d43:4)			3669.37	3575.92	3139.23	3758.56	3489.34	2714.26	3391.11	2482.01	4460.04	3678.91	2272.43	3040.32	2405.88	3056.6
SM(d43:5)			801.78	932.45	754.611	900.213	773.219	584.222	791.082	440.064	890.891	750.764	593.973	501.113	495.169	611.995
SM(d43:5)			697.184	758.648	693.025	930.334	712.403	621.29	735.481	467.872	811.337	726.546	499.632	552.129	501.778	593.216
SM(d44:4)			5672.35	5890.95	5446.07	6191.08	5854.88	4546.24	5600.26	4095.84	7016.34	5919.84	3339.2	4693.91	3865.58	4821.79
SM(d44:5)			14882.1	18731.5	13655.1	13834.2	14307.4	8916.26	14054.4	11266.8	13783.8	12661.8	10688	8489.11	10499.1	11231.4
SM(d44:6)			2449.16	2820.25	2620.33	2977.67	2797.77	2113.39	2629.76	1432.68	2542.03	2278.23	1767.53	1680.56	1981.21	1947.04
		Total SM	247621	286557	229615	251080	247976	178629	240246	180296	270709	251182	192058	191965	197676	213981
AcCa(14:1)			168.794	165.631	123.435	75.6343	222.244	192.608	158.058	183.923	162.063	166.033	106.95	77.6634	98.7662	132.567
AcCa(16:0)			626.43	441.572	421.865	380.284	581.635	501.654	492.24	426.409	429.62	746.838	326.946	256.965	253.364	406.69
AcCa(16:1)			263.72	177.192	124.863	113.977	251.932	220.361	192.007	209.352	215.326	198.47	110.825	99.9963	82.1526	152.687
AcCa(18:1)			1668.77	1103.28	902.526	752.63	990.06	1100.21	1086.25	1082.28	1314.41	1528.92	866.549	662.163	609.788	1010.68
AcCa(18:2)			383.758	233.383	232.517	241.439	373.862	432.891	316.308	269.851	403.73	396.513	200.901	185.141	168.916	270.842
AcCa(20:4)			105.891	60.6141	66.9418	65.8095	80.2703	90.2866	78.3023	86.2663	78.8573	89.069	66.153	50.9124	42.3648	68.9371
		Total AcCa	3217.37	2181.67	1872.15	1629.77	2500	2538.01	2323.16	2258.08	2604	3125.84	1678.32	1332.84	1255.35	2042.41

## Sheet: ARSA-AAV Muscle Raft Lipidome
				ng/mg protein
LipidIon				Control 1	Control 2	Control 3	Control 4	Control 5	Control 6	Mean	ARSA 1	ARSA 2	ARSA 3	ARSA 4	ARSA 5	ARSA 6	Mean
PG(16:0_14:0)				0.0103479	0.0113562	0.00579029	0.00424728	0.0122395	0.00270697	0.00778136	0.00103244	0.000723433	0.000752516	0.00208844	0.000986705	0.000931263	0.0010858
PG(16:0_16:1)				0.0611439	0.0615215	0.0244896	0.0262183	0.0633351	0.0124101	0.0415197	0.00398772	0.00224491	0.00168985	0.00319893	0.00486787	0.00461593	0.0034342
PG(17:1_16:0)				0.0152858	0.0124989	0.00453352	0.00561178	0.0123848	0.00270771	0.0088371	0.000990155	0.000689571	0.000444893	0.000750542	0.000770568	0.00110006	0.000790965
PG(18:0_16:0)				0.0394811	0.0354484	0.018008	0.0133578	0.036477	0.005759	0.0247552	0.00681022	0.00611501	0.00404216	0.00724881	0.00497566	0.00278674	0.00532977
PG(16:0_18:1)				2.41619	2.19265	0.547207	0.680659	1.93617	0.353913	1.35446	0.101634	0.0660462	0.0661286	0.0952526	0.101881	0.144559	0.0959167
PG(16:0_18:2)				0.554435	0.489908	0.169695	0.190034	0.579825	0.0896115	0.345585	0.0216076	0.0203421	0.0181827	0.0193773	0.0292216	0.0486368	0.026228
PG(16:1_18:2)				0.0314324	0.0298357	0.0101339	0.0109115	0.0325316	0.00451484	0.0198933	0.00126695	0.000766929	0.000571442	0.000996	0.00142632	0.00252526	0.00125881
PG(19:1_16:0)				0.0393399	0.0297221	0.00953456	0.0117672	0.0281755	0.00592935	0.0207448	0.00132295	0.00124024	0.000968774	0.00152638	0.00149862	0.0026085	0.00152758
PG(17:0_18:2)				0.0144035	0.00883267	0.00398876	0.00388177	0.0137352	0.00189797	0.00778999	0.000430088	0.00054811	0.000274198	0.000145406	0.000588576	0.000988594	0.000495829
PG(18:0_18:1)				0.102562	0.0923312	0.0298779	0.0433034	0.0996123	0.0157184	0.0639008	0.0050768	0.0047347	0.00398841	0.00820002	0.00643301	0.00771702	0.00602499
PG(18:1_18:1)				0.0292767	0.0235213	0.00610375	0.0126387	0.0294767	0.00447246	0.0175816	0.00139349	0.000734806	0.000488159	0.00101311	0.00179816	0.00266421	0.00134866
PG(18:1_18:2)				0.056868	0.0471228	0.0155961	0.0221603	0.0466437	0.00860061	0.0328319	0.000541387	0.00048843	3.7254e-05	0.00106202	0.00392367	0.00421885	0.00171193
PG(18:1_18:2)				0.135977	0.123335	0.0445805	0.0428194	0.127068	0.0178606	0.0819399	0.00457532	0.00411445	0.00333989	0.0041974	0.00562893	0.00988788	0.00529064
PG(18:2_18:2)				0.0159145	0.013581	0.0049872	0.00583933	0.0152735	0.00207189	0.00961123	0.000323477	0.000337475	0.000232453	0.000319978	0.000805719	0.00141987	0.000573161
PG(16:0_20:4)				0.0338949	0.0290709	0.0106247	0.0181108	0.0333502	0.0076995	0.0221251	0.00186236	0.000352517	0.00124804	0.00227258	0.00299666	0.00225508	0.00183121
PG(18:0_20:3)				0.00670945	0.00640673	0.00200426	0.00312625	0.00740767	0.00136029	0.00450244	0.000286211	0.000191826	9.48835e-05	0.000282197	0.000361928	0.000601189	0.000303039
PG(18:0_20:4)				0.0198345	0.0176985	0.00722796	0.00801979	0.0196788	0.0034147	0.0126457	0.000973533	0.00101735	0.000653211	0.00104788	0.00114243	0.00181774	0.00110869
PG(16:0_22:5)				0.0401075	0.0360839	0.0101509	0.0181831	0.0281056	0.00668626	0.0232195	0.00189387	0.000900854	0.000931682	0.00176276	0.00169708	0.00251857	0.00161747
PG(16:0_22:6)				0.0147682	0.0160203	0.00766373	0.00630146	0.022211	0.00407836	0.0118405	0.000661682	0.00033513	0.000515433	0.0010038	0.000672632	0.00111957	0.000718041
PG(18:0_22:5)				0.00853793	0.00703246	0.00165799	0.00296181	0.00411918	0.000808688	0.00418634	0.000286809	0.000173891	7.2985e-05	9.54696e-05	0.000265001	0.000335182	0.00020489
PG(18:0_22:6)				0.0180088	0.0202617	0.00677049	0.00628919	0.0260869	0.00364869	0.013511	0.000526004	0.000451646	0.000474285	0.00085919	0.000856922	0.0010734	0.000706908
PG(18:1_22:6)				0.0105403	0.0139433	0.00504515	0.00786777	0.0202246	0.00506682	0.010448	0.00182566	0.000808601	0.000181193	0.000632104	0.000750841	0.00119337	0.000898628
PG(18:2_22:6)				0.00501374	0.00671588	0.00298924	0.0036231	0.00973475	0.00257272	0.00510824	0.000445392	0.000193868	0.000232332	0.000296678	0.000401453	0.000782576	0.00039205
			Total PG	3.68007	3.3249	0.948661	1.14793	3.20386	0.563511	2.14482	0.159754	0.113552	0.105545	0.15363	0.173951	0.246356	0.158798
LPI(18:0)				0.0231719	0.0191506	0.0258944	0.0174883	0.0261895	0.0231774	0.022512	0.0409296	0.0339453	0.0341447	0.072483	0.0204959	0.0336809	0.0392799
LPI(18:0)				0.309234	0.253973	0.3441	0.216496	0.342914	0.286387	0.292184	0.533365	0.390768	0.501738	0.876714	0.260792	0.400239	0.493936
			Total LPI	0.332406	0.273123	0.369994	0.233985	0.369104	0.309565	0.314696	0.574295	0.424713	0.535883	0.949197	0.281288	0.43392	0.533216
PI(16:0_16:0)				0.0864696	0.0833262	0.153334	0.0427716	0.103946	0.0600847	0.088322	0.0737316	0.073735	0.103107	0.118146	0.0720679	0.0457077	0.0810824
PI(18:0_16:0)				0.451783	0.472144	0.841681	0.240426	0.541255	0.29383	0.47352	0.329313	0.319252	0.383711	0.437219	0.374435	0.275617	0.353258
PI(16:0_18:1)				0.479559	0.467169	0.43368	0.203833	0.529077	0.200755	0.385679	0.125931	0.146403	0.202893	0.261327	0.16463	0.19964	0.183471
PI(16:0_18:1)				3.02803	3.23054	2.26122	1.64422	3.30243	1.97617	2.57377	1.07645	0.985183	0.909746	1.83025	0.871701	1.38957	1.17715
PI(16:1_18:1)				0.666489	0.605983	0.384313	0.253555	0.59898	0.281283	0.465101	0.168205	0.18509	0.185055	0.234833	0.175743	0.24753	0.199409
PI(16:1_18:2)				0.0996269	0.0879292	0.0445389	0.0328561	0.0677014	0.0336535	0.061051	0.0149918	0.0155166	0.0149157	0.0175842	0.0163674	0.0235146	0.0171484
PI(17:0_18:2)				0.0205114	0.0177114	0.015465	0.00619163	0.0194104	0.00780661	0.0145161	0.00440032	0.00627515	0.00511468	0.00606727	0.00515309	0.00809372	0.00585071
PI(18:0_18:1)				0.203014	0.203575	0.241799	0.117448	0.222009	0.120502	0.184725	0.0876164	0.110145	0.0921957	0.207335	0.0946464	0.106843	0.116464
PI(18:0_18:2)				1.25871	1.24921	1.13759	0.45228	1.51609	0.453943	1.0113	0.346213	0.585324	0.537936	0.544019	0.381445	0.70777	0.517118
PI(18:1_18:2)				0.393222	0.274855	0.235452	0.135557	0.396396	0.108483	0.257327	0.0934646	0.136314	0.150353	0.114278	0.105396	0.133037	0.122141
PI(18:2_18:2)				0.0397405	0.0333366	0.0224201	0.0118152	0.0288133	0.0121533	0.0247132	0.00571351	0.00709373	0.00816656	0.00615735	0.00733172	0.0115319	0.00766579
PI(16:0_20:4)				0.72629	0.773632	0.407376	0.387558	0.69361	0.478648	0.577852	0.231362	0.167489	0.188659	0.294775	0.184409	0.271517	0.223035
PI(16:1_20:4)				0.0428798	0.0440125	0.0206952	0.0172673	0.0359798	0.0201127	0.0301579	0.00870345	0.00617681	0.00821287	0.0078677	0.00597727	0.00994113	0.0078132
PI(19:0_18:2)				0.00816091	0.0066436	0.00658081	0.00302425	0.0095839	0.00297523	0.00616145	0.00172972	0.00292052	0.00282883	0.00328206	0.00192122	0.0043149	0.00283287
PI(17:0_20:3)				0.0250637	0.0198669	0.012914	0.00826408	0.0191684	0.00849484	0.0156287	0.0043089	0.00452411	0.00374649	0.00662787	0.00515393	0.00740113	0.00529374
PI(17:0_20:4)				0.123818	0.114423	0.0694958	0.0507313	0.111965	0.0619591	0.088732	0.0322948	0.0312368	0.0307885	0.0441076	0.0287792	0.0453891	0.0354327
PI(18:0_20:2)				0.0587756	0.0545054	0.0400038	0.0259495	0.0633582	0.0217412	0.0440556	0.016375	0.0214641	0.0189129	0.0396241	0.0180534	0.0344221	0.0248086
PI(18:0_20:3)				4.91786	4.21849	2.19249	2.23189	4.29161	1.99974	3.30868	1.22426	1.15284	1.06487	1.85642	1.16024	1.83703	1.38261
PI(18:0_20:3)				0.596344	0.688674	0.315377	0.404883	0.637073	0.370512	0.502144	0.219667	0.174183	0.156047	0.351158	0.165554	0.247728	0.219056
PI(18:1_20:3)				0.268818	0.261661	0.0847375	0.11907	0.205346	0.089403	0.171506	0.0434675	0.045843	0.0390742	0.0532309	0.0413151	0.0690319	0.0486604
PI(18:0_20:4)				29.5933	27.6811	14.3551	13.2157	27.8255	13.8093	21.08	8.02615	7.35536	6.96255	11.9663	6.97968	11.4683	8.79305
PI(18:1_20:4)				2.86781	2.71398	1.24416	1.24095	2.38594	1.38946	1.97372	0.770337	0.56004	0.589412	0.840631	0.620103	0.891455	0.711996
PI(18:1e_20:4)				0.0110467	0.012121	0.0218491	0.00832148	0.0196305	0.00788796	0.0134761	0.00318257	0.00566448	0.00637342	0.00430794	0.00446364	0.00816758	0.00535994
PI(16:0_22:6)				0.317398	0.334383	0.1798	0.162662	0.343702	0.218445	0.259398	0.106231	0.0542543	0.0744443	0.146894	0.0717935	0.0984671	0.092014
PI(18:3_20:4)				0.0176444	0.0180513	0.00248357	0.00934839	0.0145125	0.00807737	0.0116863	0	0	0	0	0	0.00102274	0.000170457
PI(19:0_20:3)				0.0181229	0.0160677	0.00995253	0.00757382	0.0204399	0.00716183	0.0132198	0.00406532	0.00375044	0.00363553	0.00673892	0.00446544	0.00749879	0.00502574
PI(19:0_20:4)				0.0961684	0.0878878	0.0561926	0.0390932	0.114679	0.0468268	0.0734747	0.0255375	0.020971	0.0222534	0.0341205	0.0211786	0.0300449	0.0256843
PI(17:0_22:5)				0.0461439	0.0414072	0.0181564	0.0178972	0.0282387	0.0155847	0.0279047	0.00959144	0.0076246	0.00661803	0.00983113	0.00705627	0.0108452	0.00859444
PI(17:0_22:6)				0.01695	0.0156214	0.00627488	0.00729226	0.0197432	0.0114082	0.0128816	0.00419066	0	0.00259512	0.00503848	0.00471703	0.000695682	0.00287283
PI(18:0_22:4)				0.42808	0.357584	0.203435	0.205244	0.484098	0.201903	0.31339	0.114959	0.0958627	0.0887695	0.19209	0.0958456	0.189497	0.129504
PI(18:0_22:5)				2.82655	2.78413	1.10791	1.30338	1.64283	1.09995	1.79413	0.810322	0.643367	0.5248	0.866453	0.484323	0.86022	0.698247
PI(18:1_22:5)				0.325306	0.276767	0.111247	0.145872	0.196334	0.0903721	0.190983	0.0901609	0.0667436	0.0595625	0.0788572	0.0603279	0.066698	0.0703917
PI(18:0_22:6)				2.91849	3.25732	1.95508	1.30285	3.82747	1.66129	2.48708	0.839558	0.663223	0.677272	1.52942	0.605083	0.89076	0.867553
PI(22:5_18:2)				0.0183098	0.0154291	0.00570807	0.00617296	0.010064	0.00463287	0.0100528	0.00227325	0.00187654	0.00221178	0.00247513	0.00185052	0.00391095	0.00243303
PI(18:1_22:6)				0.178509	0.205943	0.114271	0.0871895	0.207825	0.0996271	0.148894	0.0553483	0.0320775	0.0377734	0.0661787	0.0386248	0.0508873	0.046815
PI(18:2_22:6)				0.0192647	0.0176166	0.0111738	0.00764731	0.0200563	0.00946807	0.0142045	0.0042121	0.00189332	0.00290666	0.00544393	0.0029087	0.0056542	0.00383648
PI(19:0_22:5)				0.0103047	0.00836675	0.00364267	0.00390926	0.00651254	0.00346427	0.00603337	0.00201028	0.00102408	0.00124303	0.00259484	0.00127479	0.00136352	0.00158509
PI(19:0_22:6)				0.00669672	0.00682756	0.00526165	0.00247951	0.0112948	0.00407959	0.00610663	0.00218221	0.00125137	0.00201209	0.00388326	0.0015298	0.001767	0.00210429
			Total PI	53.2113	50.7583	28.3329	24.1632	50.5727	25.2912	38.7216	14.9785	13.692	13.1708	22.1956	12.8856	20.2629	16.1975
LPA(18:0)				0.00608214	0.0051694	0.00478226	0.00437924	0.00687214	0.00308577	0.00506183	0.00245144	0.00176103	0.00193644	0.00348352	0.00173289	0.00276397	0.00235488
			Total LPA	0.00608214	0.0051694	0.00478226	0.00437924	0.00687214	0.00308577	0.00506183	0.00245144	0.00176103	0.00193644	0.00348352	0.00173289	0.00276397	0.00235488
PA(16:0_16:0)				0.0373413	0.0296522	0.0250391	0.0201402	0.0361503	0.0152896	0.0272688	0.00772666	0.0069726	0.00671643	0.0107989	0.00928729	0.0109254	0.00873787
PA(16:0_16:1)				0.0101146	0.00862583	0.00672185	0.00450494	0.0122786	0.00344371	0.00761492	0.00298545	0.00272793	0.00180158	0.00265832	0.00209434	0.00304506	0.00255211
PA(16:0_18:1)				0.0825907	0.0711276	0.0542146	0.0339162	0.0875407	0.0253226	0.0591187	0.0204379	0.0208771	0.0165725	0.0210682	0.018739	0.022205	0.0199833
PA(16:0_18:2)				0.0330229	0.0249575	0.0179813	0.0131663	0.0282795	0.00966267	0.0211783	0.00728223	0.00730004	0.00512225	0.00661287	0.00750516	0.0112438	0.00751106
PA(18:0_18:1)				0.0338403	0.0378987	0.0645503	0.0266727	0.0564802	0.0152525	0.0391158	0.00413435	0.0130332	0.00971004	0.0106295	0.0107328	0.0103388	0.00976311
PA(18:0_18:2)				0.0179327	0.0173662	0.0150526	0.0091762	0.0177634	0.00540996	0.0137835	0.00129016	0.00243297	0.00194498	0.00171279	0.0024937	0.00325394	0.00218809
PA(18:1_18:2)				0.0215211	0.015335	0.0102244	0.00794389	0.0171529	0.00560464	0.0129636	0.00320737	0.00334438	0.0025743	0.00309109	0.00393369	0.00688449	0.00383922
PA(18:0_20:3)				0.0135532	0.0149259	0.00843798	0.0068856	0.012926	0.00481734	0.0102577	0.000995728	0.00126318	0.00110271	0.00123748	0.00119936	0.00208784	0.00131438
PA(18:0_20:4)				0.0347192	0.033311	0.0186025	0.0171839	0.0368892	0.0120397	0.0254576	0.00271625	0.00291475	0.00258348	0.00324463	0.00398859	0.00644549	0.00364887
PA(16:0_22:6)				0.0147232	0.0134012	0.0079243	0.0113559	0.027064	0.00719778	0.0136111	0.000992789	0.000633488	0.000875437	0.00275749	0.00233995	0.00231973	0.00165315
PA(18:0_22:4)				0.0164105	0.0157343	0.00750548	0.00708132	0.0180099	0.00599701	0.0117897	0.000534974	0.000923129	0.000760857	0.00118419	0.00117407	0.00266813	0.00120756
PA(18:0_22:5)				0.0528935	0.0444371	0.0123562	0.0227971	0.0247362	0.0102566	0.0279128	0.00235849	0.00246734	0.00168917	0.00250632	0.002503	0.00384027	0.00256077
PA(18:0_22:6)				0.0931719	0.0868799	0.0459794	0.0526088	0.0848174	0.0346498	0.0663512	0.0129351	0.0104036	0.00761489	0.0189296	0.0152239	0.0181126	0.0138699
PA(18:0_22:6)				0.0363513	0.0294133	0.0205783	0.0150102	0.0351508	0.00954954	0.0243422	0.00459445	0.00533459	0.00415838	0.00642889	0.00487823	0.00663473	0.00533821
PA(18:1_22:6)				0.011345	0.00891566	0.00321774	0.00276737	0.00560502	0.00165359	0.00558406	0.000377312	0.000232924	0.000233955	0.000315543	0.00028124	0.000535917	0.000329482
PA(22:4_22:6)				0.0116102	0.0115631	0.00273693	0.00371439	0.00782915	0.00262962	0.00668058	0.000452238	0.000211558	0.000295461	0.00037464	0.000552295	0.00050075	0.000397824
PA(22:5_22:6)				0.00816202	0.00763608	0.00163862	0.00242933	0.00402099	0.00135818	0.00420754	0.000194784	2.26643e-05	0.00014667	9.65714e-05	0.000166903	0.000337997	0.000160932
			Total PA	0.529304	0.471181	0.322762	0.257354	0.512694	0.170135	0.377238	0.0732162	0.0810954	0.0639031	0.093647	0.0870935	0.11138	0.0850559
CL(18:1_16:0_16:0_18:1)				0.069206	0.0694917	0.0245014	0.0139362	0.0491367	0.00963888	0.0393185	0.0054468	0.00323924	0.00431447	0.00671618	0.00498889	0.00333294	0.00467309
CL(18:2_18:2_16:1_16:1)				0.0551794	0.0492914	0.0219122	0.0146703	0.07853	0.00872201	0.0380509	0.0013638	0.00171172	0.0024244	0.00194442	0.00205167	0.00268873	0.00203079
CL(18:1_16:0_18:1_18:1)				0.0379157	0.0352226	0.010208	0.00730268	0.0276774	0.00386951	0.020366	0.00233618	0.00214913	0.00155495	0.00390302	0.0025872	0.00140328	0.00232229
CL(18:2_18:1_16:0_18:1)				0.178497	0.147296	0.0446613	0.0331038	0.13372	0.0192436	0.0927535	0.00961631	0.00839889	0.00864398	0.0168931	0.00748696	0.00716842	0.00970128
CL(18:2_18:1_16:1_18:1)				0.233584	0.234592	0.0619555	0.0537103	0.257336	0.0338173	0.145833	0.00761407	0.00844173	0.00959797	0.0169057	0.0103304	0.0102795	0.0105282
CL(20:4_16:0_18:1_16:0)				0.0324776	0.0334695	0.012087	0.00808736	0.0244838	0.00487023	0.0192459	0.00329597	0.00180047	0.00236332	0.00266798	0.00137791	0.000987698	0.00208222
CL(18:2_16:1_18:1_18:2)				0.31761	0.303683	0.0828422	0.0771954	0.376505	0.043858	0.200282	0.00717676	0.00754781	0.0099268	0.011513	0.0104428	0.0136557	0.0100438
CL(18:3_18:2_16:0_18:1)				0.0309162	0.0301212	0.0113319	0.00660817	0.0296013	0.0045045	0.0188472	0.00231217	0.00242167	0.002537	0.00352716	0.00205781	0.00137335	0.00237153
CL(18:2_16:1_18:2_18:2)				0.347033	0.297158	0.100797	0.0814725	0.371808	0.0404935	0.20646	0.00628818	0.00815441	0.0102179	0.00727207	0.0109834	0.0156292	0.00975751
CL(18:4_16:1_18:1_18:2)				0.0195894	0.0199398	0.00857856	0.00503065	0.0315342	0.0040999	0.0147954	0.000668646	0.000356662	0.000818865	0.00146972	0.000545381	0.000840137	0.000783236
CL(18:4_16:1_18:2_18:2)				0.0202911	0.0199679	0.00893013	0.00637757	0.0292477	0.00332199	0.0146894	0.000350924	0.000534728	0.00095012	0.000667093	0.000723915	0.00106672	0.000715583
CL(20:5_18:2_16:1_18:2)				0.128574	0.109937	0.0410877	0.0343678	0.131865	0.0175326	0.0772272	0.0026461	0.00352016	0.00438845	0.0031638	0.00414812	0.00701777	0.0041474
CL(18:2_18:1_18:1_18:1)				0.125858	0.113357	0.0284234	0.0281715	0.126723	0.0146551	0.0728647	0.00323805	0.00364836	0.00359417	0.00760416	0.00378075	0.00596674	0.00463871
CL(18:2_18:1_18:1_18:2)				0.9412	0.782785	0.192473	0.18117	0.906948	0.098745	0.51722	0.0166697	0.0192114	0.0224601	0.0236325	0.0184057	0.0355552	0.0226558
CL(18:2_18:2_18:2_18:1)				2.7323	1.95688	0.459905	0.437343	2.58298	0.205026	1.39574	0.0328709	0.0469483	0.0483329	0.0413814	0.0571834	0.0918255	0.0530904
CL(18:2_18:1_18:2_18:2)				0.0837723	0.0701864	0.0218423	0.0165122	0.0659213	0.00983285	0.0446779	0.00470638	0.00457464	0.00436384	0.0068272	0.00241191	0.00375728	0.00444021
CL(18:2_18:2_18:2_18:2)				5.01194	2.70958	0.885722	0.703371	4.76432	0.291691	2.39444	0.0514293	0.093488	0.0929932	0.0574276	0.10983	0.209964	0.102522
CL(18:3_18:2_18:2_18:2)				0.0794234	0.0494063	0.019011	0.0157746	0.0734386	0.0071619	0.0407026	0.000985843	0.00196849	0.00165958	0.00105227	0.00206731	0.00383926	0.00192879
CL(18:2_18:2_20:4_16:1)				0.133408	0.129726	0.038351	0.0344201	0.162649	0.0209569	0.0865852	0.00326419	0.00347631	0.00418649	0.00519506	0.00505375	0.00611002	0.00454764
CL(22:6_15:0_18:2_18:2)				0.00968876	0.00558659	0.00221103	0.00214851	0.0100159	0.000854171	0.00508416	0	0	0	0.000126193	5.8882e-05	0.000100828	4.76503e-05
CL(20:5_18:1_18:2_18:2)				1.03754	0.794955	0.211433	0.201765	1.04723	0.0959338	0.564809	0.0155785	0.023596	0.0223525	0.0197026	0.0273372	0.0429858	0.0252588
CL(20:5_18:2_18:2_18:2)				1.62106	0.966215	0.354984	0.277001	1.55842	0.123587	0.816878	0.022027	0.0390271	0.0381952	0.0246804	0.0299319	0.0905997	0.0407436
CL(18:3_18:2_16:1_22:6)				0.0322554	0.0204838	0.00781951	0.00636372	0.0281811	0.00302188	0.0163542	0.000333522	0.000459041	0.000434278	0.000403265	0.000613233	0.0013302	0.00059559
CL(20:2_18:2_18:2_18:1)				0.203247	0.14533	0.0390951	0.0377368	0.168431	0.0229817	0.102804	0.00244592	0.00280404	0.00310343	0.00481919	0.00466725	0.00701052	0.00414173
CL(20:2_18:2_18:2_18:2)				0.44203	0.2835	0.0841087	0.0877935	0.347612	0.0453161	0.21506	0.00629712	0.00678345	0.00723522	0.00840669	0.00868834	0.0160007	0.00890193
CL(18:2_20:4_18:1_18:1)				0.0771385	0.0639431	0.0170348	0.0159808	0.0754812	0.00822109	0.0429666	0.00173701	0.00161823	0.00220472	0.00328213	0.002447	0.00309117	0.00239671
CL(18:2_18:2_20:3_18:2)				0.420039	0.273563	0.0996954	0.100291	0.508414	0.0507675	0.242129	0.00780377	0.00919547	0.0117746	0.00933995	0.0127868	0.0223366	0.0122062
CL(18:2_18:1_20:4_18:2)				0.441861	0.370159	0.0925251	0.0878871	0.429137	0.0498119	0.24523	0.0085402	0.00955113	0.0104652	0.0120596	0.00933436	0.0174286	0.0112299
CL(18:2_18:1_18:2_22:5)				0.110023	0.0816016	0.0181425	0.023094	0.0953379	0.0103415	0.0564234	0.00153625	0.00166237	0.00167491	0.00140554	0.00143222	0.00314129	0.00180876
CL(18:2_18:1_22:6_18:1)				0.0944453	0.0659897	0.0190731	0.017832	0.0752749	0.0106165	0.0472053	0.0013019	0.00123443	0.0013447	0.00226054	0.0015595	0.00375696	0.00190967
CL(18:2_18:2_18:2_22:5)				0.138686	0.0781255	0.0200332	0.0198927	0.0958842	0.00679144	0.0599022	0.0010541	0.00164133	0.00182948	0.00113798	0.00135306	0.00329182	0.00171796
CL(20:5_20:3_18:1_18:2)				0.198129	0.13905	0.0425177	0.0418958	0.171574	0.0230602	0.102704	0.00307729	0.00307372	0.00362067	0.00429677	0.00389117	0.00774234	0.00428366
CL(18:2_20:4_20:4_18:2)				0.369292	0.321034	0.124862	0.09037	0.647666	0.0461683	0.266565	0.00566879	0.00899631	0.0115223	0.00801716	0.0102161	0.0141277	0.00975806
CL(20:5_18:2_18:2_20:3)				0.17752	0.118954	0.0438451	0.0465378	0.212581	0.0236808	0.103853	0.00371853	0.00424661	0.00522729	0.00450705	0.00474554	0.010183	0.00543801
CL(20:5_22:6_16:1_18:2)				0.0174404	0.0201247	0.00792805	0.00564767	0.0355723	0.00395247	0.015111	0.000292576	6.22851e-05	0.000473748	0.000298085	0.000455959	0.000654298	0.000372825
CL(18:2_20:3_18:2_22:6)				0.0513908	0.0426268	0.0172868	0.0137885	0.0989614	0.00893763	0.038832	0.000764155	0.000471432	0.00113195	0.00133933	0.00139837	0.00160854	0.00111896
CL(18:2_20:4_22:5_18:2)				0.0496776	0.0388437	0.00952294	0.0111235	0.0420782	0.00516646	0.0260687	0.00078886	0.00045817	0.000688565	0.000545942	0.000199336	0.0021069	0.000797962
CL(22:6_20:4_18:1_18:2)				0.0277914	0.0260276	0.0094804	0.00606698	0.0450186	0.00455643	0.0198236	0.000102697	0.000152411	0.000459085	0.000569666	0.00039372	0.00072193	0.000399918
CL(18:2_20:4_22:6_18:2)				0.11451	0.104251	0.0373952	0.0270862	0.181644	0.0177817	0.0804446	0.00208167	0.00235522	0.00302017	0.00360999	0.00229361	0.0043718	0.00295541
CL(20:5_22:6_18:2_18:2)				0.145256	0.127008	0.0498856	0.0383934	0.245479	0.0200102	0.104339	0.00220382	0.00397182	0.00454765	0.00319433	0.00478002	0.00611505	0.00413545
CL(20:5_20:3_22:6_18:2)				0.0122771	0.0124683	0.00574066	0.00491217	0.0320426	0.00374997	0.0118651	0	0.000283066	0.000368197	0.000213175	0.000186253	0.000395873	0.000241094
CL(20:5_22:6_22:6_18:2)				0.00319938	0.00425131	0.0030531	0.00127486	0.0164785	0.00125705	0.00491903	0.000579534	0.000921008	0.000606328	0.000574656	0.000535275	0.000446307	0.000610518
			Total CL	16.3733	11.2662	3.39229	2.92351	16.3929	1.42861	8.62947	0.250214	0.344157	0.367609	0.334554	0.385762	0.682009	0.394051
LPS(18:0)				0.516633	0.427998	0.480747	0.24779	0.41277	0.331687	0.402938	0.354452	0.413879	0.426797	0.377932	0.237803	0.300869	0.351955
LPS(24:0)				0.0292369	0.0193694	0.193394	0.0315447	0.067365	0.01392	0.0591384	0.0192215	0.141235	0.109213	0.0410691	0.0749531	0.0288717	0.0690938
			Total LPS	0.545869	0.447368	0.674141	0.279335	0.480135	0.345607	0.462076	0.373674	0.555113	0.53601	0.419001	0.312756	0.329741	0.421049
PS(18:0_18:1)				5.44129	5.49355	14.6866	4.66547	9.6447	4.72262	7.44238	3.4867	11.0802	9.7285	6.1939	7.29187	5.9897	7.29514
PS(18:1_18:1)				1.60793	1.35329	1.92327	0.760079	1.60725	0.802345	1.34236	0.902033	1.79534	1.3526	0.945585	0.963833	1.0858	1.1742
PS(18:0_20:3)				1.27734	1.23663	1.06149	0.62122	1.39252	0.763806	1.05884	0.834285	1.0584	0.985672	0.704461	0.554093	0.814876	0.825298
PS(18:0_20:4)				2.92386	2.7904	2.5955	1.45808	3.52997	2.00555	2.55056	2.23645	2.62596	2.5241	2.16114	1.84279	2.27946	2.27832
PS(16:0_22:6)				0.911058	0.764294	0.720394	0.772552	1.91708	0.770685	0.976011	0.726749	0.504503	0.551117	1.42783	0.684749	0.752153	0.774517
PS(17:0_22:6)				0.620132	0.511632	0.405035	0.291236	0.672757	0.327322	0.471352	0.34199	0.330568	0.306227	0.460499	0.263458	0.283577	0.331053
PS(18:0_22:4)				2.81144	2.43144	1.93914	1.33007	3.23574	1.77773	2.25426	1.38723	1.88068	1.83544	1.92853	1.23412	2.01392	1.71332
PS(18:0_22:5)				5.3685	4.51967	2.187	2.25728	3.13792	1.93127	3.23361	2.8288	2.78146	1.94618	1.91661	1.25566	1.84901	2.09628
PS(18:0_22:5)				1.67233	1.24959	0.852457	0.698075	1.87591	0.732447	1.18014	1.13702	0.659045	0.698189	1.20094	0.573299	0.742321	0.835136
PS(18:0_22:6)				4.65907	3.60163	1.91271	1.23851	4.79113	1.69466	2.98295	2.96978	1.93783	1.60996	1.84009	1.26677	0.32236	1.6578
PS(18:0_22:6)				21.8435	18.0587	14.0218	9.79406	23.4402	11.4234	16.4303	16.5554	14.932	11.6516	15.7658	9.05015	8.95921	12.819
PS(18:1_22:6)				0.449741	0.406432	0.149039	0.119405	0.389237	0.12005	0.272317	0.294899	0.236436	0.140573	0.295479	0.122138	0.112922	0.200408
PS(18:1_22:6)				0.533448	0.442843	0.293257	0.224648	0.485917	0.266051	0.374361	0.273794	0.234168	0.246028	0.357919	0.180421	0.192602	0.247489
PS(18:2_22:6)				0.454006	0.351041	0.18138	0.150494	0.267538	0.115741	0.253367	0.190351	0.219176	0.1772	0.193535	0.121338	0.187901	0.181584
PS(20:4_22:6)				0.217956	0.204859	0.0894527	0.0841579	0.145592	0.0785866	0.136767	0.136353	0.0933601	0.121691	0.127912	0.0643563	0.0930675	0.106123
PS(22:4_22:6)				0.972632	0.805988	0.289493	0.327602	0.784656	0.352053	0.588737	0.70732	0.360803	0.342293	0.566787	0.229211	0.339466	0.424313
PS(22:5_22:6)				1.0683	0.917604	0.348602	0.368673	0.438654	0.311771	0.5756	0.579146	0.422563	0.445995	0.372422	0.199687	0.318984	0.3898
PS(22:6_22:6)				0.180776	0.186331	0.102032	0.0846322	0.182999	0.0886226	0.137565	0.144272	0.128835	0.130041	0.159498	0.0772596	0.06759	0.117916
			Total PS	53.0133	45.3259	43.7587	25.2462	57.9398	28.2847	42.2614	35.7326	41.2813	34.7934	36.6189	25.9752	26.4049	33.4677
LPC(16:0)				27.1194	15.1067	14.2044	8.50944	16.7851	15.0734	16.1331	10.0672	11.9965	20.2695	17.3769	6.81829	9.58215	12.6851
LPC(16:1e)				0.269146	0.170586	0.20011	0.0756642	0.231875	0.17801	0.187565	0.0888069	0.151738	0.324803	0.168866	0.074103	0.0926777	0.150166
LPC(18:0)				10.4154	7.51864	8.36215	3.57785	10.426	5.71869	7.66978	4.90413	7.46639	10.5729	7.10702	3.72354	5.01717	6.46519
LPC(18:1)				8.88003	5.28898	5.03017	3.28472	6.21608	4.53739	5.53956	3.13151	3.89728	6.18978	5.01876	2.33899	3.32187	3.98303
LPC(18:1e)				0.0335463	0.0216131	0.0269962	0.00979571	0.033051	0.0242172	0.0248699	0.0132747	0.0213695	0.0362135	0.0267898	0.0107697	0.017384	0.0209669
LPC(18:1e)				1.06279	0.637939	0.905447	0.517149	0.607772	1.00506	0.789359	0.543922	0.988514	1.79169	0.690403	0.506266	0.581257	0.850342
LPC(18:3)				0.655202	0.381022	0.358769	0.222509	0.380515	0.380602	0.396437	0.226963	0.289996	0.467565	0.397227	0.168601	0.216824	0.294529
LPC(19:0)				0.0466922	0.0318463	0.0448631	0.0146313	0.0533758	0.0207278	0.0353561	0.0264819	0.0353755	0.0496892	0.0340189	0.0212655	0.0237527	0.0317639
LPC(19:0)				0.0736826	0.0478697	0.0819651	0.0289075	0.105058	0.0417469	0.063205	0.0436181	0.0816819	0.102954	0.066609	0.0368757	0.0509022	0.0637736
LPC(19:1)				0.0400669	0.0203357	0.0207329	0.011989	0.0236325	0.0189866	0.0226239	0.0127205	0.0147309	0.0235479	0.0248409	0.00884585	0.0138014	0.0164146
LPC(20:1)				0.193417	0.120394	0.139773	0.0712635	0.212216	0.103306	0.140062	0.092162	0.110084	0.165477	0.138915	0.0630258	0.0901477	0.109969
LPC(20:2)				0.172531	0.0826389	0.0871807	0.0547591	0.0911413	0.0818581	0.0950181	0.0537663	0.0587972	0.0920168	0.108991	0.0393764	0.0662122	0.0698599
LPC(20:3)				1.01852	0.492618	0.372775	0.383021	0.451261	0.475523	0.532286	0.382013	0.36967	0.524078	0.54226	0.241149	0.424155	0.413887
LPC(20:4)				5.12945	2.63457	2.41965	1.93086	3.36181	2.81821	3.04909	2.10987	2.15055	3.25682	4.30766	1.36955	2.74125	2.65595
LPC(22:5)				2.00898	1.10192	0.743452	0.719916	1.13559	0.891372	1.1002	0.692765	0.729211	1.13377	1.13645	0.342322	0.732515	0.794505
LPC(22:6)				1.59437	1.11254	1.27824	0.720892	2.22101	1.2675	1.36576	0.908861	0.888711	1.73939	2.2972	0.531547	1.14708	1.25213
LPC(26:0)				0.503693	0.635246	0.700708	0.760023	0.690254	0.63554	0.654244	0.658936	0.651414	0.624216	0.779652	0.767272	0.998242	0.746622
			Total LPC	59.2169	35.4055	34.9774	20.8934	43.0257	33.2721	37.7985	23.957	29.902	47.3644	40.2226	17.0618	25.1174	30.6042
PC(8:0e_16:0)				0.151451	0.1141	0.505949	0.115248	0.219218	0.109174	0.202523	0.0574038	0.288109	0.31209	0.158241	0.228677	0.118892	0.193902
PC(14:0_14:0)				0.50029	0.508442	0.558003	0.243564	0.77535	0.335183	0.486805	0.180783	0.215243	0.281182	0.417265	0.190339	0.207655	0.248745
PC(30:1)				4.39247	4.54182	3.59367	2.12071	6.32898	2.65493	3.93877	2.14843	1.87061	2.19049	3.8577	1.65833	1.82967	2.25921
PC(16:0_16:0)				38.4887	34.2128	32.243	19.0722	45.8715	20.5852	31.7456	16.5893	18.8412	27.4531	28.2096	12.2133	17.0243	20.0551
PC(16:0_16:0)				2.24543	2.0262	2.14346	1.46527	2.57608	1.77301	2.03824	1.30347	1.286	1.73012	1.63571	0.931646	1.3877	1.37911
PC(16:0_16:1)				65.3497	66.4605	42.9603	37.3547	78.1386	41.1901	55.2423	34.3008	28.515	33.8415	44.4386	28.8822	33.764	33.957
PC(32:2)				18.749	16.3495	12.9281	7.79049	21.3014	8.74558	14.3107	5.52464	6.48607	7.74831	10.8987	6.0224	7.92893	7.43484
PC(16:0_17:0)				2.42778	1.56435	1.50954	0.925196	1.87513	1.40887	1.61848	0.975455	1.0872	1.49245	1.15353	0.760517	0.795519	1.04411
PC(15:0_18:2)				3.0947	2.124	1.42765	1.06381	1.97518	0.86019	1.75759	0.884759	1.17067	0.944732	1.08357	0.883591	1.12272	1.01501
PC(18:0_16:0)				7.23894	4.39726	5.94022	2.21057	6.85713	3.08378	4.95465	1.85047	4.14733	6.50043	3.28282	1.74772	2.32346	3.3087
PC(16:0_18:1)				208.801	188.207	126.476	97.6751	211.185	98.3019	155.108	89.8484	83.5623	95.1693	116.247	71.639	73.6215	88.3479
PC(16:0_18:1)				25.7153	24.5947	19.0625	17.3433	28.8261	19.8142	22.5594	14.3085	11.8553	13.5713	16.3732	11.062	12.0037	13.1957
PC(18:1e_16:0)				3.42003	2.45743	3.68458	1.46359	5.15516	2.24523	3.071	1.18844	2.02671	2.70341	2.31394	1.38683	1.66069	1.88
PC(16:0_18:2)				294.761	240.157	139.349	126.647	209.81	94.4295	184.192	97.2229	131.411	107.296	110.712	107.9	130.918	114.243
PC(16:2e_18:0)				1.06144	0.877509	0.762958	0.480507	1.34216	0.586739	0.851886	0.401819	0.500473	0.559434	0.676284	0.47659	0.425355	0.506659
PC(16:1_18:2)				65.8234	53.4335	36.4948	29.5287	56.885	24.6716	44.4728	19.1554	23.0322	22.8008	29.1543	20.6709	28.4223	23.8726
PC(16:1e_18:2)				1.47603	1.10495	0.992263	0.513546	2.02123	0.586955	1.11583	0.452516	0.676002	0.764975	0.800044	0.559814	0.578161	0.638585
PC(14:0_20:4)				10.978	9.14968	7.08294	5.14319	9.44343	5.65698	7.90904	4.74603	4.07296	4.18108	8.01055	4.06867	4.87445	4.99229
PC(17:0_18:2)				6.84326	4.39157	3.6468	2.55708	4.59915	2.04641	4.01405	1.98886	2.64953	2.38715	2.88729	2.40022	2.87209	2.53086
PC(15:0_20:4)				2.73719	1.9057	1.49561	1.34207	1.90488	1.30067	1.78102	1.15951	0.938855	1.05105	1.77413	1.12153	1.23839	1.21391
PC(18:0_18:1)				37.6193	25.8831	32.011	14.4247	40.6828	15.019	27.6066	13.6503	24.0506	30.8961	19.4041	14.367	15.2432	19.6019
PC(18:0_18:1)				40.5853	28.6438	34.6298	15.8497	44.693	16.3753	30.1295	14.6257	25.5663	32.5245	20.8986	15.4015	16.7117	20.9547
PC(18:0_18:2)				130.507	84.4954	77.0868	50.8761	94.446	50.2282	81.2733	63.3037	74.7309	62.5047	51.9538	55.1547	73.6579	63.551
PC(18:1_18:2)				56.1548	43.6708	28.8462	20.5269	47.2249	18.2652	35.7815	21.4323	26.2355	21.5107	21.6305	19.9305	25.0809	22.6367
PC(16:0_20:3)				55.7827	46.1077	28.7135	32.9568	39.0318	23.8303	37.7371	21.9596	18.8739	19.2233	25.9977	20.6085	26.7706	22.2389
PC(16:0_20:4)				325.153	254.514	181.03	182.194	239.152	181.79	227.305	172.123	130.416	143.643	203.943	144.853	169.562	160.757
PC(16:1_20:4)				17.6292	9.71613	5.52189	4.75367	9.2055	3.54442	8.39513	3.73428	5.68893	3.86774	4.43463	3.89271	4.16215	4.29674
PC(16:1_20:4)				23.1706	16.9266	13.864	8.74667	18.1515	9.89139	15.1251	8.48948	7.40016	8.65278	14.6478	7.55703	10.4849	9.53869
PC(18:3_18:2)				12.1986	10.2899	8.02454	7.89328	9.13779	7.10061	9.10746	4.71404	4.24553	5.07203	6.45262	4.42701	5.36158	5.04547
PC(16:1e_20:4)				2.37513	1.89433	2.07923	1.36822	3.02622	1.91701	2.11002	1.2112	1.14181	1.64476	2.08928	1.01301	1.38919	1.41487
PC(18:3_18:3)				8.96103	8.98475	9.37263	4.67948	16.1613	7.0551	9.20238	5.17549	4.05406	5.67167	11.1366	4.0614	3.57436	5.61227
PC(17:1_20:3)				5.67162	3.66185	3.49661	2.76074	3.95178	2.59452	3.68952	2.22601	2.06725	2.22181	3.29771	2.26365	2.73016	2.46776
PC(17:1_20:4)				2.33023	1.74721	1.22077	1.0107	1.57161	0.95557	1.47268	1.05996	0.795231	0.822344	1.28163	0.773821	0.900042	0.938839
PC(15:0_22:6)				2.7392	2.53634	2.85068	1.33698	4.43015	2.01527	2.65144	1.38524	1.25403	1.98539	2.69086	1.16179	1.24779	1.62085
PC(29:1_9:0)				0.834068	0.618388	1.56757	0.387819	1.44269	0.324483	0.862502	0.304914	1.09255	0.91913	0.546225	0.549238	0.477781	0.648306
PC(18:0_20:3)				11.976	8.73827	7.77235	5.89865	11.4319	5.27756	8.51579	6.29953	6.56232	6.23594	5.89527	4.70351	6.77766	6.07904
PC(18:1_20:3)				9.69017	7.99627	5.02184	5.03085	6.98255	5.17016	6.64864	4.52355	3.78058	4.20104	5.07522	3.14472	4.10511	4.13837
PC(18:1_20:3)				8.83045	5.83165	4.70277	4.34561	6.0998	3.36552	5.5293	3.94025	3.11952	3.50371	5.22127	3.45033	4.70145	3.98942
PC(16:0_22:4)				8.83045	5.83165	4.70277	4.34561	6.0998	3.36552	5.5293	3.94025	3.11952	3.50371	5.22127	3.45033	4.70145	3.98942
PC(18:0_20:4)				66.9925	47.1465	49.3851	27.3526	64.2506	25.983	46.8517	32.5551	37.5646	38.5885	36.6707	25.8666	35.8157	34.5102
PC(18:0_20:4)				7.36819	5.88116	5.9138	3.90639	8.07781	3.32728	5.74577	3.37063	4.08241	4.27513	4.52218	3.20906	3.94255	3.90033
PC(16:0_22:5)				142.447	123.008	73.3877	75.3113	102.614	67.8001	97.428	69.8004	57.7186	61.746	77.8235	48.4231	62.0628	62.9291
PC(38:5)				12.4203	10.1145	7.77261	6.95247	9.52412	5.78841	8.76207	6.45074	7.24375	6.57013	6.17599	5.7567	7.49815	6.61591
PC(16:1e_22:4)				0.669459	0.397109	0.527773	0.246604	1.09566	0.338896	0.545916	0.410774	0.391272	0.57594	0.513505	0.327107	0.424368	0.440494
PC(16:1_22:5)				74.5563	50.8763	45.871	36.3812	50.8692	29.9397	48.0823	23.7972	26.0038	27.0835	38.2005	24.7913	36.1949	29.3452
PC(16:0_22:6)				326.607	329.507	279.997	174.341	458.641	236.165	300.876	219.736	173.068	245.421	330.961	152.542	162.946	214.113
PC(16:0_22:6)				0.0761136	0.0217893	0.0548669	0.150422	0.0981541	0.043682	0.0741713	0.352279	0.203511	0.0395425	0.0464183	0.00541199	0.111018	0.126364
PC(16:1_22:6)				56.1438	56.5156	46.0898	27.0545	89.0228	34.4733	51.55	34.2847	25.2189	31.4082	57.2345	22.6345	24.5861	32.5611
PC(16:1e_22:6)				5.44036	5.80107	5.97814	3.17436	9.78926	4.35586	5.75651	3.80024	3.65032	5.42734	6.122	3.27188	3.00727	4.21317
PC(19:0_20:4)				0.415837	0.266741	0.367982	0.157531	0.522075	0.16062	0.315131	0.249719	0.258467	0.276567	0.237223	0.194279	0.222935	0.239865
PC(17:0_22:5)				2.14795	1.44276	1.13178	0.870801	1.23371	0.756305	1.26388	0.783479	0.63647	0.760301	0.971507	0.568055	0.790719	0.751755
PC(17:0_22:6)				2.75262	2.63009	2.70594	1.38035	4.48757	1.87316	2.63829	1.73594	1.61952	2.07553	2.64029	1.26437	1.42522	1.79348
PC(17:1_22:6)				2.17234	1.89689	2.19931	1.1447	3.21339	1.44345	2.01168	1.1536	0.865025	1.32471	2.33723	1.00438	1.07274	1.29295
PC(18:0_22:4)				3.45046	2.32458	2.87356	1.19309	6.46014	1.44892	2.95846	1.37716	1.89459	2.60184	1.90329	1.11771	2.00356	1.81636
PC(18:0_22:5)				10.3476	7.01749	5.23646	3.06643	8.458	2.35643	6.08039	3.42567	5.22749	5.36901	3.32941	2.01056	3.24787	3.76834
PC(18:1_22:5)				7.12589	6.74992	3.60605	3.55731	5.87776	3.01626	4.98886	3.37759	2.82528	2.89725	3.52968	2.14794	3.13329	2.98517
PC(18:0_22:6)				38.2699	33.4449	50.8153	15.0793	93.2551	17.8107	41.4459	19.1528	29.6206	42.1009	30.164	13.9616	21.826	26.1376
PC(22:5_18:2)				14.598	9.76774	6.04757	5.55559	8.44824	4.01884	8.07267	3.94994	4.15431	4.34083	5.27308	3.23841	4.86862	4.3042
PC(18:1_22:6)				28.1847	26.5506	24.6208	12.8122	44.6643	15.0345	25.3112	16.5834	14.3374	18.5307	22.4874	11.7553	13.2655	16.1599
PC(18:3_22:5)				2.35301	1.38683	0.744441	0.834436	1.1695	0.741702	1.20499	0.726479	0.737567	0.508608	0.802693	0.468633	0.52086	0.627473
PC(18:2_22:6)				51.6653	38.597	54.1448	16.3256	71.2958	20.7796	42.1347	16.4999	22.8533	33.8816	36.8474	16.444	24.5788	25.1842
PC(18:3_22:6)				1.68902	1.2516	1.08114	0.610044	1.6525	0.694117	1.16307	0.701804	0.641865	0.700961	1.44682	0.528918	0.570297	0.765111
PC(20:4_22:6)				4.70199	4.11302	5.45381	2.03986	8.73391	2.67564	4.6197	3.11206	2.69546	3.83847	5.40335	2.00787	2.62159	3.2798
PC(22:5_20:4)				1.57417	1.33076	1.80468	0.925431	2.3085	1.04728	1.49847	0.959777	0.678832	1.09526	1.7696	0.613524	0.978503	1.01592
PC(22:4_22:6)				0.48213	0.465727	0.660954	0.160689	0.684762	0.17195	0.437702	0.232298	0.149376	0.372498	0.430944	0.138864	0.147749	0.245288
PC(22:5_22:6)				1.50588	1.28898	1.63329	0.338278	0.999438	0.371744	1.02294	0.407337	0.397588	0.876985	0.780239	0.248762	0.289967	0.500147
PC(22:6_22:6)				0.478273	0.532595	0.790275	0.191774	1.21109	0.300083	0.584015	0.259835	0.254074	0.453092	0.623131	0.199915	0.211152	0.333533
			Total PC	2391.93	1996.99	1576.27	1145.56	2358.67	1171.39	1773.47	1117.63	1093.82	1234.72	1475.15	930.309	1119.12	1161.79
LPE(16:0)				3.13837	2.0903	1.82531	1.20085	2.6016	1.93301	2.13157	1.1432	1.23349	2.15671	1.94341	0.931247	1.15778	1.42764
LPE(17:0)				0.115859	0.0708572	0.0811406	0.0383007	0.0918428	0.0498982	0.0746497	0.0339175	0.0510272	0.0767311	0.0560955	0.0342726	0.0449407	0.0494974
LPE(18:0)				16.2156	11.343	9.82202	5.61527	14.2283	6.69528	10.6532	5.58501	7.8668	11.9065	8.00595	4.31017	7.26418	7.48977
LPE(18:1)				1.50751	0.944639	0.92174	0.439045	1.19275	0.586539	0.932038	0.47925	0.644694	0.95619	0.615302	0.384105	0.329965	0.568251
LPE(18:1)				2.78431	1.89521	1.64807	0.958775	2.1574	1.10509	1.75814	0.858634	1.23008	1.73701	1.14743	0.729958	0.989397	1.11542
LPE(20:4)				1.15523	0.645038	0.500356	0.422303	0.817144	0.469071	0.66819	0.357221	0.466806	0.681804	0.566478	0.296194	0.621043	0.498258
			Total LPE	24.9169	16.989	14.7986	8.67455	21.089	10.8389	16.2178	8.45723	11.4929	17.5149	12.3347	6.68595	10.4073	11.1488
PE(18:0_18:1)				4.83496	3.43254	5.46103	2.12441	5.45302	2.66828	3.99571	2.19279	4.28128	4.67188	3.6045	2.48921	2.63177	3.3119
PE(18:0_18:2)				22.5919	16.1111	13.6608	8.05393	17.8473	7.77054	14.3393	7.89995	11.5754	10.4534	10.1969	7.97731	11.0008	9.85061
PE(18:1e_18:1)				3.75125	2.63857	12.9347	2.74868	6.51212	2.15453	5.12332	1.57998	6.95445	7.13378	3.97686	4.30292	2.74018	4.44803
PE(18:1_18:2)				10.1671	6.98959	4.2082	3.00344	6.42873	2.78309	5.59669	3.26758	4.16857	3.37631	3.5243	3.21566	4.18943	3.62364
PE(18:2p_18:1)				2.22509	1.54762	2.82099	1.06268	2.64039	0.998366	1.88252	0.780622	1.87768	1.90552	1.73097	1.30938	1.34553	1.49162
PE(18:2_18:2)				7.2576	4.53136	3.05501	1.75584	4.39022	1.43786	3.73798	1.45995	2.3493	2.04594	1.86965	1.63425	2.64748	2.00109
PE(16:0p_20:4)				4.99939	5.0256	3.84187	2.32484	5.34366	3.83204	4.2279	2.33754	3.57703	3.85843	3.51871	2.01383	3.33245	3.10633
PE(18:3_18:2)				0.903159	0.477723	0.316994	0.306484	0.371143	0.243545	0.436508	0.3707	0.299654	0.247538	0.25837	0.239524	0.245897	0.276947
PE(14:0_22:6)				0.659233	0.66161	0.387012	0.32466	0.813577	0.430439	0.546089	0.37804	0.267914	0.34037	0.679883	0.244067	0.222517	0.355465
PE(15:0_22:6)				0.467753	0.421991	0.346512	0.240656	0.679564	0.348641	0.417519	0.247076	0.183374	0.254508	0.540245	0.210952	0.256113	0.282045
PE(18:0_20:3)				2.27147	1.81613	1.10528	0.920065	1.78832	0.990489	1.48196	1.00249	0.966473	0.893772	1.01554	0.728212	0.935308	0.923632
PE(18:0_20:4)				77.7113	54.553	44.0987	34.585	57.4006	32.8614	50.2017	32.5181	36.9125	42.006	48.3445	29.0396	54.157	40.4963
PE(16:0p_22:4)				3.23991	2.34562	2.01629	1.12114	3.83507	1.60806	2.36102	1.30233	1.55893	1.90285	2.15613	1.10218	1.4968	1.58654
PE(16:0_22:5)				2.98407	2.01386	1.79955	1.31576	4.28045	1.56026	2.32566	1.54443	1.25939	1.58838	2.75911	1.2043	1.60575	1.66023
PE(16:0p_22:5)				19.4354	15.141	8.28761	7.18348	12.9987	7.66658	11.7855	6.56095	7.9906	7.96283	8.39165	4.48794	5.56384	6.8263
PE(16:0p_22:5)				2.20924	1.79174	1.83737	1.00397	2.86812	1.44511	1.85926	0.933779	0.988785	1.48338	2.59791	0.878468	1.09799	1.33005
PE(18:2_20:4)				7.76212	4.76854	2.83196	2.15822	4.9652	2.11219	4.09971	2.20002	2.41297	2.40071	3.00095	1.87159	3.25295	2.5232
PE(16:0_22:6)				98.2243	87.9081	66.689	56.264	112.649	72.086	82.3033	51.7175	37.3111	58.3168	102.383	41.1791	49.8197	56.7878
PE(16:0p_22:6)				42.7058	38.0407	31.8112	19.8355	51.6089	28.2179	35.37	23.0924	21.5292	27.9616	38.6947	18.8146	16.6157	24.4514
PE(17:0_22:6)				2.84833	2.24488	1.8445	0.974957	2.89231	1.16523	1.99503	1.14507	1.13906	1.46007	1.55407	0.92506	0.938058	1.19356
PE(17:1_22:6)				1.27299	1.12074	0.810358	0.473737	1.51908	0.65313	0.975006	0.661654	0.510998	0.555969	1.01621	0.411392	0.456883	0.602184
PE(18:0_22:4)				6.81277	4.34736	2.85931	2.38549	6.53198	3.30993	4.37447	3.02241	2.47624	2.57395	3.47289	1.79305	2.87429	2.70214
PE(18:0p_22:4)				2.83025	1.80321	2.23335	1.04837	3.79927	1.31995	2.1724	0.965058	1.69728	1.75581	1.80088	1.10353	1.34731	1.44498
PE(18:0_22:5)				21.252	14.8357	8.29842	8.02767	10.9295	6.65906	11.6671	6.50481	6.96479	7.02112	7.48176	4.46241	6.78011	6.53583
PE(18:0_22:5)				8.57676	6.82805	4.93644	2.72989	13.1051	3.16763	6.55731	3.61367	2.87641	4.18171	5.99668	2.15222	2.8694	3.61501
PE(18:0p_22:5)				10.5447	6.85563	4.10715	3.87645	6.69776	3.84232	5.98734	2.8474	4.19236	3.77829	3.94883	2.31249	2.74206	3.30357
PE(18:1_22:5)				4.00815	3.49282	2.08059	1.40123	4.63578	1.57955	2.86636	1.99239	1.70276	1.71199	2.35958	0.954703	1.19483	1.65271
PE(18:1_22:5)				6.90908	4.79346	2.19472	2.13535	3.81126	1.58355	3.57124	1.9858	1.95471	1.82855	1.88095	1.24283	1.78207	1.77915
PE(18:0_22:6)				161.412	136.233	90.6528	50.9479	178.381	60.9184	113.091	62.1468	69.808	83.7845	90.1918	44.173	48.6633	66.4612
PE(18:1e_22:5)				1.20175	0.820558	0.686406	0.47243	1.11901	0.479546	0.796616	0.415224	0.603308	0.650777	0.616554	0.420197	0.49161	0.532945
PE(18:0p_22:6)				17.665	13.3653	10.6064	6.6818	21.4671	9.59833	13.2307	7.43122	7.70648	9.50909	14.4664	6.49669	5.84183	8.57528
PE(22:5_18:2)				6.64863	4.17813	1.83767	1.52486	2.92532	1.23131	3.05765	1.24194	1.51125	1.52908	1.3887	0.879325	1.34456	1.31581
PE(18:1_22:6)				55.198	48.7043	28.7461	17.706	58.8587	20.5117	38.2875	26.1618	23.9749	25.4319	32.4253	13.8931	17.4118	23.2165
PE(18:1p_22:6)				15.0746	12.1389	9.10566	6.15629	19.6677	10.0076	12.0251	7.58625	7.30374	8.22777	13.4936	6.96344	6.3403	8.31919
PE(18:2_22:6)				102.306	80.7092	56.5051	34.751	98.4529	38.762	68.5811	35.9924	39.1222	44.7943	62.0607	29.8838	34.5569	41.0684
PE(18:2p_22:6)				4.3707	2.73971	2.49784	1.66448	3.84812	2.43495	2.92597	1.3824	1.46352	1.83032	3.3341	1.60827	1.93724	1.92598
PE(18:3_22:6)				4.88136	3.37536	1.77625	1.2569	2.81083	1.26778	2.56141	1.46732	1.3852	1.35026	1.91642	0.964335	0.940945	1.33741
PE(18:1_24:0)				0.331316	0.212097	1.22527	0.235068	0.651041	0.162289	0.469514	0.127106	0.868621	0.683098	0.424705	0.529777	0.222743	0.476008
PE(20:4_22:6)				8.01375	6.56418	3.16877	3.04944	6.78645	3.35988	5.15708	3.03814	2.05809	2.72502	4.58125	1.95075	2.36777	2.78684
PE(20:0p_22:6)				0.651303	0.554411	0.752258	0.230712	0.986223	0.384435	0.593223	0.320153	0.356857	0.572781	0.492416	0.23459	0.239088	0.369314
PE(22:5_20:4)				5.18808	4.06955	2.19985	1.46088	4.13996	1.92891	3.16454	1.98253	1.34616	1.8634	2.55265	1.0227	1.40081	1.69471
PE(22:4_22:6)				18.269	14.3119	6.86895	6.48182	12.2371	7.51062	10.9466	6.05814	4.08508	6.57258	8.89591	3.89215	5.23461	5.78974
PE(22:5_22:6)				40.449	36.9222	13.9023	11.7892	16.6609	12.3646	22.0147	13.8585	11.264	13.1921	12.2086	6.27495	5.58599	10.3974
PE(22:6_22:6)				0.905801	0.893478	0.396606	0.256265	0.719697	0.352601	0.587408	0.404059	0.296817	0.375368	0.486343	0.198853	0.186154	0.324599
			Total PE	822.023	662.331	467.803	314.051	786.508	365.771	569.748	333.738	343.133	406.764	518.291	257.687	316.908	362.754
DG(14:0_16:0)				4.66143	3.30703	4.38408	2.37186	2.47745	6.31963	3.92024	2.73741	5.66	12.0084	4.02819	2.43664	2.29662	4.86122
DG(16:0_16:0)				128.68	80.3401	107.306	69.2196	72.001	147.546	100.849	70.3638	132.536	249.693	87.9924	67.2375	49.5618	109.564
DG(18:0_15:0)				4.91724	2.54079	2.97301	1.52141	1.79418	3.88926	2.93932	1.98835	3.48269	7.92928	1.88195	1.61822	1.20225	3.01712
DG(16:0_18:0)				339.912	178.002	247.102	182.492	164.16	308.318	236.664	202.523	293.915	453.08	194.393	161.712	133.49	239.852
DG(18:1_16:0)				36.1393	24.817	27.3749	24.5225	22.1568	38.0331	28.8406	24.0163	32.4638	64.6664	42.3171	25.4424	22.8395	35.2909
DG(16:0_18:2)				47.5111	34.4938	40.6859	38.2815	29.4491	53.0566	40.5797	39.8008	40.6312	69.4543	62.5752	37.4549	40.2435	48.36
DG(18:1_16:1)				151.381	159.439	129.225	162.937	131.54	155.34	148.31	166.307	155.465	162.184	161.184	145.893	150.754	156.965
DG(18:2_16:1)				8.01074	6.88254	9.35366	10.22	6.00709	14.5981	9.17869	9.75143	8.61803	13.2046	15.6388	9.85082	12.621	11.6141
DG(18:0_18:0)				258.443	147.674	167.152	142.321	136.624	237.031	181.541	161.085	171.13	239.772	99.9924	117.337	114.677	150.666
DG(18:0_18:1)				21.101	11.8261	13.4756	7.09944	9.04924	16.739	13.2151	10.4588	17.1491	33.4205	13.7048	8.60715	7.02047	15.0601
DG(18:1_18:1)				65.0781	47.8466	41.2307	45.601	39.7595	66.1805	50.9494	43.8141	46.0145	84.5376	87.4174	54.6015	55.9943	62.0632
DG(18:1_18:2)				62.7288	56.7397	57.4875	68.7286	49.8682	96.2302	65.2971	55.5412	52.165	80.9547	121.535	84.0635	95.0993	81.5597
DG(18:2_18:2)				18.9665	17.2	17.4964	21.4365	11.8809	31.4162	19.7327	14.9894	14.7146	24.9521	34.2744	27.2168	32.9964	24.8573
DG(16:0_20:4)				36.6258	14.7833	14.8316	7.70742	9.64205	22.3826	17.6621	14.1303	19.0246	44.1257	16.2352	7.39206	6.95798	17.9777
DG(18:0_20:0)				6.35452	3.31855	4.16404	3.9679	3.35048	5.8915	4.50783	3.66328	3.96097	6.14659	2.02314	3.0884	3.04231	3.65411
DG(18:0_20:4)				42.6626	16.9996	13.7608	6.8048	14.988	18.2691	18.9141	9.28354	16.7287	36.4221	12.732	6.19479	5.75032	14.5186
DG(22:5_16:0)				17.5043	8.72235	6.48313	5.80024	5.96687	9.38414	8.97684	6.42995	7.8749	16.815	8.13265	3.48629	4.68659	7.90423
DG(16:0_22:6)				72.7795	31.1377	35.2923	11.4951	33.5777	42.4711	37.7922	22.5086	44.713	122.258	31.8862	11.0958	7.49705	39.9932
DG(18:0_22:5)				18.7936	7.80629	4.60219	2.56768	4.177	5.30324	7.20833	3.16051	5.39687	12.2373	3.01439	1.51912	1.39451	4.45379
DG(18:0_22:5)				3.35414	1.25278	1.2993	0.417177	1.84782	1.437	1.60137	0.982258	1.05008	4.04506	1.4846	0.395847	0.233796	1.36527
DG(18:0_22:6)				104.934	43.3181	45.0173	14.3083	47.7426	51.3412	51.1102	22.833	48.6854	146.119	35.4256	13.0082	8.48299	45.759
			Total DG	1450.54	898.447	990.697	829.821	798.06	1331.18	1049.79	886.369	1121.38	1884.03	1037.87	789.651	756.842	1079.36
TG(12:0_12:0_8:0)				0.243735	0.299238	0.373178	0.366272	0.288803	0.5885	0.359954	0.488214	0.372273	0.294581	0.380514	0.533869	0.325641	0.399182
TG(8:0_12:0_14:0)				0.514919	0.553034	0.664893	0.631962	0.523751	1.00151	0.648345	0.862983	0.614264	0.564248	0.721387	0.80854	0.576461	0.691314
TG(12:0_12:0_12:0)				0.581777	0.62257	0.761526	0.710451	0.609638	1.01573	0.716948	0.940397	0.722906	0.611383	0.774397	0.906709	0.625457	0.763541
TG(4:0_16:1_16:0)				0.101994	0.133334	0.315347	0.427864	0.228247	0.587681	0.299078	0.560367	0.281376	0.16923	0.537229	0.362649	0.192586	0.350573
TG(12:0_12:0_14:0)				0.687693	0.647321	0.869265	0.887169	0.718331	1.12099	0.821795	0.987672	0.806918	0.698913	0.827595	0.933765	0.798165	0.842171
TG(4:0_18:1_16:0)				0.45922	0.619894	0.953974	1.52983	0.790983	2.06758	1.07025	1.76439	1.11069	0.600834	2.04192	1.46839	0.64688	1.27218
TG(4:0_18:2_16:0)				0.559847	0.742092	1.20371	1.66301	1.04325	2.30313	1.25251	2.33773	1.38414	0.79332	3.01158	1.96406	0.911082	1.73365
TG(4:0_16:1_18:2)				0.0964666	0.149178	0.227218	0.360528	0.199174	0.45674	0.248217	0.452715	0.251755	0.130509	0.622835	0.473399	0.219784	0.358499
TG(16:0_12:0_14:0)				0.343331	0.36695	0.482592	0.386425	0.343356	0.598194	0.420141	0.527825	0.482997	0.524628	0.50623	0.540786	0.4025	0.497494
TG(6:0_18:1_18:1)				0.21964	0.36315	0.63732	0.710103	0.474928	1.22632	0.605244	1.01565	0.561626	0.330926	0.994412	0.527722	0.445711	0.646008
TG(6:0_18:1_18:2)				0.136391	0.195103	0.433399	0.480227	0.31972	0.811501	0.396057	0.656133	0.343872	0.211698	0.697009	0.389967	0.283603	0.43038
TG(16:0_12:0_16:0)				0.759735	0.924416	1.18016	0.780211	0.615745	1.27503	0.922549	0.981596	1.24421	1.58889	1.0198	0.736853	0.490585	1.01032
TG(16:0_16:1_12:0)				0.587183	0.967101	1.54193	1.6302	1.06631	2.35025	1.35716	2.52973	1.52341	1.04753	2.05705	1.05055	0.874438	1.51378
TG(16:1_10:0_18:1)				0.448225	0.819511	1.56273	1.36932	0.96286	2.90344	1.34435	2.28598	1.22954	0.78397	1.88471	1.0732	0.93038	1.36463
TG(16:1_10:0_18:2)				0.12646	0.239432	0.443531	0.447246	0.310112	1.06905	0.439306	0.763879	0.332118	0.229084	0.639783	0.315919	0.352963	0.438958
TG(16:0_14:0_16:0)				3.35222	3.93048	4.71329	2.65469	2.40998	5.52734	3.76467	2.94438	4.4765	7.22681	3.55307	2.24976	1.36936	3.63665
TG(16:0_14:0_16:1)				3.14802	4.67073	6.96591	8.13623	5.0657	7.93308	5.98661	11.0545	7.38953	5.14564	9.71207	4.67776	3.61456	6.93234
TG(16:1_16:1_14:0)				2.92679	5.1579	8.68794	8.14081	5.14245	10.5972	6.77552	12.8057	6.86977	4.61993	9.94588	5.42708	4.67368	7.39034
TG(16:1_14:1_16:1)				1.18362	2.17053	3.7057	3.30759	2.45141	6.58942	3.23471	5.58712	3.00903	1.79729	4.65877	2.62808	2.52996	3.36838
TG(15:0_16:0_16:0)				1.33791	1.02973	1.72702	0.47054	0.523184	1.54301	1.10523	0.405186	1.39991	2.40457	0.690035	0.517596	0.220409	0.939617
TG(15:0_16:0_16:1)				0.284453	0.42317	0.466171	0.598825	0.41766	0.649286	0.473261	0.647729	0.568287	0.437637	0.686977	0.436124	0.287981	0.510789
TG(16:0_16:0_16:0)				33.5243	29.7736	38.8514	15.4041	17.0757	47.4223	30.3419	17.0375	31.0523	57.6342	21.5333	15.9662	8.8692	25.3488
TG(16:0_18:1_14:0)				11.0058	18.2005	20.651	31.3934	18.8314	30.5955	21.7796	33.7147	23.6538	19.2607	37.1082	21.2555	15.6676	25.1101
TG(16:1_16:1_16:0)				18.6818	29.0305	44.6035	51.5366	31.9277	52.8979	38.113	65.7014	38.5196	28.4328	54.8008	34.6524	28.4067	41.7523
TG(16:1_16:1_16:1)				8.34761	13.5545	24.2366	23.1792	15.5341	28.5903	18.9071	32.8201	16.9519	12.0773	26.8213	17.0943	14.531	20.0493
TG(16:1_14:1_18:2)				2.2435	3.65234	5.29532	5.05451	3.85532	8.32697	4.73799	8.14475	4.88309	2.88917	6.2536	4.19663	3.91904	5.04771
TG(15:0_16:0_18:0)				2.72295	2.28031	3.16793	0.682848	1.13284	3.16256	2.19157	0.9943	2.35112	3.84038	1.09482	1.04053	0.469266	1.63173
TG(15:0_16:0_18:1)				1.39147	1.85288	1.72493	2.5595	1.45735	2.49528	1.91357	2.41166	1.85398	1.82256	3.29934	2.24381	1.4063	2.17294
TG(15:0_16:1_18:2)				1.44367	1.96465	2.30967	2.86165	1.87685	3.3347	2.29853	3.7135	2.03734	1.47902	3.54349	2.74382	2.17815	2.61589
TG(16:0_16:0_18:0)				94.3733	64.8553	92.9083	23.4667	39.9448	127.119	73.7779	35.4648	60.3509	104.929	36.0665	40.579	17.7177	49.1846
TG(16:0_16:0_18:1)				44.0683	64.1626	48.3246	98.2633	56.5826	94.8311	67.7054	80.0357	58.4473	58.3233	125.6	79.0027	56.4546	76.3106
TG(16:1_18:1_16:0)				82.2418	128.639	128.094	204.917	114.889	200.514	143.216	210.894	129.328	116.476	247.148	174.418	123.533	166.966
TG(16:1_16:1_18:1)				77.7052	111.458	140.867	173.608	117.485	204.342	137.578	199.726	116.21	92.3641	205.93	166.338	117.119	149.615
TG(16:1_16:1_18:2)				22.0039	34.1631	45.9442	55.8075	37.7415	68.8656	44.0876	69.3744	38.0446	26.5254	64.3405	53.2343	41.9707	48.915
TG(16:1_16:1_18:3)				3.29302	5.21162	6.61434	7.68656	5.05928	10.3695	6.37238	9.76957	6.22413	3.71084	8.12	6.251	5.51791	6.59891
TG(18:3_14:1_18:2)				0.552898	0.841109	1.0676	1.13111	0.902899	1.88339	1.06317	1.73954	1.02298	0.568467	1.39918	0.887823	0.958587	1.0961
TG(18:0_15:0_18:0)				1.67918	1.34297	1.68636	0.400373	0.736754	1.98664	1.30538	0.571241	0.958102	1.98626	0.608361	0.674469	0.304768	0.850534
TG(16:0_17:1_18:1)				5.57403	7.58548	6.14366	9.79809	6.66163	10.7627	7.75426	11.4944	6.65572	6.65866	14.7635	11.3292	7.73969	9.77353
TG(16:1_18:1_17:1)				6.11485	8.47035	7.07297	10.4109	7.36293	12.9653	8.73289	12.1864	7.0578	6.00245	14.9013	13.1746	9.29514	10.4363
TG(16:1_17:1_18:2)				3.01152	3.77767	3.58272	4.85836	3.50816	6.5589	4.21622	5.78702	3.29885	2.4816	6.47226	5.95037	4.08413	4.67904
TG(15:0_18:2_18:3)				0.486962	0.667058	0.595405	0.836878	0.551684	1.1564	0.715731	0.980739	0.558961	0.410431	0.993533	0.897077	0.652728	0.748911
TG(18:0_16:0_18:0)				67.6067	51.3822	65.3208	31.2958	38.7581	91.9058	57.7116	33.4937	49.3058	67.7707	26.7271	33.0824	18.0287	38.068
TG(18:0_18:0_16:0)				76.5528	0.110376	74.5904	0.0715804	44.8978	109.812	51.0059	37.6324	57.4265	0.870089	33.3672	39.3069	21.4028	31.6676
TG(18:0_18:1_16:0)				15.1756	18.1955	13.2569	18.8243	13.2761	20.7313	16.5766	13.4696	13.2584	17.1763	26.0612	19.0769	11.0388	16.6802
TG(18:1_18:1_16:0)				149.904	200.859	160.218	300.016	195.685	315.004	220.281	270.038	178.336	166.498	461.077	287.847	201.671	260.911
TG(18:1_18:2_16:0)				208.605	310.723	297.381	418.21	282.354	495.976	335.542	404.927	295.173	240.197	594.004	475.953	337.538	391.298
TG(16:0_18:1_18:3)				0.0770427	0.0538787	0.156804	0.178554	0.058454	0.247928	0.128777	0.210231	0.247826	0.0939665	0.271049	0.468088	0.518314	0.301579
TG(16:1_18:1_18:2)				192.134	255.238	245.596	334.773	235.723	419.629	280.516	357.767	226.753	186.306	464.832	400.174	293.552	321.564
TG(16:1_18:2_18:2)				61.5552	82.803	84.4441	115.281	78.9035	147.688	95.1125	122.327	76.8498	53.0353	137.223	129.256	104.61	103.884
TG(16:1_18:3_18:2)				7.31522	10.0713	10.154	14.0235	9.40766	19.5997	11.7619	16.5273	10.1555	6.56765	14.8988	13.2524	10.7938	12.0326
TG(16:1_18:3_18:3)				0.474701	0.744721	0.631527	0.856418	0.55758	1.1974	0.743725	1.08798	0.787737	0.423029	0.859892	0.765908	0.66659	0.76519
TG(18:0_18:0_17:0)				0.293549	0.170555	0.258708	0.0968841	0.157518	0.298039	0.212542	0.113192	0.154947	0.224725	0.100214	0.141025	0.0741755	0.134713
TG(18:0_17:0_18:1)				0.31643	0.458523	0.241472	0.364306	0.299613	0.420172	0.350086	0.309772	0.310038	0.33191	0.562187	0.49389	0.25404	0.376973
TG(18:1_18:1_17:0)				3.43942	5.143	3.35818	6.24609	4.49896	6.40596	4.8486	6.4733	4.22404	3.6656	8.81674	7.77906	4.91112	5.97831
TG(17:0_18:1_18:2)				8.22933	11.2113	8.34216	12.8277	9.46061	16.0365	11.0179	13.8306	8.28939	8.13426	19.5978	18.7384	12.0065	13.4328
TG(18:1_17:1_18:2)				6.33582	8.73182	7.20016	9.62748	7.52128	14.2759	8.94874	10.88	6.39839	5.45103	14.3296	14.6892	9.99539	10.2906
TG(18:2_18:2_17:1)				2.68744	3.43387	2.98529	3.88258	2.89493	5.72633	3.60174	4.28497	2.47527	1.96891	5.10931	5.4668	3.78561	3.84848
TG(18:3_17:1_18:2)				0.358408	0.485484	0.389515	0.579077	0.363565	0.773502	0.491592	0.613623	0.385573	0.246302	0.697532	0.722597	0.522965	0.531432
TG(18:0_18:0_18:0)				24.9222	16.9368	22.6761	10.2996	14.1487	33.078	20.3436	12.245	12.1976	17.9165	7.96445	9.92144	7.37982	11.2708
TG(18:0_18:1_18:0)				2.9221	3.23578	2.38608	1.73056	1.67297	3.53856	2.58101	1.29278	2.12001	3.40808	2.41766	1.91872	1.14866	2.05098
TG(18:1_18:1_18:0)				20.2682	29.4221	16.5852	34.6821	24.4429	32.4737	26.3124	26.8784	22.4073	20.0437	54.5212	40.8998	23.5905	31.3901
TG(18:1_18:1_18:1)				112.194	194.12	114.404	229.496	166.746	266.48	180.573	192.844	116.993	113.715	348.056	251.725	163.801	197.856
TG(18:1_18:2_18:1)				206.214	288.759	234.447	338.059	257.461	438.293	293.872	301.769	220.346	188.309	499.752	462.416	334.668	334.543
TG(18:2_18:2_18:1)				173.926	224.471	186.677	264.339	200.711	362.317	235.407	254.986	165.058	142.029	373.304	384.632	271.739	265.291
TG(18:2_18:2_18:2)				70.7714	87.1905	74.3853	103.068	71.7869	137.678	90.8134	96.8624	67.8499	45.676	135.463	127.246	109.889	97.1645
TG(18:1_18:2_18:3)				6.76526	9.28861	9.0567	12.2508	11.9492	16.5132	10.9706	15.5724	8.25612	7.09834	18.3274	13.2037	12.0162	12.4124
TG(18:2_18:2_18:3)				12.2229	15.0999	11.1231	16.0397	10.8692	23.8304	14.8642	16.0562	11.3318	7.16422	19.4282	18.3815	14.5572	14.4865
TG(18:3_18:3_18:2)				0.992609	1.33009	0.90799	1.35517	0.9021	1.94841	1.23939	1.3047	1.12618	0.585872	1.28993	1.05915	1.0274	1.06554
TG(19:0_18:1_18:1)				0.243528	0.344989	0.180619	0.321596	0.305958	0.326868	0.28726	0.323054	0.283912	0.290394	0.622671	0.542459	0.22756	0.381675
TG(19:1_18:1_18:1)				1.17145	1.63591	1.07397	1.90283	1.72955	2.54991	1.67727	2.02014	1.3754	1.24358	2.98627	2.99004	1.45638	2.01197
TG(19:1_18:2_18:1)				1.59277	2.12621	1.6983	2.62344	2.1663	3.42945	2.27274	2.5912	1.5414	1.56809	3.96288	3.81299	2.26973	2.62438
TG(18:0_18:0_20:0)				0.635246	0.385731	0.6049	0.269881	0.429647	0.964085	0.548248	0.304814	0.312351	0.453334	0.213952	0.356137	0.226259	0.311141
TG(18:0_18:1_20:1)				0.609649	0.927876	0.485399	0.984024	0.787449	0.842774	0.772862	0.737993	0.717398	0.723314	1.51162	1.16508	0.727989	0.930566
TG(18:1_18:1_20:1)				4.13726	6.42056	3.65303	7.52863	6.54947	7.98164	6.0451	6.23073	4.38577	4.05174	11.155	9.07766	5.31824	6.7032
TG(20:1_18:2_18:1)				6.22326	10.4313	6.87252	12.3751	11.0742	14.0464	10.1705	11.4593	8.34192	6.59399	18.7968	14.1613	10.7548	11.6847
TG(18:0_16:0_22:5)				0.712915	1.08876	0.901093	1.56152	1.10352	1.82079	1.1981	0.173926	0.258513	0.300772	1.14796	1.46847	1.20196	0.7586
TG(18:1_18:2_20:2)				9.22841	11.7444	10.0193	14.1628	14.6357	21.0683	13.4765	18.2151	9.33067	10.5438	26.0077	15.5121	15.9063	15.9193
TG(20:3_18:2_18:1)				4.35887	6.04135	5.56064	7.91109	8.68246	13.1601	7.61909	11.3935	5.30897	4.91801	15.2066	9.56718	11.0653	9.57659
TG(18:1_20:4_18:1)				4.45613	6.54949	5.8277	8.94823	9.57402	10.5651	7.65345	13.4396	6.17659	6.03159	15.8754	7.61123	9.2688	9.73388
TG(18:0_22:6_16:0)				6.06173	4.03512	4.83435	1.00821	2.97243	4.76384	3.94595	2.06866	2.69863	8.16065	3.16999	1.14779	1.29903	3.09079
TG(20:3_18:2_18:2)				2.03002	2.78414	2.70781	3.82421	3.70432	5.94138	3.49865	5.01943	2.34972	2.01438	6.55076	3.70969	4.99887	4.10714
TG(18:2_18:2_20:3)				5.47607	7.14277	7.84213	9.84124	11.5907	14.4705	9.3939	14.9917	7.99751	7.28918	19.9556	10.0792	13.5089	12.3037
TG(18:3_18:2_20:2)				2.09873	2.73796	2.25732	3.22054	5.99408	4.11737	3.40433	6.27613	3.00136	3.31752	9.2405	3.22859	4.57483	4.93982
TG(18:3_18:2_20:3)				1.85597	2.26526	3.32231	3.83061	4.14192	5.72024	3.52272	5.58645	3.10941	2.45774	7.30122	4.28045	6.15966	4.81582
TG(18:3_18:2_20:3)				1.80246	2.06212	2.37756	2.58819	5.03241	3.82146	2.94737	6.17998	2.72046	2.40529	8.40976	2.45249	4.00127	4.36154
TG(18:3_18:2_20:4)				0.313023	0.440267	0.52749	0.658488	0.555098	0.916948	0.568552	0.906177	0.520463	0.406976	1.03052	0.562114	0.914208	0.72341
TG(18:2_18:2_22:6)				0.373046	0.471002	0.683192	0.757768	1.41735	1.14492	0.807879	1.71931	0.658723	0.727534	2.41858	0.762852	1.38449	1.27858
TG(18:3_18:2_22:6)				0.0532215	0.0776728	0.0962549	0.115849	0.171365	0.189057	0.117237	0.285031	0.118923	0.093605	0.295758	0.0890455	0.168461	0.175137
TG(18:1_18:1_22:0)				0.104178	0.15221	0.0753022	0.125468	0.106936	0.100509	0.110767	0.0916159	0.104081	0.0997391	0.198761	0.143887	0.0915561	0.121607
TG(18:1_18:1_22:1)				0.104349	0.170531	0.087566	0.210687	0.211405	0.199136	0.163946	0.138726	0.126623	0.139051	0.269625	0.248965	0.163548	0.18109
TG(18:1_18:2_22:1)				0.236303	0.333183	0.234352	0.340356	0.388994	0.381795	0.319164	0.280041	0.234882	0.243216	0.537448	0.427788	0.331912	0.342548
TG(18:1_18:1_22:4)				0.679608	0.788102	0.918181	1.16279	2.29432	1.63818	1.24686	1.84917	1.0253	1.17094	3.25667	1.15613	1.88661	1.72413
TG(18:0_22:6_18:0)				2.3551	1.54302	1.58842	0.17383	0.98024	1.5488	1.3649	0.363572	0.74261	2.18731	0.480099	0.231478	0.137548	0.690436
TG(18:1_18:1_22:5)				1.04237	1.3056	1.64674	2.22526	3.18688	2.68578	2.01544	3.65495	1.93176	1.91782	4.72498	1.96243	3.44024	2.93869
TG(18:1_22:5_18:2)				0.890294	1.16481	1.40006	1.78053	2.54415	2.18403	1.66065	2.97404	1.65054	1.54307	3.8457	1.53453	2.98541	2.42221
TG(18:1_18:1_22:6)				0.822749	1.06393	1.23471	1.42362	3.66782	2.26651	1.74656	3.67637	1.37999	1.5915	5.75892	1.59177	2.54423	2.75713
TG(22:5_18:2_18:2)				0.345778	0.440353	0.51401	0.567214	0.706724	0.724418	0.54975	1.05317	0.616125	0.495124	1.15437	0.523689	1.18361	0.837682
TG(18:1_18:2_22:6)				0.955056	1.24123	1.61857	1.88068	3.81102	2.91937	2.07099	4.73641	1.74766	1.85213	6.64494	1.93686	3.296	3.369
			Total TG	1931.79	2464.09	2379.68	3132.35	2303.65	4084.76	2716.05	3195.7	2213.42	1957.82	4378.55	3540.9	2564.25	2975.11
Cer(d18:0_12:0)				1.14166	1.18415	1.13928	1.03466	0.94847	0.921302	1.06159	0.880204	1.05709	0.867515	0.951793	0.83081	1.13765	0.954177
Cer(d18:1_12:0)				6.27765	7.36151	6.43507	25.3384	0.76625	5.20585	8.56413	2.18077	30.7324	4.06904	3.70624	4.2001	0.115802	7.50073
Cer(d18:1_12:0)				22.8162	26.7647	20.6736	11.9818	22.9817	16.5976	20.3026	18.8785	20.097	15.1829	18.9082	14.5676	19.8936	17.9213
Cer(d18:1_18:0)				11.0963	9.97043	4.40862	5.58714	7.62254	5.66426	7.39155	5.95855	4.19169	2.55113	6.70679	3.24918	4.37445	4.5053
Cer(d15:1_24:0)				1.01955	1.09477	0.858741	0.853805	1.22228	0.871081	0.986705	0.669736	0.858845	0.616922	0.886754	0.653207	0.749703	0.739195
Cer(d18:0_22:0)				0.0913781	0.0463046	0.760988	0.104398	0.274161	0.0317741	0.218167	0.0297039	0.549666	0.262538	0.177382	0.191124	0.105731	0.219358
Cer(d18:0_22:0+O)				0.680201	0.43869	4.58653	0.76745	1.49458	0.353904	1.38689	0.268419	3.09824	1.76398	0.997	1.00502	0.734433	1.31118
Cer(d18:1_22:1)				1.12734	0.987732	6.23261	1.27332	2.71401	0.77814	2.18552	0.516557	3.7794	2.26571	1.49486	1.3804	1.24692	1.78064
Cer(d18:1_23:0)				0.992202	1.02672	0.727715	0.423724	1.45876	0.525825	0.859157	0.490017	0.573677	0.519883	0.496995	0.317655	0.362209	0.460073
Cer(d18:1_23:1)				0.581467	0.544339	2.52605	0.651483	1.20394	0.720535	1.03797	0.294951	1.43972	1.21717	0.758457	0.66663	0.618246	0.832528
Cer(d18:0_24:0)				0.218413	0.345905	0.180858	0.11489	0.225304	0.443979	0.254891	0.143071	0.247672	0.141996	0.16847	0.153121	0.133964	0.164716
Cer(d18:0_24:0+O)				0.998453	0.641976	4.73469	0.942737	1.67975	0.590277	1.59798	0.489544	3.0121	1.86908	1.26402	1.3452	0.95247	1.48874
Cer(d18:1_24:0)				0.470143	0.300384	3.38794	0.58239	1.12126	0.240855	1.01716	0.208241	1.91303	1.28186	0.746271	0.876592	0.613186	0.939863
Cer(d18:1_24:0)				1.21329	1.18185	0.743065	0.41929	1.53646	0.594819	0.948129	0.548034	0.791941	0.44799	0.583628	0.191012	0.559487	0.520349
Cer(d18:1_24:1)				3.28691	3.00133	16.8957	3.56357	6.66802	2.91761	6.05552	1.77297	8.82205	6.52182	4.56465	4.24757	3.74483	4.94565
Cer(d18:1_24:1)				2.56925	2.68183	2.16601	0.962143	2.98635	1.39594	2.12692	0.983709	1.4795	2.0354	1.15068	0.631347	0.968814	1.20824
Cer(d18:2_26:0)				0.342271	0.847981	0.566812	0.189567	0.336891	1.59571	0.646539	0.172035	0.62216	0.269299	0.316468	0.278091	0.199502	0.309593
Cer(d18:1_26:5)				1.01018	1.47367	0.728736	0.765006	1.02292	0.836296	0.972799	0.616646	0.609106	0.513476	0.718884	0.437217	0.788839	0.614028
			Total Cer	55.9329	59.8942	77.753	55.5558	56.2637	40.2858	57.6142	35.1017	83.8753	42.3977	44.5975	35.2219	37.2998	46.4157
Co(Q10)				0.241058	0.19139	0.148848	0.060122	0.327888	0.0502207	0.169921	0.0489963	0.0727652	0.109571	0.047178	0.0311613	0.0702109	0.0633138
Co(Q7)				0.0697625	0.0600098	0.0365779	0.0222427	0.0776268	0.0197966	0.0476694	0.0165718	0.0206781	0.0265411	0.0175901	0.00943419	0.0189093	0.0182874
Co(Q9)				5.36742	4.75521	2.81704	1.58918	5.73019	1.52258	3.63027	1.4832	2.06384	2.28457	1.39427	0.845653	1.68447	1.626
			Total Co	5.67824	5.00661	3.00246	1.67154	6.1357	1.59259	3.84786	1.54877	2.15728	2.42069	1.45904	0.886249	1.77359	1.7076
ChE()2O				15303.4	13345.6	11218	11003.4	14374.1	11807.4	12842	11163.9	8288.36	11253.8	6917.07	13011.4	11544	10363.1
			Total Chol	15303.4	13345.6	11218	11003.4	14374.1	11807.4	12842	11163.9	8288.36	11253.8	6917.07	13011.4	11544	10363.1
Hex1Cer(d30:0)				3.25146	3.861	2.6764	3.32284	2.99099	3.51986	3.27042	3.24674	3.05429	2.59903	2.6933	2.07436	2.79814	2.74431
Hex1Cer(d18:0_12:0)				0.697388	0.748709	0.703865	0.66126	0.645394	0.569843	0.671076	0.568894	0.647141	0.483738	0.552781	0.500669	0.666756	0.569996
Hex1Cer(d18:1_12:0)				459.71	520.35	366.283	387.726	437.976	336.998	418.174	421.529	389.145	367.614	448.878	255.796	390.627	378.932
Hex1Cer(d19:1_12:0)				0.337395	0.335454	0.363807	0.297116	0.27161	0.311051	0.319406	0.349887	0.362012	0.33649	0.352966	0.283414	0.31426	0.333171
Hex1Cer(d18:1_14:0)				1.52685	1.85021	1.91743	1.61221	1.69178	1.58643	1.69748	1.6514	1.84244	1.55639	1.70568	1.22931	1.14291	1.52135
Hex1Cer(d18:0_22:0+O)				0.739609	0.45514	4.41611	0.846737	1.59696	0.452398	1.41783	0.297359	3.0128	1.71426	0.964476	0.961886	0.696667	1.27458
Hex1Cer(d18:1_22:0)				1.27825	1.08313	4.33013	1.1741	2.70135	0.911351	1.91305	0.642059	2.44018	1.89567	1.21146	1.20735	0.982965	1.39661
Hex1Cer(d18:1_22:0+O)				1.74816	1.49586	10.3989	2.21641	4.42367	1.20113	3.58069	0.688675	5.23556	2.92118	2.13576	2.18977	1.85658	2.50459
Hex1Cer(d18:1_22:1)				0.649286	0.790821	4.26206	1.08865	1.59043	0.664268	1.50759	0.415063	2.44983	1.85369	1.40554	1.34404	1.33373	1.46698
Hex1Cer(d18:1_22:1)				5.62429	4.74101	28.4797	6.13814	12.2943	3.51961	10.1329	2.93758	18.1943	11.7106	7.88786	7.34006	6.62363	9.11567
Hex1Cer(d18:1_23:0)				0.47683	0.497378	2.18078	0.419985	1.10537	0.323359	0.83395	0.204221	1.08227	0.807272	0.523805	0.612215	0.484394	0.619029
Hex1Cer(d18:1_23:1)				6.30667	4.13771	14.5619	3.58371	6.60399	5.23574	6.73829	2.35698	10.4311	11.2637	4.44727	3.8894	3.59754	5.99767
Hex1Cer(d18:0_24:0+O)				0.611546	0.448258	4.45704	0.883201	1.42722	0.379113	1.36773	0.243589	2.69786	1.65773	0.982202	1.04282	0.764498	1.23145
Hex1Cer(d18:1_24:0)				4.36968	3.73763	25.467	4.51536	12.0887	2.37435	8.75879	1.54788	12.5908	9.50932	6.16066	7.69897	4.19989	6.95126
Hex1Cer(d18:1_24:0+O)				4.69044	4.25137	27.9227	5.87167	11.3017	3.72677	9.62743	2.52257	14.0423	10.1504	7.30885	7.3705	6.29431	7.94817
Hex1Cer(d18:1_24:1)				1.90559	1.78593	10.9179	2.37927	5.28241	1.55028	3.97023	0.756477	5.35027	4.19217	2.51482	2.69382	1.77937	2.88115
Hex1Cer(d18:1_24:1)				14.8618	12.7347	71.7872	15.458	29.2194	9.63766	25.6165	7.97955	38.2269	28.9868	20.4031	18.5965	16.9331	21.8543
Hex1Cer(d18:1_25:1)				0.666537	0.475914	3.52336	0.693311	1.21567	0.517011	1.18197	0.29688	1.86157	1.73042	0.851249	0.861174	0.706381	1.05128
Hex1Cer(t30:0+O)				0.393143	0.359084	0.325951	0.399498	0.295563	0.261474	0.339119	0.42399	0.375407	0.251722	0.391215	0.247009	0.477762	0.361184
Hex1Cer(t30:0+O)				0.667924	0.765204	0.627154	0.73166	0.687467	0.661091	0.690083	0.607855	0.650062	0.528589	0.736256	0.583777	0.648588	0.625854
Hex1Cer(t18:1_12:0)				0.540517	0.660493	0.568945	0.542896	0.546346	0.54615	0.567558	0.479391	0.50849	0.432336	0.481464	0.451871	0.565121	0.486446
			Total HexCer	511.054	565.565	586.171	440.562	535.956	374.947	502.376	449.746	514.201	462.196	512.589	316.975	443.493	449.867
SM(d18:1_22:1)				10.1878	9.90148	9.75044	4.88426	10.5535	6.61935	8.64948	3.85192	7.11717	6.06766	5.18587	4.11975	5.69943	5.3403
SM(d19:1_21:3)				2.92141	3.47751	4.55835	2.0078	4.06014	2.35741	3.23044	1.43774	3.38025	2.82388	2.36856	1.77519	2.43488	2.37008
SM(d18:1_23:1)				3.08689	3.13954	3.34913	1.11912	3.99069	1.75823	2.7406	1.43459	3.07699	3.01652	1.79986	1.08199	1.39253	1.96708
SM(d18:1_23:1)				6.68441	7.03194	5.37442	3.36194	8.54979	4.61191	5.93574	2.69968	3.86545	3.11822	3.5924	2.8158	3.56985	3.2769
SM(d18:1_24:1)				143.204	164.726	237.832	76.2863	222.054	108.368	158.745	66.1683	146.509	129.82	105.929	63.0727	93.735	100.872
SM(d18:1_24:2)				26.2272	26.7382	39.7863	12.3764	29.9299	17.3366	25.3991	9.43688	22.8448	19.6897	15.3848	11.1042	17.431	15.9819
SM(d18:1_24:3)				3.39027	4.63245	5.67042	3.53784	3.83018	3.71278	4.12899	3.70357	6.04073	5.00708	4.75156	3.18225	4.19469	4.47998
SM(d20:1_23:3)				6.74127	8.16104	10.5434	5.31144	10.8112	6.15611	7.95409	4.65146	7.40127	6.62562	6.08341	4.66873	5.65019	5.84678
SM(t18:0_24:1)				3.06427	3.31984	4.04352	1.40675	4.00846	1.86012	2.95049	0.883392	2.43291	2.52358	1.34882	0.85459	1.31093	1.55904
			Total SM	205.507	231.128	320.908	110.292	297.788	152.781	219.734	94.2676	202.669	178.692	146.444	92.6752	135.419	141.694
AcCa(16:0)				1.71906	0.574518	0.246948	0.198485	0.469114	0.459285	0.611234	1.63072	2.76504	0.898527	0.372272	0.678395	0.511617	1.14276
AcCa(18:0)				1.33526	0.588336	0.320284	0.276625	0.607029	0.457104	0.59744	1.26418	2.78433	0.945784	0.313317	0.654895	0.554413	1.08615
AcCa(18:1)				3.20097	1.1044	0.411242	0.487025	0.886	0.834369	1.154	4.2172	5.47764	1.46833	0.730056	1.68807	1.37939	2.49344
AcCa(18:2)				0.520076	0.138273	0.0544937	0.0748737	0.139462	0.111394	0.173096	0.645611	0.784105	0.22206	0.160602	0.246829	0.235988	0.382532
AcCa(20:1)				1.23994	0.618908	0.20261	0.311218	0.493953	0.335292	0.533653	1.60992	3.3166	0.742209	0.291864	0.6773	0.712386	1.22505
AcCa(22:2)				0.0838008	0.0490035	0.018668	0.0427123	0.0418154	0.0165292	0.0420882	0.104067	0.385264	0.0844542	0.0289878	0.0482665	0.0724385	0.12058
			Total AcCa	8.0991	3.07344	1.25425	1.39094	2.63737	2.21397	3.11151	9.47169	15.513	4.36136	1.8971	3.99375	3.46623	6.45052
CerPE(d18:1_24:3)2O				0.697926	0.940577	0.620471	0.59224	0.676166	0.471223	0.666434	0.424589	0.58675	0.431609	0.561316	0.394432	0.49747	0.482694
			Total CerP	0.697926	0.940577	0.620471	0.59224	0.676166	0.471223	0.666434	0.424589	0.58675	0.431609	0.561316	0.394432	0.49747	0.482694
MG(16:0)				46.2202	38.6227	52.7851	55.8105	40.8617	53.9184	48.0364	33.4574	26.8473	44.7253	33.789	29.496	34.5542	33.8115
MG(18:0)				79.5094	89.4275	91.2832	92.3466	79.0793	85.3866	86.1721	65.1267	62.0347	73.9797	73.382	75.1486	75.3452	70.8362
			Total MG	125.73	128.05	144.068	148.157	119.941	139.305	134.209	98.5841	88.882	118.705	107.171	104.645	109.899	104.648
