# Supplementary material for: Deep proteomic profiling unveils arylsulfatase A as a non-alcoholic steatohepatitis inducible hepatokine and regulator of glycemic control
Source: Nat Commun. 2022 Mar 10;13:1259. doi: 10.1038/s41467-022-28889-2 (PMC8913628; doi:10.1038/s41467-022-28889-2)
Supplement: Supplementary file 4 — Supplementary Data 2 [file 41467_2022_28889_MOESM4_ESM.xlsx]

## Sheet: proteinGroups_LogMedianNormImpu
Protein IDs	Majority protein IDs	Protein names	Gene names	id	Log(CHOL/control) total proteome	-Log10(p) CHOL vs control total proteome	q-value CHOL vs control total proteome	q<0.05 CHOL vs control total proteome	Log(MCD/control) total proteome	-Log10(p) MCD vs control total proteome	q-value MCD vs control total proteome	q<0.05 MCD vs control total proteome	Log(CHOL/control) secretome	-Log10(p) CHOL vs control secretome	q-value CHOL vs control secretome	q<0.05 CHOL vs control secretome	Log(MCD/control) secretome	-Log10(p) MCD vs control secretome	q-value MCD vs control secretome	q<0.05 MCD vs control secretome	Imputed CHOL total proteome	Imputed CHOL control total proteome	Imputed MCD total proteome	Imputed MCD control total proteome	Imputed CHOL secretome	Imputed CHOL control secretome	Imputed MCD secretome	Imputed MCD control secretome	GOBP name	GOMF name	GOCC name	KEGG name	Keywords	Pfam	Corum	GSEA	Reactome	LFQ intensity 191224_Magda_MM-307_MCD_control1	LFQ intensity 191224_Magda_MM-307_MCD_control2	LFQ intensity 191224_Magda_MM-307_MCD_control3	LFQ intensity 191224_Magda_MM-307_MCD_control4	LFQ intensity 191224_Magda_MM-307_MCD_control5	LFQ intensity 191224_Magda_MM-307_MCD_control6	LFQ intensity 191224_Magda_MM-307_MCD_control7	LFQ intensity 191224_Magda_MM-307_MCD_control8	LFQ intensity 191224_Magda_MM-307_CHOL_1	LFQ intensity 191224_Magda_MM-307_CHOL_6	LFQ intensity 191224_Magda_MM-307_CHOL_7	LFQ intensity 191224_Magda_MM-307_CHOL_8
Q8R1G2;A0A2I3BPJ4;E0CXH4;E0CXT6	Q8R1G2;A0A2I3BPJ4	Carboxymethylenebutenolidase homolog	Cmbl	3136	-5.93249	5.80576	5.25504e-05	+	-2.58408	1.81886	0.0444518	+	-1.72059	3.57129	0.00401266	+	-1.10384	1.23866	0.0837679											catalytic activity;hydrolase activity	cell part;cytoplasmic part;cytosol;extracellular membrane-bounded organelle;extracellular organelle;extracellular region part;extracellular vesicular exosome;intracellular part;membrane-bounded organelle;membrane-bounded vesicle;organelle;vesicle	Chlorocyclohexane and chlorobenzene degradation;Fluorobenzoate degradation;Toluene degradation	Acetylation;Completeproteome;Cytoplasm;Hydrolase;Phosphoprotein;Proteomicsidentification;Referenceproteome	DLH		ACCTGTTG_UNKNOWN;ACEVEDO_LIVER_CANCER_DN;BRUINS_UVC_RESPONSE_VIA_TP53_GROUP_A;BURTON_ADIPOGENESIS_6;CHIANG_LIVER_CANCER_SUBCLASS_PROLIFERATION_DN;CHICAS_RB1_TARGETS_CONFLUENT;chr5p15;CSR_LATE_UP.V1_DN;DURAND_STROMA_MAX_DN;FULCHER_INFLAMMATORY_RESPONSE_LECTIN_VS_LPS_DN;GAUSSMANN_MLL_AF4_FUSION_TARGETS_A_UP;GOLDRATH_HOMEOSTATIC_PROLIFERATION;GOZGIT_ESR1_TARGETS_DN;GRAESSMANN_APOPTOSIS_BY_DOXORUBICI…		26.3097	29.1607	24.4012	28.0395	28.5193	26.7254	25.7368	23.8669	23.4398	NaN	22.9998	21.1139
Q920E5;A0A0G2JEA5;A0A0G2JEB3;A0A0G2JDJ5;A0A0G2JE82	Q920E5;A0A0G2JEA5;A0A0G2JEB3	Farnesyl pyrophosphate synthase	Fdps	3364	-5.02651	7.48879	5.79229e-06	+	-0.871669	0.551421	0.427438		-5.87323	8.14721	5.63425e-06	+	-1.16042	0.951183	0.148502		+				+				alcohol biosynthetic process;alcohol metabolic process;biosynthetic process;cellular biosynthetic process;cellular lipid metabolic process;cellular metabolic process;cellular process;cholesterol biosynthetic process;cholesterol metabolic process;farnesyl diphosphate biosynthetic process;farnesyl diphosphate metabolic process;geranyl diphosphate biosynthetic process;geranyl diphosphate metabolic p…	binding;catalytic activity;cation binding;dimethylallyltranstransferase activity;geranyltranstransferase activity;ion binding;metal ion binding;prenyltransferase activity;transferase activity;transferase activity, transferring alkyl or aryl (other than methyl) groups	cell part;cytoplasm;cytoplasmic part;intracellular membrane-bounded organelle;intracellular organelle;intracellular organelle part;intracellular part;membrane-bounded organelle;mitochondrion;nuclear part;nucleoplasm;organelle;organelle part	Terpenoid backbone biosynthesis	Acetylation;Cholesterolbiosynthesis;Cholesterolmetabolism;Completeproteome;Cytoplasm;Isoprenebiosynthesis;Lipidbiosynthesis;Lipidmetabolism;Magnesium;Metal-binding;Referenceproteome;Steroidbiosynthesis;Steroidmetabolism;Sterolbiosynthesis;Sterolmetabolism;Transferase	polyprenyl_synt		ACTAYRNNNCCCR_UNKNOWN;AFFAR_YY1_TARGETS_DN;ALCOHOL_METABOLIC_PROCESS;BENPORATH_NANOG_TARGETS;BIOSYNTHETIC_PROCESS;BLALOCK_ALZHEIMERS_DISEASE_UP;BROWNE_HCMV_INFECTION_24HR_DN;BURTON_ADIPOGENESIS_10;CAGGTA_V$AREB6_01;CAGGTG_V$E12_Q6;CAIRO_HEPATOBLASTOMA_UP;CASORELLI_ACUTE_PROMYELOCYTIC_LEUKEMIA_DN;CELLULAR_LIPID_METABOLIC_PROCESS;CHANG_CORE_SERUM_RESPONSE_DN;CHAUHAN_RESPONSE_TO_METHOXYESTRADIOL_DN;…	REACT_303828;REACT_345006	25.6735	25.4915	NaN	27.6588	27.5126	24.7601	NaN	22.8857	21.9378	22.385	22.4147	21.8259
P06801;Q3TQP6	P06801;Q3TQP6	NADP-dependent malic enzyme;Malic enzyme	Me1	1445	-4.98806	5.38878	9.64253e-05	+	-5.62818	5.05789	9.77263e-05	+	-1.1383	1.80446	0.0475653	+	-2.3339	2.11935	0.0153016	+			+						carboxylic acid metabolic process;cellular component assembly;cellular component organization;cellular component organization or biogenesis;cellular ketone metabolic process;cellular metabolic process;cellular process;dicarboxylic acid metabolic process;macromolecular complex assembly;macromolecular complex subunit organization;malate metabolic process;metabolic process;organic acid metabolic pro…	binding;carbon-carbon lyase activity;carboxy-lyase activity;catalytic activity;cation binding;coenzyme binding;cofactor binding;ion binding;lyase activity;malate dehydrogenase (decarboxylating) activity;malate dehydrogenase (oxaloacetate-decarboxylating) (NADP+) activity;malate dehydrogenase activity;malic enzyme activity;manganese ion binding;metal ion binding;NAD binding;nucleotide binding;oxal…	cell part;cytoplasmic part;cytosol;intracellular membrane-bounded organelle;intracellular organelle;intracellular part;membrane-bounded organelle;mitochondrion;organelle	Carbon fixation in photosynthetic organisms;Pyruvate metabolism	Acetylation;Completeproteome;Cytoplasm;Directproteinsequencing;Metal-binding;NADP;Oxidoreductase;Proteomicsidentification;Referenceproteome	malic;Malic_M		ADENYL_NUCLEOTIDE_BINDING;ADENYL_RIBONUCLEOTIDE_BINDING;ADP_BINDING;AMUNDSON_RESPONSE_TO_ARSENITE;BECKER_TAMOXIFEN_RESISTANCE_DN;BIOCARTA_PPARA_PATHWAY;BIOSYNTHETIC_PROCESS;BLALOCK_ALZHEIMERS_DISEASE_DN;BOQUEST_STEM_CELL_CULTURED_VS_FRESH_UP;BURTON_ADIPOGENESIS_6;CAMP_UP.V1_DN;CARBOHYDRATE_METABOLIC_PROCESS;CARBOXYLIC_ACID_METABOLIC_PROCESS;CATION_BINDING;CELLULAR_BIOSYNTHETIC_PROCESS;CELLULAR_CA…		28.1105	29.3403	NaN	27.3025	27.8735	26.8449	23.2807	NaN	23.7543	NaN	NaN	22.6747
P48678;P48678-2;P48678-3;D3YUF7	P48678;P48678-2;P48678-3	Prelamin-A/C;Lamin-A/C	Lmna	1818	-4.7969	3.78346	0.00109864	+	-0.610656	0.305186	0.64		-1.5319	2.60917	0.0162218	+	-2.33691	1.35741	0.0662863										anatomical structure development;biological regulation;cardiac cell development;cardiac muscle cell development;cell development;cellular component organization;cellular component organization at cellular level;cellular component organization or biogenesis;cellular component organization or biogenesis at cellular level;cellular developmental process;cellular localization;cellular macromolecule lo…	structural molecule activity	cell part;cytoplasm;cytoplasmic part;cytoskeletal part;envelope;intermediate filament;intracellular membrane-bounded organelle;intracellular organelle;intracellular organelle part;intracellular part;lamin filament;macromolecular complex;membrane;membrane-bounded organelle;nuclear envelope;nuclear membrane;nuclear part;nucleoplasm;nucleus;organelle;organelle envelope;organelle membrane;organelle p…	Arrhythmogenic right ventricular cardiomyopathy (ARVC);Dilated cardiomyopathy;Hypertrophic cardiomyopathy (HCM)	3D-structure;Acetylation;Alternativesplicing;Coiledcoil;Completeproteome;Directproteinsequencing;Intermediatefilament;Isopeptidebond;Lipoprotein;Methylation;Nucleus;Phosphoprotein;Prenylation;Proteomicsidentification;Referenceproteome;Ublconjugation	Filament;LTD		AACTTT_UNKNOWN;ACCAAAG,MIR-9;ACEVEDO_LIVER_TUMOR_VS_NORMAL_ADJACENT_TISSUE_UP;ALCALAY_AML_BY_NPM1_LOCALIZATION_UP;AMUNDSON_POOR_SURVIVAL_AFTER_GAMMA_RADIATION_2G;BENPORATH_CYCLING_GENES;BENPORATH_MYC_TARGETS_WITH_EBOX;BIOCARTA_CASPASE_PATHWAY;BIOCARTA_DEATH_PATHWAY;BIOCARTA_FAS_PATHWAY;BIOCARTA_HIVNEF_PATHWAY;BIOCARTA_TNFR1_PATHWAY;BLALOCK_ALZHEIMERS_DISEASE_UP;BLUM_RESPONSE_TO_SALIRASIB_DN;BOYAU…	REACT_287050;REACT_320608;REACT_333139;REACT_336953;REACT_352955;REACT_75800	26.6847	28.7082	23.463	28.413	28.5353	28.2686	28.0051	25.9246	26.6605	21.9807	22.7106	22.9038
Q9JI75;A0A1Y7VL95;A0A1Y7VMA0	Q9JI75;A0A1Y7VL95;A0A1Y7VMA0	Ribosyldihydronicotinamide dehydrogenase [quinone]	Nqo2	4015	-4.58055	5.0223	0.000177104	+	-1.84943	1.49589	0.0807564		-1.07716	2.05956	0.0326589	+	-0.630793	0.761524	0.21711		+								behavior;cognition;learning or memory;memory;multicellular organismal process;neurological system process;response to stimulus;system process	binding;catalytic activity;cation binding;dihydronicotinamide riboside quinone reductase activity;ion binding;metal ion binding;oxidoreductase activity	cell part;cytoplasm;extracellular membrane-bounded organelle;extracellular organelle;extracellular region part;extracellular vesicular exosome;intracellular organelle part;intracellular part;membrane-bounded organelle;membrane-bounded vesicle;nuclear part;nucleoplasm;organelle;organelle part;vesicle		Completeproteome;Cytoplasm;FAD;Flavoprotein;Metal-binding;Oxidoreductase;Phosphoprotein;Referenceproteome;Zinc	Flavodoxin_2		ACEVEDO_LIVER_CANCER_UP;ATF2_S_UP.V1_UP;BAKKER_FOXO3_TARGETS_UP;BOCHKIS_FOXA2_TARGETS;BRUINS_UVC_RESPONSE_LATE;CAIRO_HEPATOBLASTOMA_DN;CAMP_UP.V1_UP;CHICAS_RB1_TARGETS_SENESCENT;chr6p25;COLINA_TARGETS_OF_4EBP1_AND_4EBP2;CONCANNON_APOPTOSIS_BY_EPOXOMICIN_UP;DAIRKEE_TERT_TARGETS_UP;DIAZ_CHRONIC_MEYLOGENOUS_LEUKEMIA_UP;ELECTRON_CARRIER_ACTIVITY;FLECHNER_BIOPSY_KIDNEY_TRANSPLANT_REJECTED_VS_OK_DN;FOR…		25.3474	27.4721	NaN	27.1387	27.8561	26.2406	25.6692	24.7371	24.7641	22.2037	22.0837	21.7403
Q9CXW3;A0A0A6YY29	Q9CXW3;A0A0A6YY29	Calcyclin-binding protein	Cacybp	3671	-4.48511	6.62738	1.68706e-05	+	0.367977	0.509281	0.455462		-3.5879	3.3003	0.00591079	+	-3.16613	1.98151	0.0198021	+	+				+		+		aging;biological regulation;cardiac cell differentiation;cardiac muscle cell differentiation;cell differentiation;cellular developmental process;cellular process;cellular response to calcium ion;cellular response to chemical stimulus;cellular response to inorganic substance;cellular response to metal ion;cellular response to stimulus;developmental process;muscle cell differentiation;negative regu…	binding;identical protein binding;protein binding;protein dimerization activity;protein homodimerization activity	beta-catenin destruction complex;cell body;cell part;cell projection;cytoplasm;cytoplasmic part;extracellular membrane-bounded organelle;extracellular organelle;extracellular region part;extracellular vesicular exosome;intracellular organelle part;intracellular part;macromolecular complex;membrane-bounded organelle;membrane-bounded vesicle;membrane-enclosed lumen;neuron projection;nuclear envelop…	Wnt signaling pathway	3D-structure;Acetylation;Completeproteome;Cytoplasm;Directproteinsequencing;Nucleus;Phosphoprotein;Proteomicsidentification;Referenceproteome;Ublconjugationpathway	CS;SGS;Siah-Interact_N		BASAKI_YBX1_TARGETS_UP;BENPORATH_MYC_MAX_TARGETS;BERENJENO_TRANSFORMED_BY_RHOA_UP;BLALOCK_ALZHEIMERS_DISEASE_DN;BLALOCK_ALZHEIMERS_DISEASE_INCIPIENT_DN;BOYAULT_LIVER_CANCER_SUBCLASS_G123_UP;CHARAFE_BREAST_CANCER_LUMINAL_VS_BASAL_UP;CHICAS_RB1_TARGETS_GROWING;CHICAS_RB1_TARGETS_SENESCENT;CHNG_MULTIPLE_MYELOMA_HYPERPLOID_DN;chr1q24;DANG_BOUND_BY_MYC;DARWICHE_PAPILLOMA_RISK_HIGH_UP;DARWICHE_PAPILLOM…		NaN	27.4783	NaN	26.6123	26.691	NaN	26.3946	NaN	21.9057	21.8967	22.6462	22.288
Q68FG2;A0A494BBH5;A0A5F8MPM8	Q68FG2		Sptbn2	2595	-4.46787	6.18213	3.02245e-05	+	-1.82642	2.09397	0.0269989	+	-2.16083	1.81548	0.0467159	+	-2.07388	3.46612	0.0016649	+	+				+		+		adult behavior;anatomical structure morphogenesis;behavior;cellular component assembly;cellular component assembly at cellular level;cellular component organization;cellular component organization at cellular level;cellular component organization or biogenesis;cellular component organization or biogenesis at cellular level;cellular process;cerebellar Purkinje cell layer morphogenesis;developmenta…	binding;lipid binding;phospholipid binding;structural constituent of cytoskeleton;structural molecule activity	apical plasma membrane;cell body;cell cortex part;cell junction;cell part;cytoplasm;cytoplasmic part;cytoskeletal part;extracellular region part;extracellular space;intracellular organelle part;intracellular part;membrane;membrane part;neuronal cell body;organelle part;photoreceptor inner segment;plasma membrane;plasma membrane part;spectrin		Actin-binding;Completeproteome;Proteomicsidentification;Referenceproteome;Repeat	CH;Spectrin		AACTTT_UNKNOWN;ACTGCCT,MIR-34B;ACTIN_BINDING;ACTIN_CYTOSKELETON;CCTGCTG,MIR-214;CELL_CORTEX;CELL_CORTEX_PART;chr11q13;CORTICAL_ACTIN_CYTOSKELETON;CORTICAL_CYTOSKELETON;CYTOPLASM;CYTOPLASMIC_PART;CYTOSKELETAL_PART;CYTOSKELETAL_PROTEIN_BINDING;CYTOSKELETON;DEBIASI_APOPTOSIS_BY_REOVIRUS_INFECTION_DN;DIAZ_CHRONIC_MEYLOGENOUS_LEUKEMIA_UP;DOUGLAS_BMI1_TARGETS_UP;ENK_UV_RESPONSE_EPIDERMIS_DN;ERB2_UP.V1_…	REACT_316383;REACT_318927;REACT_339798	25.6499	27.0525	25.2279	27.3182	27.5693	27.3583	26.778	25.5807	23.7574	22.4655	22.5066	21.4088
O35969;O35969-2	O35969;O35969-2	Guanidinoacetate N-methyltransferase	Gamt	1297	-4.34357	6.46124	2.1145e-05	+	-4.78647	7.9065	6.00346e-07	+	-1.21278	2.13394	0.0295134	+	-0.958768	1.15695	0.0988954		+		+						amine biosynthetic process;amine metabolic process;anatomical structure morphogenesis;biological regulation;biosynthetic process;carboxylic acid biosynthetic process;carboxylic acid metabolic process;cellular amine metabolic process;cellular amino acid biosynthetic process;cellular amino acid metabolic process;cellular biosynthetic process;cellular ketone metabolic process;cellular metabolic proc…	catalytic activity;guanidinoacetate N-methyltransferase activity;methyltransferase activity;S-adenosylmethionine-dependent methyltransferase activity;transferase activity;transferase activity, transferring one-carbon groups	cell part;cell projection;extracellular membrane-bounded organelle;extracellular organelle;extracellular region part;extracellular vesicular exosome;membrane-bounded organelle;membrane-bounded vesicle;microvillus;organelle;vesicle	Arginine and proline metabolism;Glycine, serine and threonine metabolism	Acetylation;Alternativesplicing;Cellprojection;Completeproteome;Methyltransferase;Referenceproteome;S-adenosyl-L-methionine;Transferase			ALCALAY_AML_BY_NPM1_LOCALIZATION_DN;AMINE_METABOLIC_PROCESS;AMINO_ACID_AND_DERIVATIVE_METABOLIC_PROCESS;AMINO_ACID_DERIVATIVE_BIOSYNTHETIC_PROCESS;AMINO_ACID_DERIVATIVE_METABOLIC_PROCESS;BANDRES_RESPONSE_TO_CARMUSTIN_MGMT_48HR_DN;BERENJENO_TRANSFORMED_BY_RHOA_DN;BIOSYNTHETIC_PROCESS;BLALOCK_ALZHEIMERS_DISEASE_INCIPIENT_UP;BLALOCK_ALZHEIMERS_DISEASE_UP;BLUM_RESPONSE_TO_SALIRASIB_DN;BOYAULT_LIVER_C…	REACT_307447	24.8348	27.1317	NaN	25.8537	26.1047	25.4528	NaN	NaN	22.2067	21.515	22.2126	22.2981
Q91XE4;A0A494B9B0;A0A494BAV4	Q91XE4;A0A494B9B0;A0A494BAV4	N-acyl-aromatic-L-amino acid amidohydrolase (carboxylate-forming)	Acy3	3333	-4.33694	7.72179	4.16898e-06	+	-4.63075	7.26065	1.72214e-06	+	-1.01287	2.05516	0.0327948	+	-1.27188	1.31529	0.0720103		+		+							aminoacylase activity;binding;catalytic activity;cation binding;hydrolase activity;hydrolase activity, acting on carbon-nitrogen (but not peptide) bonds;hydrolase activity, acting on carbon-nitrogen (but not peptide) bonds, in linear amides;hydrolase activity, acting on ester bonds;identical protein binding;ion binding;metal ion binding;protein binding	apical plasma membrane;cell part;cytoplasm;extracellular membrane-bounded organelle;extracellular organelle;extracellular region part;extracellular vesicular exosome;intracellular part;membrane;membrane part;membrane-bounded organelle;membrane-bounded vesicle;organelle;plasma membrane part;vesicle	Alanine, aspartate and glutamate metabolism;Histidine metabolism	3D-structure;Cellmembrane;Completeproteome;Cytoplasm;Hydrolase;Membrane;Metal-binding;Referenceproteome;Zinc	AstE_AspA		BRUINS_UVC_RESPONSE_LATE;CATRRAGC_UNKNOWN;chr11q13;GOBERT_OLIGODENDROCYTE_DIFFERENTIATION_DN;GSE15659_CD45RA_NEG_CD4_TCELL_VS_RESTING_TREG_UP;GSE17721_LPS_VS_GARDIQUIMOD_1H_BMDM_UP;GSE17721_LPS_VS_GARDIQUIMOD_24H_BMDM_UP;GSE17721_LPS_VS_PAM3CSK4_24H_BMDM_UP;GSE17721_LPS_VS_POLYIC_24H_BMDM_UP;GSE20715_0H_VS_6H_OZONE_TLR4_KO_LUNG_UP;GSE26928_CENTR_MEMORY_VS_CXCR5_POS_CD4_TCELL_UP;GSE30083_SP1_VS_SP…	REACT_288150	25.047	26.7639	NaN	26.8527	26.6129	25.9006	24.5075	NaN	22.6552	21.5705	21.7967	22.3125
Q8CHR6;A0A0G2JF48	Q8CHR6	Dihydropyrimidine dehydrogenase [NADP(+)]	Dpyd	3021	-4.23461	6.146	3.18841e-05	+	-4.00758	2.97535	0.00511042	+	-2.04299	3.89685	0.00248058	+	-2.23277	1.61857	0.0395717	+			+						amine biosynthetic process;amine metabolic process;beta-alanine biosynthetic process;beta-alanine metabolic process;biosynthetic process;carboxylic acid biosynthetic process;carboxylic acid metabolic process;catabolic process;cellular amine metabolic process;cellular amino acid biosynthetic process;cellular amino acid metabolic process;cellular aromatic compound metabolic process;cellular biosynt…	4 iron, 4 sulfur cluster binding;binding;catalytic activity;cation binding;dihydroorotate dehydrogenase activity;dihydropyrimidine dehydrogenase (NADP+) activity;identical protein binding;ion binding;iron-sulfur cluster binding;metal cluster binding;metal ion binding;nucleotide binding;oxidoreductase activity;oxidoreductase activity, acting on the CH-CH group of donors;oxidoreductase activity, ac…	cell part;cytoplasm;cytoplasmic part;cytosol;intracellular part	beta-Alanine metabolism;Drug metabolism - other enzymes;Pantothenate and CoA biosynthesis;Pyrimidine metabolism	4Fe-4S;Acetylation;Completeproteome;Cytoplasm;FAD;Flavoprotein;FMN;Iron;Iron-sulfur;Metal-binding;NADP;Nucleotide-binding;Oxidoreductase;Phosphoprotein;Referenceproteome;Repeat	DHO_dh;Fer4_20		AKT_UP_MTOR_DN.V1_DN;BASSO_HAIRY_CELL_LEUKEMIA_DN;BEGUM_TARGETS_OF_PAX3_FOXO1_FUSION_UP;BMI1_DN.V1_DN;BMI1_DN_MEL18_DN.V1_DN;BOHN_PRIMARY_IMMUNODEFICIENCY_SYNDROM_DN;CAVARD_LIVER_CANCER_MALIGNANT_VS_BENIGN;CHARAFE_BREAST_CANCER_LUMINAL_VS_BASAL_DN;CHARAFE_BREAST_CANCER_LUMINAL_VS_MESENCHYMAL_DN;chr1p22;CTTTGA_V$LEF1_Q2;DACOSTA_UV_RESPONSE_VIA_ERCC3_COMMON_DN;DACOSTA_UV_RESPONSE_VIA_ERCC3_DN;DELYS…	REACT_317918	26.6115	28.0594	21.8845	27.1042	27.8201	26.4165	25.3002	22.4741	23.5528	22.6961	23.5746	NaN
Q8BTY1;A2AQY8;A2AQY9	Q8BTY1;A2AQY8;A2AQY9	Kynurenine--oxoglutarate transaminase 1	Ccbl1	2888	-4.06249	5.63179	6.80371e-05	+	-4.21719	4.50272	0.00028674	+	-3.23975	3.71543	0.00319742	+	-1.74683	1.14979	0.100242		+		+						amine metabolic process;biosynthetic process;carboxylic acid metabolic process;cellular amine metabolic process;cellular amino acid metabolic process;cellular ketone metabolic process;cellular metabolic process;cellular modified amino acid metabolic process;cellular nitrogen compound metabolic process;cellular process;kynurenine metabolic process;L-kynurenine catabolic process;L-kynurenine metabo…	binding;carbon-sulfur lyase activity;catalytic activity;cofactor binding;cysteine-S-conjugate beta-lyase activity;glutamine-phenylpyruvate transaminase activity;identical protein binding;kynurenine-oxoglutarate transaminase activity;L-glutamine:pyruvate aminotransferase activity;L-phenylalanine aminotransferase activity;L-phenylalanine:pyruvate aminotransferase activity;lyase activity;protein bin…	cell part;cytoplasm;intracellular organelle part;intracellular part;nuclear part;nucleoplasm;organelle part	Selenocompound metabolism;Tryptophan metabolism	Aminotransferase;Completeproteome;Cytoplasm;Lyase;Proteomicsidentification;Pyridoxalphosphate;Referenceproteome;Transferase	Aminotran_1_2		AMINO_ACID_AND_DERIVATIVE_METABOLIC_PROCESS;AMINO_ACID_DERIVATIVE_METABOLIC_PROCESS;CACTGCC,MIR-34A,MIR-34C,MIR-449;CAGGTG_V$E12_Q6;CCGNMNNTNACG_UNKNOWN;CHEN_METABOLIC_SYNDROM_NETWORK;chr9q34;CYTOPLASM;CYTOPLASMIC_PART;CYTOSOL;FOSTER_KDM1A_TARGETS_UP;GAUSSMANN_MLL_AF4_FUSION_TARGETS_G_UP;GCCNNNWTAAR_UNKNOWN;GGGAGGRR_V$MAZ_Q6;GGGCGGR_V$SP1_Q6;GGGTGGRR_V$PAX4_03;GSE10325_BCELL_VS_LUPUS_BCELL_UP;GSE…	REACT_309077;REACT_336040;REACT_340310	NaN	27.3016	NaN	26.661	26.6789	25.65	24.0363	NaN	23.1252	21.7208	21.9584	21.7739
P70349;B0R1E3	P70349	Histidine triad nucleotide-binding protein 1	Hint1	2085	-3.9324	2.28598	0.0117309	+	-1.2239	0.558347	0.422025		-1.13488	2.51444	0.018454	+	-0.474642	0.33807	0.510814		+								biological regulation;biosynthetic process;catabolic process;cellular biosynthetic process;cellular catabolic process;cellular macromolecule biosynthetic process;cellular macromolecule metabolic process;cellular metabolic process;cellular nitrogen compound catabolic process;cellular nitrogen compound metabolic process;cellular process;cellular response to stimulus;heterocycle catabolic process;he…	binding;catalytic activity;hydrolase activity;nucleotide binding	cell part;chromatin remodeling complex;cytoplasm;extracellular membrane-bounded organelle;extracellular organelle;extracellular region part;extracellular vesicular exosome;histone deacetylase complex;intracellular membrane-bounded organelle;intracellular organelle;intracellular organelle part;intracellular part;macromolecular complex;membrane;membrane-bounded organelle;membrane-bounded vesicle;nu…		Acetylation;Apoptosis;Completeproteome;Cytoplasm;Directproteinsequencing;Hydrolase;Nucleotide-binding;Nucleus;Proteomicsidentification;Referenceproteome;Transcription;Transcriptionregulation	HIT		BAE_BRCA1_TARGETS_UP;BASAKI_YBX1_TARGETS_UP;BLALOCK_ALZHEIMERS_DISEASE_DN;CAMP_UP.V1_DN;CHESLER_BRAIN_HIGHEST_EXPRESSION;chr5q31;CYTOSKELETON;DANG_BOUND_BY_MYC;ENZYME_BINDING;FERRANDO_T_ALL_WITH_MLL_ENL_FUSION_DN;FULCHER_INFLAMMATORY_RESPONSE_LECTIN_VS_LPS_UP;GARY_CD5_TARGETS_DN;GAVIN_FOXP3_TARGETS_CLUSTER_T4;GCM_NPM1;GINESTIER_BREAST_CANCER_20Q13_AMPLIFICATION_DN;GNF2_APEX1;GNF2_FBL;GSE10325_LUP…		NaN	28.0789	NaN	27.1643	NaN	NaN	NaN	NaN	26.2193	22.0853	22.2637	21.95
P35492;F8WH73	P35492	Histidine ammonia-lyase	Hal	1737	-3.80134	5.59316	7.2156e-05	+	-3.9956	3.0202	0.00471656	+	-1.85262	3.86469	0.00260002	+	-1.83587	1.92595	0.021979	+									amine catabolic process;amine metabolic process;biosynthetic process;carboxylic acid catabolic process;carboxylic acid metabolic process;catabolic process;cellular amine metabolic process;cellular amino acid catabolic process;cellular amino acid metabolic process;cellular catabolic process;cellular ketone metabolic process;cellular metabolic process;cellular nitrogen compound metabolic process;ce…	ammonia-lyase activity;carbon-nitrogen lyase activity;catalytic activity;histidine ammonia-lyase activity;lyase activity	cell part;cytoplasm;intracellular part	Histidine metabolism;Nitrogen metabolism	Completeproteome;Diseasemutation;Histidinemetabolism;Lyase;Phosphoprotein;Proteomicsidentification;Referenceproteome	Lyase_aromatic		CADWELL_ATG16L1_TARGETS_DN;CAIRO_HEPATOBLASTOMA_DN;CASORELLI_ACUTE_PROMYELOCYTIC_LEUKEMIA_UP;CHEN_METABOLIC_SYNDROM_NETWORK;CHIANG_LIVER_CANCER_SUBCLASS_CTNNB1_DN;chr12q22;CTTTGA_V$LEF1_Q2;DIAZ_CHRONIC_MEYLOGENOUS_LEUKEMIA_DN;FEVR_CTNNB1_TARGETS_UP;GAL_LEUKEMIC_STEM_CELL_DN;GSE11057_CD4_EFF_MEM_VS_PBMC_DN;GSE11057_NAIVE_CD4_VS_PBMC_CD4_TCELL_DN;GSE17721_4_VS_24H_CPG_BMDM_UP;GSE17721_CTRL_VS_GARDI…	REACT_292978	28.1983	30.3299	24.8234	28.9159	29.1663	28.8524	28.7121	26.2756	26.9647	25.475	25.1828	24.7587
Q9D2R0	Q9D2R0	Acetoacetyl-CoA synthetase	Aacs	3767	-3.79434	8.18327	2.34099e-06	+	-4.14836	8.89388	1.105e-07	+	-1.73065	2.81214	0.0121228	+	0.603129	0.962791	0.14499		+		+		+				adipose tissue development;anatomical structure development;biological regulation;carbohydrate homeostasis;carboxylic acid metabolic process;cell differentiation;cellular chemical homeostasis;cellular developmental process;cellular glucose homeostasis;cellular homeostasis;cellular ketone metabolic process;cellular lipid metabolic process;cellular metabolic process;cellular process;cellular respon…	acetoacetate-CoA ligase activity;acid-thiol ligase activity;adenyl nucleotide binding;adenyl ribonucleotide binding;ATP binding;binding;butyrate-CoA ligase activity;catalytic activity;ligase activity;ligase activity, forming carbon-sulfur bonds;nucleotide binding;purine nucleotide binding;purine ribonucleoside triphosphate binding;purine ribonucleotide binding;ribonucleotide binding	cell part;cytoplasmic part;cytosol;intracellular part	Butanoate metabolism	ATP-binding;Completeproteome;Cytoplasm;Fattyacidmetabolism;Ligase;Lipidmetabolism;Nucleotide-binding;Referenceproteome	AMP-binding		BOCHKIS_FOXA2_TARGETS;CASORELLI_ACUTE_PROMYELOCYTIC_LEUKEMIA_DN;CHIANG_LIVER_CANCER_SUBCLASS_POLYSOMY7_DN;chr12q24;CREIGHTON_ENDOCRINE_THERAPY_RESISTANCE_5;DAVICIONI_TARGETS_OF_PAX_FOXO1_FUSIONS_UP;GROSS_HYPOXIA_VIA_ELK3_UP;GSE12366_PLASMA_CELL_VS_NAIVE_BCELL_UP;GSE12845_IGD_POS_BLOOD_VS_DARKZONE_GC_TONSIL_BCELL_DN;GSE17580_UNINFECTED_VS_S_MANSONI_INF_TREG_UP;GSE17721_0.5H_VS_8H_POLYIC_BMDM_UP;GS…		25.0956	25.7109	NaN	25.4834	25.4619	25.3289	NaN	NaN	22.0135	22.2803	22.0457	22.1125
Q62264	Q62264	Thyroid hormone-inducible hepatic protein	Thrsp	2542	-3.67287	2.71781	0.00573325	+	NaN	NaN	NaN		-2.78466	3.0127	0.00892168	+	-0.0962859	0.0806354	0.853868		+		+	+	+				biological regulation;biosynthetic process;cellular biosynthetic process;cellular macromolecule biosynthetic process;cellular macromolecule metabolic process;cellular metabolic process;cellular nitrogen compound metabolic process;cellular process;lipid metabolic process;macromolecule biosynthetic process;macromolecule metabolic process;metabolic process;nitrogen compound metabolic process;nucleic…	binding;identical protein binding;protein binding;protein dimerization activity;protein homodimerization activity	cell part;cytoplasmic part;cytosol;intracellular organelle part;intracellular part;nuclear part;nucleoplasm;organelle part		3D-structure;Completeproteome;Cytoplasm;Lipidbiosynthesis;Lipidmetabolism;Nucleus;Referenceproteome;Transcription;Transcriptionregulation	Spot_14		ACEVEDO_LIVER_CANCER_DN;ACEVEDO_LIVER_TUMOR_VS_NORMAL_ADJACENT_TISSUE_DN;BAUS_TFF2_TARGETS_DN;BURTON_ADIPOGENESIS_6;CADWELL_ATG16L1_TARGETS_UP;CAHOY_ASTROCYTIC;chr11q13;DELACROIX_RARG_BOUND_MEF;GATTGGY_V$NFY_Q6_01;GRAESSMANN_APOPTOSIS_BY_DOXORUBICIN_DN;GRAESSMANN_APOPTOSIS_BY_SERUM_DEPRIVATION_DN;GSE13485_DAY3_VS_DAY21_YF17D_VACCINE_PBMC_DN;GSE14350_IL2RB_KO_VS_WT_TEFF_UP;GSE17721_CPG_VS_GARDIQUI…		21.5535	25.3396	21.3347	21.6251	21.8166	20.9493	21.5316	21.5487	22.5281	22.0869	21.406	22.2705
Q61133;A0A1W2P7J9;A0A1W2P6L1	Q61133;A0A1W2P7J9;A0A1W2P6L1	Glutathione S-transferase theta-2	Gstt2	2479	-3.62641	5.45516	8.55876e-05	+	-3.2241	5.50761	4.43731e-05	+	-1.39309	2.02498	0.0345248	+	-0.278835	0.300996	0.550969		+		+						amine metabolic process;carboxylic acid metabolic process;cellular amine metabolic process;cellular amino acid metabolic process;cellular ketone metabolic process;cellular metabolic process;cellular modified amino acid metabolic process;cellular nitrogen compound metabolic process;cellular process;glutathione metabolic process;metabolic process;nitrogen compound metabolic process;organic acid met…	catalytic activity;glutathione transferase activity;transferase activity;transferase activity, transferring alkyl or aryl (other than methyl) groups	cell part;cytoplasmic part;cytosol;extracellular membrane-bounded organelle;extracellular organelle;extracellular region part;extracellular vesicular exosome;intracellular membrane-bounded organelle;intracellular organelle;intracellular part;membrane-bounded organelle;membrane-bounded vesicle;nucleus;organelle;vesicle	Drug metabolism - cytochrome P450;Glutathione metabolism;Metabolism of xenobiotics by cytochrome P450	Completeproteome;Cytoplasm;Nucleus;Referenceproteome;Transferase	GST_C;GST_N_3		ATF2_S_UP.V1_UP;ATF2_UP.V1_UP;BENPORATH_NANOG_TARGETS;BLALOCK_ALZHEIMERS_DISEASE_UP;BUYTAERT_PHOTODYNAMIC_THERAPY_STRESS_DN;BYSTRYKH_HEMATOPOIESIS_STEM_CELL_QTL_TRANS;CAIRO_HEPATOBLASTOMA_DN;CAIRO_LIVER_DEVELOPMENT_DN;CARDOSO_RESPONSE_TO_GAMMA_RADIATION_AND_3AB;chr22q11;CUI_TCF21_TARGETS_2_UP;DACOSTA_UV_RESPONSE_VIA_ERCC3_XPCS_UP;ESC_V6.5_UP_EARLY.V1_UP;GAVIN_FOXP3_TARGETS_CLUSTER_P2;GLUTATHIONE_…	REACT_317599	24.6866	26.8245	NaN	23.9314	24.2915	24.1782	24.5829	NaN	21.958	22.0689	22.196	22.222
Q9JLI0	Q9JLI0		Akr1c12	4058	-3.57331	8.60138	1.42605e-06	+	-4.4159	10.4098	7.93994e-09	+	-1.18455	1.81924	0.0465127	+	-0.361486	0.391396	0.457312		+		+						cellular metabolic process;cellular process;metabolic process;xenobiotic metabolic process	aldo-keto reductase (NADP) activity;catalytic activity;oxidoreductase activity;oxidoreductase activity, acting on CH-OH group of donors;oxidoreductase activity, acting on the CH-OH group of donors, NAD or NADP as acceptor			Completeproteome;Proteomicsidentification;Referenceproteome	Aldo_ket_red			REACT_283453;REACT_292237;REACT_295031;REACT_310468;REACT_325766;REACT_349058	25.1754	25.911	NaN	25.7373	25.7333	25.4273	NaN	NaN	22.4965	21.8995	22.0728	21.9203
Q9R1J0	Q9R1J0	Sterol-4-alpha-carboxylate 3-dehydrogenase, decarboxylating	Nsdhl	4146	-3.56652	4.09728	0.000693875	+	0.673928	0.818836	0.270896		-2.90356	6.15026	8.78549e-05	+	-0.615838	0.258414	0.600088						+		+		alcohol metabolic process;anatomical structure development;biological regulation;biosynthetic process;blood vessel development;cell surface receptor linked signaling pathway;cellular process;cellular response to stimulus;cholesterol biosynthetic process;cholesterol metabolic process;developmental process;embryonic organ development;epidermis development;hair cycle process;hair follicle developmen…	3-beta-hydroxy-delta5-steroid dehydrogenase activity;catalytic activity;oxidoreductase activity;oxidoreductase activity, acting on CH-OH group of donors;oxidoreductase activity, acting on the CH-OH group of donors, NAD or NADP as acceptor;steroid dehydrogenase activity;steroid dehydrogenase activity, acting on the CH-OH group of donors, NAD or NADP as acceptor;sterol-4-alpha-carboxylate 3-dehydro…	cell part;cytoplasmic part;endoplasmic reticulum;endoplasmic reticulum membrane;endoplasmic reticulum part;integral to membrane;intracellular membrane-bounded organelle;intracellular organelle;intracellular organelle part;intracellular part;intrinsic to membrane;lipid particle;membrane;membrane part;membrane-bounded organelle;organelle;organelle membrane;organelle part	Steroid biosynthesis	Acetylation;Cholesterolbiosynthesis;Cholesterolmetabolism;Completeproteome;Endoplasmicreticulum;Lipidbiosynthesis;Lipiddroplet;Lipidmetabolism;Membrane;NAD;Oxidoreductase;Referenceproteome;Steroidbiosynthesis;Steroidmetabolism;Sterolbiosynthesis;Sterolmetabolism;Transmembrane;Transmembranehelix	3Beta_HSD		ACEVEDO_NORMAL_TISSUE_ADJACENT_TO_LIVER_TUMOR_DN;AFFAR_YY1_TARGETS_DN;ALCOHOL_METABOLIC_PROCESS;BIOSYNTHETIC_PROCESS;BLALOCK_ALZHEIMERS_DISEASE_INCIPIENT_UP;BLALOCK_ALZHEIMERS_DISEASE_UP;BURTON_ADIPOGENESIS_10;BYSTRYKH_HEMATOPOIESIS_STEM_CELL_QTL_CIS;BYSTRYKH_HEMATOPOIESIS_STEM_CELL_QTL_TRANS;CAIRO_HEPATOBLASTOMA_UP;CAIRO_LIVER_DEVELOPMENT_DN;CASORELLI_ACUTE_PROMYELOCYTIC_LEUKEMIA_DN;CELLULAR_LIP…	REACT_345006	NaN	24.4737	25.7507	26.7068	27.0598	24.3887	24.9139	26.0914	25.1464	22.7183	22.5884	23.4436
A0A1B0GSU0;D3Z0B9;Q571I9;A0A1B0GSN3	A0A1B0GSU0;D3Z0B9;Q571I9	Aldehyde dehydrogenase family 16 member A1	Aldh16a1	271	-3.37959	5.88299	4.64889e-05	+	-2.33394	2.7827	0.00754874	+	-1.09679	1.84544	0.0445552	+	-1.4753	2.86639	0.00417723	+	+									aldehyde dehydrogenase (NAD) activity;catalytic activity;oxidoreductase activity;oxidoreductase activity, acting on the aldehyde or oxo group of donors;oxidoreductase activity, acting on the aldehyde or oxo group of donors, NAD or NADP as acceptor	cell part;extracellular membrane-bounded organelle;extracellular organelle;extracellular region part;extracellular vesicular exosome;membrane;membrane-bounded organelle;membrane-bounded vesicle;organelle;vesicle		Completeproteome;Proteomicsidentification;Referenceproteome	Aldedh		chr19q13;CUI_TCF21_TARGETS_2_UP;FORTSCHEGGER_PHF8_TARGETS_DN;GARY_CD5_TARGETS_UP;GGGYGTGNY_UNKNOWN;GOBERT_OLIGODENDROCYTE_DIFFERENTIATION_UP;GSE11924_TH2_VS_TH17_CD4_TCELL_UP;GSE15659_CD45RA_NEG_CD4_TCELL_VS_NONSUPPRESSIVE_TCELL_UP;GSE15659_CD45RA_NEG_CD4_TCELL_VS_RESTING_TREG_UP;GSE15659_NAIVE_CD4_TCELL_VS_NONSUPPRESSIVE_TCELL_UP;GSE15659_NAIVE_CD4_TCELL_VS_RESTING_TREG_UP;GSE15659_NAIVE_VS_PTPR…		NaN	26.3631	NaN	25.9249	25.9718	25.2871	24.7512	NaN	22.2413	21.8507	22.3013	21.7594
A2AQN4;Q9QXG4;A2AQN5;F7CU63;D6RHA7	A2AQN4;Q9QXG4;A2AQN5	Acetyl-coenzyme A synthetase, cytoplasmic	Acss2	514	-3.27295	4.06355	0.000725654	+	-3.23934	5.19619	7.73571e-05	+	-2.48782	5.44124	0.000224784	+	-1.97482	4.18315	0.000668618	+	+		+		+		+		acetate biosynthetic process;acetate metabolic process;acetyl-CoA biosynthetic process;acetyl-CoA metabolic process;biosynthetic process;carboxylic acid biosynthetic process;carboxylic acid metabolic process;cellular biosynthetic process;cellular ketone metabolic process;cellular metabolic process;cellular process;coenzyme biosynthetic process;coenzyme metabolic process;cofactor biosynthetic proc…	acetate-CoA ligase activity;acid-thiol ligase activity;adenyl nucleotide binding;adenyl ribonucleotide binding;ATP binding;binding;catalytic activity;CoA-ligase activity;ligase activity;ligase activity, forming carbon-sulfur bonds;nucleotide binding;purine nucleotide binding;purine ribonucleoside triphosphate binding;purine ribonucleotide binding;ribonucleotide binding	cell part;cytoplasm;intracellular membrane-bounded organelle;intracellular organelle;intracellular organelle part;intracellular part;membrane-bounded organelle;nuclear part;nucleoplasm;organelle;organelle part	Carbon fixation pathways in prokaryotes;Glycolysis / Gluconeogenesis;Methane metabolism;Propanoate metabolism;Pyruvate metabolism	Acetylation;ATP-binding;Completeproteome;Cytoplasm;Ligase;Nucleotide-binding;Phosphoprotein;Proteomicsidentification;Referenceproteome	AMP-binding;AMP-binding_C		AACTTT_UNKNOWN;BENPORATH_MYC_MAX_TARGETS;BILD_MYC_ONCOGENIC_SIGNATURE;BRUINS_UVC_RESPONSE_LATE;CHANG_CORE_SERUM_RESPONSE_DN;CHEMNITZ_RESPONSE_TO_PROSTAGLANDIN_E2_DN;chr20q11;DANG_BOUND_BY_MYC;DEMAGALHAES_AGING_DN;FORTSCHEGGER_PHF8_TARGETS_DN;GSE11057_NAIVE_VS_EFF_MEMORY_CD4_TCELL_UP;GSE16522_MEMORY_VS_NAIVE_ANTI_CD3CD28_STIM_CD8_TCELL_UP;GSE17580_UNINFECTED_VS_S_MANSONI_INF_TEFF_UP;GSE17721_0.5H_…	REACT_309926	24.0771	25.1555	NaN	25.1178	25.8827	23.4005	23.0468	NaN	24.1735	21.7659	21.909	22.5611
Q8R0F9	Q8R0F9	SEC14-like protein 4	Sec14l4	3121	-3.2261	6.17606	3.02245e-05	+	-3.16764	1.67691	0.058082		-1.71431	3.42937	0.00489654	+	-1.25254	1.18588	0.0933576											binding;lipid binding;transporter activity	cell part;integral to membrane;intracellular;intrinsic to membrane;membrane part		Completeproteome;Lipid-binding;Referenceproteome;Transport	CRAL_TRIO;CRAL_TRIO_N		ACEVEDO_LIVER_CANCER_DN;chr22q12;DODD_NASOPHARYNGEAL_CARCINOMA_UP;GGGCGGR_V$SP1_Q6;GSE13738_RESTING_VS_TCR_ACTIVATED_CD4_TCELL_UP;GSE15215_CD2_POS_VS_NEG_PDC_UP;GSE17721_CTRL_VS_GARDIQUIMOD_8H_BMDM_DN;GSE20715_0H_VS_6H_OZONE_LUNG_DN;GSE3982_CTRL_VS_IGE_STIM_MAST_CELL_DN;GSE3982_MAST_CELL_VS_BCELL_UP;GSE7400_CTRL_VS_CSF3_IN_VIVO_TREATED_PBMC_DN;GSE8515_CTRL_VS_IL6_4H_STIM_MAC_DN;RICKMAN_METASTASIS…		26.9756	28.3132	22.0569	28.2385	28.4523	27.8768	27.0031	23.6165	26.0253	24.6138	24.7262	24.4629
P99025	P99025	GTP cyclohydrolase 1 feedback regulatory protein	Gchfr	2160	-3.2078	3.77826	0.0011067	+	-4.27661	3.19423	0.00341823	+	-1.1342	2.03282	0.0340816	+	-1.15638	1.23957	0.0836347		+		+						biological regulation;cellular component assembly;cellular component organization;cellular component organization or biogenesis;macromolecular complex assembly;macromolecular complex subunit organization;negative regulation of biological process;negative regulation of biosynthetic process;negative regulation of catalytic activity;negative regulation of GTP cyclohydrolase I activity;negative regul…	amine binding;amino acid binding;binding;carboxylic acid binding;enzyme inhibitor activity;enzyme regulator activity	cell part;cell projection;cytoplasm;cytoplasmic membrane-bounded vesicle;cytoplasmic part;cytoplasmic vesicle;cytosol;dendrite;intracellular membrane-bounded organelle;intracellular organelle;intracellular organelle part;intracellular part;macromolecular complex;melanosome;membrane;membrane-bounded organelle;membrane-bounded vesicle;neuron projection;nuclear membrane;nuclear part;nucleus;organell…		Completeproteome;Cytoplasm;Directproteinsequencing;Membrane;Nucleus;Referenceproteome	GFRP		BARIS_THYROID_CANCER_UP;BHATI_G2M_ARREST_BY_2METHOXYESTRADIOL_DN;BIOSYNTHETIC_PROCESS;BOYAULT_LIVER_CANCER_SUBCLASS_G1_DN;BUYTAERT_PHOTODYNAMIC_THERAPY_STRESS_DN;CELL_CELL_SIGNALING;CELLULAR_BIOSYNTHETIC_PROCESS;CHEOK_RESPONSE_TO_MERCAPTOPURINE_AND_LD_MTX_DN;chr15q15;CHUNG_BLISTER_CYTOTOXICITY_UP;CHYLA_CBFA2T3_TARGETS_UP;CYCLIN_D1_KE_.V1_UP;CYCLIN_D1_UP.V1_UP;DAZARD_RESPONSE_TO_UV_NHEK_UP;DODD_NA…	REACT_273079	NaN	26.2853	NaN	NaN	NaN	NaN	25.5086	NaN	21.6877	21.5471	22.4814	22.5154
Q9DBA8	Q9DBA8	Probable imidazolonepropionase	Amdhd1	3863	-3.18495	2.58443	0.00716359	+	-3.80046	1.95573	0.0348857	+	-1.4711	3.38656	0.00523538	+	-1.05602	1.36316	0.0654876										amine catabolic process;amine metabolic process;carboxylic acid catabolic process;carboxylic acid metabolic process;catabolic process;cellular amine metabolic process;cellular amino acid catabolic process;cellular amino acid metabolic process;cellular catabolic process;cellular ketone metabolic process;cellular metabolic process;cellular nitrogen compound metabolic process;cellular process;format…	binding;catalytic activity;cation binding;hydrolase activity;hydrolase activity, acting on carbon-nitrogen (but not peptide) bonds;hydrolase activity, acting on carbon-nitrogen (but not peptide) bonds, in cyclic amides;imidazolonepropionase activity;ion binding;metal ion binding	cell part;cytoplasm;intracellular part	Histidine metabolism	Completeproteome;Histidinemetabolism;Hydrolase;Iron;Metal-binding;Referenceproteome;Zinc			ACEVEDO_LIVER_CANCER_UP;ACEVEDO_LIVER_TUMOR_VS_NORMAL_ADJACENT_TISSUE_UP;BRUINS_UVC_RESPONSE_VIA_TP53_GROUP_A;CHIANG_LIVER_CANCER_SUBCLASS_PROLIFERATION_DN;chr12q23;DAIRKEE_TERT_TARGETS_DN;GSE17721_LPS_VS_PAM3CSK4_2H_BMDM_DN;GSE17721_POLYIC_VS_PAM3CSK4_12H_BMDM_UP;GSE22045_TREG_VS_TCONV_DN;KEGG_HISTIDINE_METABOLISM;LEE_LIVER_CANCER_SURVIVAL_UP;MARSON_BOUND_BY_FOXP3_UNSTIMULATED;REACTOME_METABOLIS…	REACT_292978	27.5678	29.6551	NaN	28.6937	29.0507	28.5793	27.62	24.3684	27.2515	26.4281	25.1288	22.4898
Q8BGL3;E9QAK1;B1PQU4;A0A1B0GSR1	Q8BGL3;E9QAK1	Sulfotransferase	2810007J24Rik	2792	-3.16999	6.37814	2.34451e-05	+	-4.54543	3.09821	0.00409703	+	-1.35822	2.82048	0.012024	+	-1.45804	1.7844	0.0289275	+										catalytic activity;sulfotransferase activity;transferase activity;transferase activity, transferring sulfur-containing groups			Completeproteome;Proteomicsidentification;Referenceproteome;Transferase	Sulfotransfer_1			REACT_309610	28.6633	30.2067	25.7113	30.1116	30.1975	28.8677	26.7807	26.3975	26.7751	25.7938	26.1256	26.7166
Q9DCQ2;D3Z253;F6S4J6;A0A140LHB4;D6RE19	Q9DCQ2;D3Z253;F6S4J6	Putative L-aspartate dehydrogenase	Aspdh	3929	-3.14673	5.82747	5.18167e-05	+	-2.62465	1.24394	0.128162		-1.42349	3.31902	0.00568918	+	-1.34271	1.19575	0.0916753										biosynthetic process;catabolic process;cellular biosynthetic process;cellular catabolic process;cellular metabolic process;cellular nitrogen compound biosynthetic process;cellular nitrogen compound catabolic process;cellular nitrogen compound metabolic process;cellular process;coenzyme biosynthetic process;coenzyme catabolic process;coenzyme metabolic process;cofactor biosynthetic process;cofacto…	aspartate dehydrogenase activity;binding;catalytic activity;coenzyme binding;cofactor binding;NADP binding;nucleotide binding;oxidoreductase activity;oxidoreductase activity, acting on the CH-NH2 group of donors			Completeproteome;Directproteinsequencing;NAD;NADP;Oxidoreductase;Phosphoprotein;Proteomicsidentification;Pyridinenucleotidebiosynthesis;Referenceproteome	DUF108;NAD_binding_3		ACEVEDO_LIVER_CANCER_DN;ACEVEDO_LIVER_TUMOR_VS_NORMAL_ADJACENT_TISSUE_DN;chr19q13;GSE17721_12H_VS_24H_CPG_BMDM_UP;GSE17721_CTRL_VS_GARDIQUIMOD_1H_BMDM_DN;GSE17974_IL4_AND_ANTI_IL12_VS_UNTREATED_0.5H_ACT_CD4_TCELL_DN;GSE20715_0H_VS_6H_OZONE_TLR4_KO_LUNG_UP;GSE26495_PD1HIGH_VS_PD1LOW_CD8_TCELL_DN;GSE27786_CD4_TCELL_VS_ERYTHTROBLAST_DN;GSE28237_EARLY_VS_LATE_GC_BCELL_DN;GSE30083_SP2_VS_SP4_THYMOCYTE…		25.1917	28.2974	NaN	27.6386	28.0235	26.9922	25.9323	23.0079	24.0378	23.547	24.5396	24.8381
Q9CZW5	Q9CZW5	Mitochondrial import receptor subunit TOM70	Tomm70a	3710	-3.09886	2.31483	0.011129	+	-3.33539	3.40071	0.00226575	+	1.0886	3.20506	0.00654836	+	NaN	NaN	NaN							+	+	+			cell part;cytoplasmic part;extracellular membrane-bounded organelle;extracellular organelle;extracellular region part;extracellular vesicular exosome;integral to membrane;intracellular membrane-bounded organelle;intracellular organelle;intracellular organelle part;intracellular part;intrinsic to membrane;membrane;membrane part;membrane-bounded organelle;membrane-bounded vesicle;mitochondrial memb…		Acetylation;Completeproteome;Directproteinsequencing;Membrane;Mitochondrion;Mitochondrionoutermembrane;Phosphoprotein;Referenceproteome;Repeat;TPRrepeat;Transmembrane;Transmembranehelix	TPR_6;TPR_8		AAAGGAT,MIR-501;AAGGGAT,MIR-188;ACTGAAA,MIR-30A-3P,MIR-30E-3P;BENPORATH_CYCLING_GENES;BERENJENO_TRANSFORMED_BY_RHOA_UP;BLALOCK_ALZHEIMERS_DISEASE_DN;BYSTRYKH_HEMATOPOIESIS_STEM_CELL_QTL_TRANS;CAGCTTT,MIR-320;CAIRO_HEPATOBLASTOMA_CLASSES_UP;CATGTAA,MIR-496;CHARAFE_BREAST_CANCER_LUMINAL_VS_BASAL_UP;CHOI_ATL_STAGE_PREDICTOR;chr3q12;DING_LUNG_CANCER_EXPRESSION_BY_COPY_NUMBER;DITTMER_PTHLH_TARGETS_DN;…	REACT_292308	23.5231	27.1706	26.8118	27.1954	27.4026	27.3377	26.0628	27.8495	26.2856	NaN	22.2528	22.6343
Q9DBJ1;O70250	Q9DBJ1	Phosphoglycerate mutase 1	Pgam1	3880	-3.00551	3.8663	0.000981208	+	0.143836	0.056397	0.923865		-0.859225	2.19507	0.0272943	+	-0.11803	0.107845	0.810177										alcohol biosynthetic process;alcohol catabolic process;alcohol metabolic process;biological regulation;biosynthetic process;carbohydrate biosynthetic process;carbohydrate catabolic process;carbohydrate metabolic process;catabolic process;cellular biosynthetic process;cellular carbohydrate biosynthetic process;cellular carbohydrate catabolic process;cellular carbohydrate metabolic process;cellular…	2,3-bisphosphoglycerate-dependent phosphoglycerate mutase activity;binding;bisphosphoglycerate 2-phosphatase activity;bisphosphoglycerate mutase activity;bisphosphoglycerate phosphatase activity;catalytic activity;cofactor binding;enzyme binding;hydrolase activity;hydrolase activity, acting on ester bonds;intramolecular transferase activity;intramolecular transferase activity, phosphotransferases…	cell part;cytoplasm;cytoplasmic part;cytosol;extracellular membrane-bounded organelle;extracellular organelle;extracellular region part;extracellular vesicular exosome;intracellular membrane-bounded organelle;intracellular organelle;intracellular part;membrane;membrane-bounded organelle;membrane-bounded vesicle;myelin sheath;nucleus;organelle;vesicle	Glycolysis / Gluconeogenesis;Methane metabolism	Acetylation;Completeproteome;Directproteinsequencing;Glycolysis;Hydrolase;Isomerase;Isopeptidebond;Phosphoprotein;Referenceproteome;Ublconjugation	His_Phos_1		ALFANO_MYC_TARGETS;BERENJENO_TRANSFORMED_BY_RHOA_UP;BIOCARTA_GLYCOLYSIS_PATHWAY;BLALOCK_ALZHEIMERS_DISEASE_DN;BLUM_RESPONSE_TO_SALIRASIB_DN;CHEN_LUNG_CANCER_SURVIVAL;chr10q25;chr7p13;CHYLA_CBFA2T3_TARGETS_UP;DAIRKEE_CANCER_PRONE_RESPONSE_BPA_E2;DARWICHE_PAPILLOMA_RISK_HIGH_UP;DARWICHE_PAPILLOMA_RISK_LOW_UP;DARWICHE_SKIN_TUMOR_PROMOTER_UP;DARWICHE_SQUAMOUS_CELL_CARCINOMA_UP;DEBIASI_APOPTOSIS_BY_RE…	REACT_308431;REACT_314687	27.2331	29.9461	23.4461	29.0982	29.409	28.5071	27.754	25.1596	28.022	24.9284	26.302	26.1844
Q8BWU8;E9PYH3;F7AY26	Q8BWU8;E9PYH3	Ethanolamine-phosphate phospho-lyase	Etnppl	918	-2.98048	5.99995	3.7599e-05	+	-2.95168	4.95033	0.000120377	+	-1.64975	3.16568	0.00704039	+	-1.62604	2.13745	0.0148563	+	+		+		+		+			binding;carbon-oxygen lyase activity;carbon-oxygen lyase activity, acting on phosphates;catalytic activity;cofactor binding;ethanolamine-phosphate phospho-lyase activity;lyase activity;pyridoxal phosphate binding;transaminase activity;transferase activity;transferase activity, transferring nitrogenous groups;vitamin B6 binding;vitamin binding	cell part;cytoplasmic part;intracellular membrane-bounded organelle;intracellular organelle;intracellular part;membrane-bounded organelle;mitochondrion;organelle		Aminotransferase;Completeproteome;Lyase;Mitochondrion;Proteomicsidentification;Pyridoxalphosphate;Referenceproteome;Transferase	Aminotran_3				24.7972	26.0967	NaN	NaN	24.1085	24.1691	24.0376	NaN	22.9026	21.7064	21.9999	21.974
Q8CAY6;G3XA25;A0A3B2WAL8	Q8CAY6;G3XA25;A0A3B2WAL8	Acetyl-CoA acetyltransferase, cytosolic	Acat2	2986	-2.97185	3.60943	0.00142391	+	-2.23503	1.40614	0.0949233		-1.67774	4.55513	0.00090396	+	-1.42892	1.3215	0.0711358										biological regulation;positive regulation of biological process;positive regulation of cholesterol transport;positive regulation of digestive system process;positive regulation of intestinal cholesterol absorption;positive regulation of lipid transport;positive regulation of multicellular organismal process;positive regulation of sterol transport;positive regulation of transport;regulation of bio…	acetyl-CoA C-acetyltransferase activity;acetyl-CoA C-acyltransferase activity;acetyltransferase activity;C-acetyltransferase activity;C-acyltransferase activity;catalytic activity;transferase activity;transferase activity, transferring acyl groups;transferase activity, transferring acyl groups other than amino-acyl groups	cell part;cytoplasm;cytoplasmic part;extracellular membrane-bounded organelle;extracellular organelle;extracellular region part;extracellular vesicular exosome;intracellular membrane-bounded organelle;intracellular non-membrane-bounded organelle;intracellular organelle;intracellular organelle part;intracellular part;membrane-bounded organelle;membrane-bounded vesicle;mitochondrion;non-membrane-bo…	Benzoate degradation;Butanoate metabolism;Carbon fixation pathways in prokaryotes;Fatty acid metabolism;Glyoxylate and dicarboxylate metabolism;Lysine degradation;Propanoate metabolism;Pyruvate metabolism;Synthesis and degradation of ketone bodies;Terpenoid backbone biosynthesis;Tryptophan metabolism;Two-component system;Valine, leucine and isoleucine degradation	Acetylation;Acyltransferase;Completeproteome;Cytoplasm;Directproteinsequencing;Proteomicsidentification;Referenceproteome;Transferase	Thiolase_C;Thiolase_N		ACEVEDO_LIVER_CANCER_DN;ACEVEDO_NORMAL_TISSUE_ADJACENT_TO_LIVER_TUMOR_DN;AFFAR_YY1_TARGETS_DN;BENPORATH_NANOG_TARGETS;BROWNE_HCMV_INFECTION_14HR_DN;CAMP_UP.V1_DN;CASORELLI_ACUTE_PROMYELOCYTIC_LEUKEMIA_DN;chr6q25;CYTOPLASM;DAVICIONI_RHABDOMYOSARCOMA_PAX_FOXO1_FUSION_UP;DAVICIONI_TARGETS_OF_PAX_FOXO1_FUSIONS_UP;FEVR_CTNNB1_TARGETS_DN;FORTSCHEGGER_PHF8_TARGETS_DN;GGGCGGR_V$SP1_Q6;GSE11057_CD4_EFF_ME…		27.3008	29.0964	23.7785	28.867	28.9068	28.0814	26.5482	24.4953	27.1077	25.3966	26.093	23.8281
Q9D0M5;D6RIN4;P63168;Q80ZS7	Q9D0M5;D6RIN4	Dynein light chain 2, cytoplasmic	Dynll2	3730	-2.9541	4.60157	0.000326394	+	NaN	NaN	NaN		-0.80594	1.98853	0.0363109	+	-0.522113	0.591427	0.305637		+		+	+					anatomical structure development;anatomical structure morphogenesis;apoptosis;biological regulation;biosynthetic process;cell death;cell part morphogenesis;cell projection morphogenesis;cell projection organization;cell recognition;cellular biosynthetic process;cellular component morphogenesis;cellular component movement;cellular component organization;cellular component organization at cellular …	binding;catalytic activity;enzyme inhibitor activity;enzyme regulator activity;hydrolase activity;hydrolase activity, acting on acid anhydrides;hydrolase activity, acting on acid anhydrides, in phosphorus-containing anhydrides;motor activity;nitric-oxide synthase regulator activity;nucleoside-triphosphatase activity;protein binding;protein C-terminus binding;protein domain specific binding;pyroph…	cell part;centrosome;chromosomal part;cytoplasm;cytoplasmic dynein complex;cytoplasmic part;cytoskeletal part;cytoskeleton;cytosol;dynein complex;extracellular membrane-bounded organelle;extracellular organelle;extracellular region part;extracellular vesicular exosome;intracellular membrane-bounded organelle;intracellular non-membrane-bounded organelle;intracellular organelle;intracellular organe…	Vasopressin-regulated water reabsorption	3D-structure;Acetylation;Activator;Apoptosis;Completeproteome;Cytoplasm;Cytoskeleton;Dynein;Microtubule;Mitochondrion;Motorprotein;Nucleus;Phosphoprotein;Proteomicsidentification;Referenceproteome;Transcription;Transcriptionregulation;Transport	Dynein_light		ACEVEDO_LIVER_CANCER_DN;ACEVEDO_LIVER_TUMOR_VS_NORMAL_ADJACENT_TISSUE_UP;ACEVEDO_NORMAL_TISSUE_ADJACENT_TO_LIVER_TUMOR_DN;ACTIN_CYTOSKELETON;ACTIN_CYTOSKELETON_ORGANIZATION_AND_BIOGENESIS;ACTIN_FILAMENT_BASED_PROCESS;ANATOMICAL_STRUCTURE_DEVELOPMENT;ANATOMICAL_STRUCTURE_MORPHOGENESIS;BENPORATH_CYCLING_GENES;BLALOCK_ALZHEIMERS_DISEASE_DN;BOUDOUKHA_BOUND_BY_IGF2BP2;BYSTRYKH_HEMATOPOIESIS_STEM_CELL_…	REACT_272448;REACT_276302;REACT_286537;REACT_312779;REACT_316383;REACT_328862;REACT_336827;REACT_345278;REACT_361683	21.6112	25.6875	21.3566	20.9893	20.8816	20.9569	21.2464	21.0133	21.9727	22.4758	22.0854	22.0033
G3X9Y6;A0A1Y7VK17	G3X9Y6		Akr1c19	1144	-2.94693	3.94412	0.000874045	+	-2.23874	2.38155	0.0158602	+	-1.87782	2.31653	0.0241074	+	-0.160228	0.110078	0.806903											catalytic activity;oxidoreductase activity			Completeproteome;Proteomicsidentification;Referenceproteome	Aldo_ket_red			REACT_283453;REACT_292237;REACT_295031;REACT_310468;REACT_325766;REACT_349058	26.177	27.4834	NaN	26.5289	26.9103	26.5754	25.8629	NaN	24.6171	NaN	NaN	23.5809
O35660;G5E8M7;D3YVP9;D3YVP8;A0A087WNU8	O35660;G5E8M7;D3YVP9	Glutathione S-transferase Mu 6	Gstm6	1278	-2.92818	4.13692	0.000657269	+	-3.50327	7.91143	6.00346e-07	+	-1.56799	1.86496	0.0431151	+	-0.869618	0.647275	0.27344		+		+							catalytic activity;glutathione transferase activity;transferase activity;transferase activity, transferring alkyl or aryl (other than methyl) groups	cell part;cytoplasm;intracellular part	Drug metabolism - cytochrome P450;Glutathione metabolism;Metabolism of xenobiotics by cytochrome P450	Completeproteome;Cytoplasm;Proteomicsidentification;Referenceproteome;Transferase	GST_C;GST_N			REACT_317599	24.2713	25.2442	NaN	24.6176	24.7624	NaN	NaN	NaN	22.3579	22.1744	22.4561	22.0495
Q9DBB8	Q9DBB8	Trans-1,2-dihydrobenzene-1,2-diol dehydrogenase	Dhdh	3864	-2.83349	5.71385	5.87195e-05	+	-1.71414	1.20345	0.138052		-1.11037	1.82337	0.0463207	+	-0.726339	0.840877	0.185647										alcohol catabolic process;alcohol metabolic process;carbohydrate catabolic process;carbohydrate metabolic process;catabolic process;cellular carbohydrate catabolic process;cellular carbohydrate metabolic process;cellular metabolic process;cellular process;D-xylose catabolic process;D-xylose metabolic process;metabolic process;monosaccharide catabolic process;monosaccharide metabolic process;pento…	catalytic activity;D-xylose 1-dehydrogenase (NADP+) activity;oxidoreductase activity;oxidoreductase activity, acting on CH-OH group of donors;oxidoreductase activity, acting on the CH-CH group of donors;oxidoreductase activity, acting on the CH-CH group of donors, NAD or NADP as acceptor;oxidoreductase activity, acting on the CH-OH group of donors, NAD or NADP as acceptor;trans-1,2-dihydrobenzene…		Metabolism of xenobiotics by cytochrome P450;Pentose and glucuronate interconversions	Completeproteome;NADP;Oxidoreductase;Referenceproteome	GFO_IDH_MocA;GFO_IDH_MocA_C		CARBOHYDRATE_METABOLIC_PROCESS;chr19q13;ELECTRON_CARRIER_ACTIVITY;GSE14308_TH1_VS_NAIVE_CD4_TCELL_UP;GSE14308_TH1_VS_NATURAL_TREG_UP;GSE14308_TH17_VS_NAIVE_CD4_TCELL_UP;GSE14308_TH17_VS_NATURAL_TREG_UP;GSE18791_CTRL_VS_NEWCASTLE_VIRUS_DC_16H_DN;GSE26928_NAIVE_VS_CXCR5_POS_CD4_TCELL_UP;GSE30083_SP1_VS_SP4_THYMOCYTE_DN;GSE30083_SP3_VS_SP4_THYMOCYTE_DN;GSE32423_IL7_VS_IL7_IL4_NAIVE_CD8_TCELL_UP;GSE7…		25.4629	28.3167	NaN	27.5289	27.4734	26.5925	25.7795	23.8079	25.6026	24.8199	25.0362	24.4482
P54728	P54728	UV excision repair protein RAD23 homolog B	Rad23b	1893	-2.83114	2.64751	0.00646282	+	0.188604	0.138727	0.819743		-1.04753	2.1261	0.0297949	+	-0.314699	0.207947	0.665166		+								biological regulation;catabolic process;cellular catabolic process;cellular component organization;cellular component organization at cellular level;cellular component organization or biogenesis;cellular component organization or biogenesis at cellular level;cellular macromolecule catabolic process;cellular macromolecule metabolic process;cellular metabolic process;cellular nitrogen compound meta…	binding;damaged DNA binding;DNA binding;nucleic acid binding;polyubiquitin binding;protein binding;small conjugating protein binding;ubiquitin binding	cell part;cytoplasm;intracellular organelle part;intracellular part;macromolecular complex;nuclear part;nucleoplasm;nucleotide-excision repair complex;organelle part;proteasome complex;protein complex;XPC complex	Nucleotide excision repair;Protein processing in endoplasmic reticulum	3D-structure;Completeproteome;Cytoplasm;DNAdamage;DNArepair;Nucleus;Phosphoprotein;Proteasome;Referenceproteome;Repeat;Ublconjugationpathway	UBA;ubiquitin;XPC-binding		AATGTGA,MIR-23A,MIR-23B;ACACTGG,MIR-199A,MIR-199B;AGCACTT,MIR-93,MIR-302A,MIR-302B,MIR-302C,MIR-302D,MIR-372,MIR-373,MIR-520E,MIR-520A,MIR-526B,MIR-520B,MIR-520C,MIR-520D;AGGGCAG,MIR-18A;ALCALAY_AML_BY_NPM1_LOCALIZATION_DN;AMIT_EGF_RESPONSE_20_MCF10A;BAELDE_DIABETIC_NEPHROPATHY_DN;BIOPOLYMER_METABOLIC_PROCESS;BLALOCK_ALZHEIMERS_DISEASE_DN;BROWNE_HCMV_INFECTION_48HR_DN;CAGTGTT,MIR-141,MIR-200A;CAS…	REACT_290376;REACT_296832;REACT_314261	NaN	26.2406	NaN	25.1801	NaN	24.4611	24.5891	24.4006	24.3993	21.8753	22.0793	22.0064
P05201;F7ALS6	P05201	Aspartate aminotransferase, cytoplasmic	Got1	1434	-2.79252	3.80964	0.0010591	+	-1.73257	1.43134	0.0906132		-1.18963	3.71931	0.00319228	+	-0.889615	0.905564	0.162757										2-oxoglutarate metabolic process;alcohol biosynthetic process;alcohol metabolic process;alditol biosynthetic process;alditol metabolic process;amine biosynthetic process;amine catabolic process;amine metabolic process;aspartate biosynthetic process;aspartate catabolic process;aspartate family amino acid biosynthetic process;aspartate family amino acid catabolic process;aspartate family amino acid…	binding;carbon-carbon lyase activity;carboxylic acid binding;carboxy-lyase activity;catalytic activity;cofactor binding;L-aspartate:2-oxoglutarate aminotransferase activity;L-cysteine:2-oxoglutarate aminotransferase activity;L-phenylalanine aminotransferase activity;L-phenylalanine:2-oxoglutarate aminotransferase activity;lyase activity;phosphatidylserine decarboxylase activity;pyridoxal phosphat…	axon part;axon terminus;cell part;cell projection part;cytoplasm;cytoplasmic part;cytosol;extracellular membrane-bounded organelle;extracellular organelle;extracellular region part;extracellular vesicular exosome;intracellular membrane-bounded organelle;intracellular organelle;intracellular part;lysosome;lytic vacuole;membrane-bounded organelle;membrane-bounded vesicle;neuron projection terminus;…	Alanine, aspartate and glutamate metabolism;Arginine and proline metabolism;Cysteine and methionine metabolism;Phenylalanine metabolism;Phenylalanine, tyrosine and tryptophan biosynthesis;Tyrosine metabolism	Amino-acidbiosynthesis;Aminotransferase;Completeproteome;Cytoplasm;Directproteinsequencing;Proteomicsidentification;Pyridoxalphosphate;Referenceproteome;Transferase	Aminotran_1_2		ACCAAAG,MIR-9;AKT_UP.V1_UP;AMINE_CATABOLIC_PROCESS;AMINE_METABOLIC_PROCESS;AMINO_ACID_AND_DERIVATIVE_METABOLIC_PROCESS;AMINO_ACID_CATABOLIC_PROCESS;AMINO_ACID_METABOLIC_PROCESS;BENPORATH_CYCLING_GENES;BLALOCK_ALZHEIMERS_DISEASE_DN;BLUM_RESPONSE_TO_SALIRASIB_UP;CAIRO_HEPATOBLASTOMA_DN;CARBOXYLIC_ACID_METABOLIC_PROCESS;CASORELLI_ACUTE_PROMYELOCYTIC_LEUKEMIA_DN;CATABOLIC_PROCESS;CELLULAR_CATABOLIC_P…	REACT_308431;REACT_309077;REACT_310863	NaN	29.7267	NaN	27.6098	27.321	27.6971	27.8459	24.6092	26.6388	25.8331	24.4688	25.4459
G3X982;A0A087WQC8	G3X982	Aldehyde oxidase 3	Aox3	1135	-2.76568	5.63923	6.80371e-05	+	-2.89687	1.37149	0.101095		-1.30745	3.31869	0.00568918	+	-1.76045	1.54646	0.0457971	+										2 iron, 2 sulfur cluster binding;aldehyde oxidase activity;binding;catalytic activity;cation binding;coenzyme binding;cofactor binding;electron carrier activity;flavin adenine dinucleotide binding;ion binding;iron ion binding;iron-sulfur cluster binding;metal cluster binding;metal ion binding;molybdenum ion binding;NAD binding;nucleotide binding;oxidoreductase activity;oxidoreductase activity, ac…	cell part;cytoplasm;intracellular part		2Fe-2S;3D-structure;Completeproteome;Cytoplasm;FAD;Flavoprotein;Iron;Iron-sulfur;Metal-binding;Molybdenum;Oxidoreductase;Phosphoprotein;Proteomicsidentification;Referenceproteome	Ald_Xan_dh_C;Ald_Xan_dh_C2;CO_deh_flav_C;FAD_binding_5;Fer2;Fer2_2				27.6722	30.3864	23.5967	29.6634	30.1105	28.7144	28.6955	25.2186	27.9605	27.2559	27.2959	26.3387
Q78JT3;A0A3Q4EC06;A0A3Q4EBW1;A0A3Q4L2Y6	Q78JT3	3-hydroxyanthranilate 3,4-dioxygenase	Haao	2694	-2.7626	6.09896	3.44552e-05	+	-2.46528	2.15143	0.0245165	+	-1.20153	3.78292	0.00294252	+	-0.753341	1.05396	0.121089										amine catabolic process;amine metabolic process;anatomical structure homeostasis;anthranilate metabolic process;aromatic amino acid family catabolic process;aromatic amino acid family metabolic process;aromatic compound catabolic process;benzene-containing compound metabolic process;benzoate metabolic process;biological regulation;biosynthetic process;carboxylic acid biosynthetic process;carboxyl…	3-hydroxyanthranilate 3,4-dioxygenase activity;binding;catalytic activity;cation binding;dioxygenase activity;ferrous iron binding;ion binding;iron ion binding;metal ion binding;oxidoreductase activity;oxidoreductase activity, acting on single donors with incorporation of molecular oxygen;oxidoreductase activity, acting on single donors with incorporation of molecular oxygen, incorporation of two…	cell part;cytoplasmic part;cytosol;extracellular membrane-bounded organelle;extracellular organelle;extracellular region part;extracellular vesicular exosome;intracellular organelle part;intracellular part;membrane;membrane-bounded organelle;membrane-bounded vesicle;mitochondrial membrane;mitochondrial part;organelle;organelle membrane;organelle part;vesicle	Tryptophan metabolism	Completeproteome;Cytoplasm;Dioxygenase;Iron;Metal-binding;Oxidoreductase;Pyridinenucleotidebiosynthesis;Referenceproteome	3-HAO		ACEVEDO_NORMAL_TISSUE_ADJACENT_TO_LIVER_TUMOR_DN;ALCALAY_AML_BY_NPM1_LOCALIZATION_DN;ATM_DN.V1_DN;BRCA1_DN.V1_UP;CAIRO_HEPATOBLASTOMA_DN;CAIRO_LIVER_DEVELOPMENT_DN;CHEN_METABOLIC_SYNDROM_NETWORK;CHIANG_LIVER_CANCER_SUBCLASS_POLYSOMY7_UP;CHIANG_LIVER_CANCER_SUBCLASS_PROLIFERATION_DN;chr2p;ELECTRON_CARRIER_ACTIVITY;GCM_NF2;GNF2_GSTM1;GNF2_HPN;GNF2_HPX;GNF2_LCAT;GSE13493_CD4INTCD8POS_VS_CD8POS_THYMO…	REACT_340310	27.841	30.5696	25.4026	29.6811	29.7511	29.0384	28.4455	26.3004	27.6919	26.5127	26.9204	26.9104
P50580;P50580-2	P50580;P50580-2	Proliferation-associated protein 2G4	Pa2g4	1852	-2.75322	3.16152	0.00285355	+	-1.04193	0.934036	0.221494		-1.01665	2.30386	0.0243382	+	-1.74657	1.3489	0.0673578										biological regulation;biosynthetic process;cellular biosynthetic process;cellular macromolecule biosynthetic process;cellular macromolecule metabolic process;cellular metabolic process;cellular nitrogen compound metabolic process;cellular process;macromolecule biosynthetic process;macromolecule metabolic process;metabolic process;ncRNA metabolic process;ncRNA processing;negative regulation of apo…	binding;DNA binding;enzyme binding;nucleic acid binding;nucleic acid binding transcription factor activity;protein binding;sequence-specific DNA binding transcription factor activity;ubiquitin protein ligase binding	cell part;cytoplasm;extracellular membrane-bounded organelle;extracellular organelle;extracellular region part;extracellular vesicular exosome;intracellular membrane-bounded organelle;intracellular non-membrane-bounded organelle;intracellular organelle;intracellular organelle part;intracellular part;macromolecular complex;membrane;membrane-bounded organelle;membrane-bounded vesicle;non-membrane-b…		3D-structure;Acetylation;Alternativesplicing;Completeproteome;Cytoplasm;Nucleus;Phosphoprotein;Referenceproteome;Repressor;Ribonucleoprotein;RNA-binding;rRNAprocessing;Transcription;Transcriptionregulation;Translationregulation;Ublconjugation	Peptidase_M24		AACWWCAANK_UNKNOWN;ACTAYRNNNCCCR_UNKNOWN;BENPORATH_MYC_MAX_TARGETS;BERENJENO_TRANSFORMED_BY_RHOA_UP;BHAT_ESR1_TARGETS_VIA_AKT1_UP;BILD_MYC_ONCOGENIC_SIGNATURE;BIOPOLYMER_METABOLIC_PROCESS;BOCHKIS_FOXA2_TARGETS;BRUINS_UVC_RESPONSE_LATE;BURTON_ADIPOGENESIS_2;CACGTG_V$MYC_Q2;CAMP_UP.V1_UP;CELL_CYCLE_ARREST_GO_0007050;CELL_CYCLE_GO_0007049;CELL_PROLIFERATION_GO_0008283;CHANG_CORE_SERUM_RESPONSE_UP;ch…		25.1478	27.4911	NaN	27.2056	27.1005	26.1756	26.2577	23.5292	25.8886	22.5273	23.9186	25.1259
Q8R0Y6;A0A0N4SW56;A0A0N4SVT2	Q8R0Y6	Cytosolic 10-formyltetrahydrofolate dehydrogenase	Aldh1l1	3127	-2.72408	6.50777	2.06308e-05	+	-3.5433	3.69816	0.00128023	+	-1.58076	3.90051	0.00247675	+	-1.51326	1.79822	0.0281427	+									10-formyltetrahydrofolate catabolic process;10-formyltetrahydrofolate metabolic process;aromatic compound catabolic process;biosynthetic process;catabolic process;cellular aromatic compound metabolic process;cellular catabolic process;cellular metabolic process;cellular nitrogen compound catabolic process;cellular nitrogen compound metabolic process;cellular process;coenzyme catabolic process;coe…	aldehyde dehydrogenase (NAD) activity;catalytic activity;formyltetrahydrofolate dehydrogenase activity;hydroxymethyl-, formyl- and related transferase activity;methyltransferase activity;oxidoreductase activity;oxidoreductase activity, acting on the aldehyde or oxo group of donors;oxidoreductase activity, acting on the aldehyde or oxo group of donors, NAD or NADP as acceptor;oxidoreductase activi…	cell part;cytoplasmic part;extracellular membrane-bounded organelle;extracellular organelle;extracellular region part;extracellular vesicular exosome;intracellular membrane-bounded organelle;intracellular organelle;intracellular part;membrane-bounded organelle;membrane-bounded vesicle;mitochondrion;organelle;vesicle	One carbon pool by folate	Acetylation;Completeproteome;Cytoplasm;NADP;One-carbonmetabolism;Oxidoreductase;Phosphopantetheine;Phosphoprotein;Referenceproteome	Aldedh;Formyl_trans_C;Formyl_trans_N;PP-binding		AROMATIC_COMPOUND_METABOLIC_PROCESS;BENPORATH_SUZ12_TARGETS;BERTUCCI_INVASIVE_CARCINOMA_DUCTAL_VS_LOBULAR_DN;BOYAULT_LIVER_CANCER_SUBCLASS_G12_DN;CARBOXYLIC_ACID_METABOLIC_PROCESS;CATABOLIC_PROCESS;CELLULAR_CATABOLIC_PROCESS;CHIANG_LIVER_CANCER_SUBCLASS_CTNNB1_UP;CHIANG_LIVER_CANCER_SUBCLASS_PROLIFERATION_DN;chr3q21;COENZYME_METABOLIC_PROCESS;COFACTOR_CATABOLIC_PROCESS;COFACTOR_METABOLIC_PROCESS;…		32.0988	33.416	28.8456	32.8149	33.114	32.4125	32.0513	29.6736	30.8689	29.9211	30.466	29.8965
P50431;G3UZ26;G3UYY1;G3UZZ9	P50431;G3UZ26;G3UYY1	Serine hydroxymethyltransferase, cytosolic;Serine hydroxymethyltransferase	Shmt1	1846	-2.71523	4.89422	0.000216884	+	-3.14159	2.54405	0.0117923	+	-1.70326	1.97815	0.036651	+	-2.23402	1.76033	0.0302399	+									amine biosynthetic process;amine catabolic process;amine metabolic process;biosynthetic process;carboxylic acid biosynthetic process;carboxylic acid catabolic process;carboxylic acid metabolic process;catabolic process;cellular amine metabolic process;cellular amino acid biosynthetic process;cellular amino acid catabolic process;cellular amino acid metabolic process;cellular aromatic compound met…	aldehyde-lyase activity;amine binding;amino acid binding;binding;carbon-carbon lyase activity;carboxylic acid binding;catalytic activity;cofactor binding;glycine hydroxymethyltransferase activity;hydroxymethyl-, formyl- and related transferase activity;identical protein binding;L-allo-threonine aldolase activity;lyase activity;protein binding;protein dimerization activity;protein homodimerization…	cell part;cytoplasm;cytoplasmic part;cytosol;extracellular membrane-bounded organelle;extracellular organelle;extracellular region part;extracellular vesicular exosome;intracellular membrane-bounded organelle;intracellular organelle;intracellular organelle part;intracellular part;membrane-bounded organelle;membrane-bounded vesicle;mitochondrion;nuclear part;nucleoplasm;nucleus;organelle;organelle…	Cyanoamino acid metabolism;Glycine, serine and threonine metabolism;Methane metabolism;One carbon pool by folate	3D-structure;Completeproteome;Cytoplasm;Directproteinsequencing;One-carbonmetabolism;Proteomicsidentification;Pyridoxalphosphate;Referenceproteome;Transferase	SHMT		ACEVEDO_LIVER_CANCER_DN;ACEVEDO_NORMAL_TISSUE_ADJACENT_TO_LIVER_TUMOR_DN;AKT_UP_MTOR_DN.V1_DN;BERENJENO_TRANSFORMED_BY_RHOA_UP;BLUM_RESPONSE_TO_SALIRASIB_DN;BOYLAN_MULTIPLE_MYELOMA_C_D_UP;BUYTAERT_PHOTODYNAMIC_THERAPY_STRESS_DN;CACGTG_V$MYC_Q2;CAIRO_HEPATOBLASTOMA_DN;CAMPS_COLON_CANCER_COPY_NUMBER_UP;CHEMNITZ_RESPONSE_TO_PROSTAGLANDIN_E2_DN;chr17p11;CYTOPLASM;CYTOPLASMIC_PART;CYTOSOL;DACOSTA_UV_R…	REACT_300004;REACT_354893	27.9648	29.4741	23.6577	29.0061	29.2101	28.3059	27.5641	25.2586	26.9217	24.868	26.2176	26.0536
P28271	P28271	Cytoplasmic aconitate hydratase	Aco1	1676	-2.70529	4.49542	0.000385116	+	-3.665	3.42657	0.00216328	+	-1.01684	2.09953	0.0308987	+	-1.72924	2.24759	0.012113	+									acetyl-CoA catabolic process;acetyl-CoA metabolic process;biological regulation;carboxylic acid metabolic process;catabolic process;cation homeostasis;cellular catabolic process;cellular cation homeostasis;cellular chemical homeostasis;cellular homeostasis;cellular ion homeostasis;cellular iron ion homeostasis;cellular ketone metabolic process;cellular metabolic process;cellular metal ion homeost…	4 iron, 4 sulfur cluster binding;aconitate hydratase activity;binding;carbon-oxygen lyase activity;catalytic activity;cation binding;hydro-lyase activity;ion binding;iron-responsive element binding;iron-sulfur cluster binding;lyase activity;metal cluster binding;metal ion binding;mRNA binding;nucleic acid binding;RNA binding	cell part;cytoplasm;cytoplasmic part;cytosol;endoplasmic reticulum;extracellular membrane-bounded organelle;extracellular organelle;extracellular region part;extracellular vesicular exosome;Golgi apparatus;intracellular membrane-bounded organelle;intracellular organelle;intracellular part;membrane-bounded organelle;membrane-bounded vesicle;mitochondrion;organelle;vesicle	Carbon fixation pathways in prokaryotes;Citrate cycle (TCA cycle);Glyoxylate and dicarboxylate metabolism	4Fe-4S;Completeproteome;Cytoplasm;Iron;Iron-sulfur;Lyase;Metal-binding;Referenceproteome;RNA-binding;Tricarboxylicacidcycle	Aconitase;Aconitase_C		BONOME_OVARIAN_CANCER_SURVIVAL_SUBOPTIMAL_DEBULKING;BOYAULT_LIVER_CANCER_SUBCLASS_G23_DN;BROWNE_HCMV_INFECTION_20HR_DN;CARBOHYDRATE_METABOLIC_PROCESS;CARBON_OXYGEN_LYASE_ACTIVITY;CARBOXYLIC_ACID_METABOLIC_PROCESS;CELLULAR_CARBOHYDRATE_METABOLIC_PROCESS;CHENG_RESPONSE_TO_NICKEL_ACETATE;chr9p21;CYTOPLASM;CYTOPLASMIC_PART;CYTOSOL;DAVICIONI_MOLECULAR_ARMS_VS_ERMS_UP;DIAZ_CHRONIC_MEYLOGENOUS_LEUKEMIA_…		29.0466	30.2703	24.2867	29.8601	30.3541	29.2312	28.68	26.8054	28.5417	26.3302	27.2636	26.7694
O88543;F6YCA7;D3Z036	O88543	COP9 signalosome complex subunit 3	Cops3	1365	-2.69422	5.47663	8.42862e-05	+	-3.43469	5.33814	5.9323e-05	+	-2.1868	2.24981	0.0259572	+	-1.81903	2.8844	0.00405989	+	+		+		+		+		catabolic process;cellular catabolic process;cellular macromolecule catabolic process;cellular macromolecule metabolic process;cellular metabolic process;cellular process;cellular protein metabolic process;chordate embryonic development;cullin deneddylation;developmental process;embryo development;embryo development ending in birth or egg hatching;in utero embryonic development;macromolecule cata…		cell part;cytoplasm;intracellular membrane-bounded organelle;intracellular organelle;intracellular organelle part;intracellular part;macromolecular complex;membrane-bounded organelle;nuclear part;nucleoplasm;nucleus;organelle;organelle part;protein complex;signalosome		Acetylation;Completeproteome;Cytoplasm;Nucleus;Phosphoprotein;Proteomicsidentification;Referenceproteome;Signalosome	PCI	COP9 signalosome complex (Gps1, Cops1, Cops2, Cops3, Cops4, Cops5, Cops6, Cops7a, Cops7b, Cops8)	BENPORATH_MYC_MAX_TARGETS;CHIANG_LIVER_CANCER_SUBCLASS_UNANNOTATED_DN;chr17p11;CSR_LATE_UP.V1_UP;CYTOPLASM;DANG_BOUND_BY_MYC;DIAZ_CHRONIC_MEYLOGENOUS_LEUKEMIA_UP;GATTGGY_V$NFY_Q6_01;GGGAGGRR_V$MAZ_Q6;GNF2_ANP32B;GNF2_DEK;GNF2_FEN1;GNF2_HAT1;GNF2_SMC4L1;GSE13484_UNSTIM_VS_YF17D_VACCINE_STIM_PBMC_UP;GSE14000_UNSTIM_VS_16H_LPS_DC_UP;GSE14308_TH1_VS_INDUCED_TREG_DN;GSE14308_TH2_VS_INDUCED_TREG_DN;GSE…		NaN	24.8767	NaN	NaN	25.1245	NaN	24.1076	NaN	21.8083	22.4866	21.507	22.1926
Q9QXF8	Q9QXF8	Glycine N-methyltransferase	Gnmt	4089	-2.68653	7.87	3.50241e-06	+	-3.25303	4.48464	0.000291485	+	-2.01631	4.37126	0.00119097	+	-1.49181	1.75095	0.0307503	+									amine metabolic process;aspartate family amino acid metabolic process;biological regulation;carbohydrate metabolic process;carboxylic acid metabolic process;cellular amine metabolic process;cellular amino acid metabolic process;cellular carbohydrate metabolic process;cellular component assembly;cellular component organization;cellular component organization or biogenesis;cellular glucan metabolic…	amine binding;amino acid binding;binding;carboxylic acid binding;catalytic activity;folic acid binding;glycine binding;glycine N-methyltransferase activity;methyltransferase activity;N-methyltransferase activity;S-adenosylmethionine-dependent methyltransferase activity;transferase activity;transferase activity, transferring one-carbon groups;vitamin binding	cell part;cytoplasm;intracellular part	Glycine, serine and threonine metabolism	3D-structure;Acetylation;Completeproteome;Cytoplasm;Folate-binding;Methyltransferase;Phosphoprotein;Referenceproteome;S-adenosyl-L-methionine;Transferase	Methyltransf_31		ACEVEDO_FGFR1_TARGETS_IN_PROSTATE_CANCER_MODEL_DN;ACEVEDO_LIVER_TUMOR_VS_NORMAL_ADJACENT_TISSUE_UP;ACEVEDO_NORMAL_TISSUE_ADJACENT_TO_LIVER_TUMOR_DN;AKT_UP.V1_DN;AKT_UP_MTOR_DN.V1_DN;BAKKER_FOXO3_TARGETS_DN;CAGGTG_V$E12_Q6;CAIRO_HEPATOBLASTOMA_DN;CAIRO_LIVER_DEVELOPMENT_DN;CHEBOTAEV_GR_TARGETS_UP;CHEN_METABOLIC_SYNDROM_NETWORK;chr6p12;DODD_NASOPHARYNGEAL_CARCINOMA_UP;FARMER_BREAST_CANCER_APOCRINE_…		30.0946	31.9792	28.2166	31.2287	31.4447	30.6477	30.0615	28.5905	29.2812	28.7575	28.4567	28.6374
G3XA48;P58044;H3BLF8;H3BLP1;H3BKD7	G3XA48;P58044	Isopentenyl-diphosphate Delta-isomerase 1	Idi1	1147	-2.67767	3.48106	0.00173658	+	-3.4399	6.60944	5.61579e-06	+	-4.35368	10.9818	2.97793e-08	+	-0.187016	0.108594	0.809076		+		+		+				alcohol biosynthetic process;alcohol metabolic process;biosynthetic process;cellular biosynthetic process;cellular lipid metabolic process;cellular metabolic process;cellular process;cholesterol biosynthetic process;cholesterol metabolic process;dimethylallyl diphosphate biosynthetic process;dimethylallyl diphosphate metabolic process;isoprenoid biosynthetic process;isoprenoid metabolic process;l…	binding;catalytic activity;cation binding;hydrolase activity;intramolecular oxidoreductase activity;intramolecular oxidoreductase activity, transposing C=C bonds;ion binding;isomerase activity;isopentenyl-diphosphate delta-isomerase activity;magnesium ion binding;manganese ion binding;metal ion binding;transition metal ion binding	cell part;cytoplasmic part;intracellular membrane-bounded organelle;intracellular organelle;intracellular part;membrane-bounded organelle;microbody;organelle;peroxisome	Terpenoid backbone biosynthesis	Acetylation;Cholesterolbiosynthesis;Cholesterolmetabolism;Completeproteome;Isomerase;Isoprenebiosynthesis;Lipidbiosynthesis;Lipidmetabolism;Magnesium;Metal-binding;Peroxisome;Proteomicsidentification;Referenceproteome;Steroidbiosynthesis;Steroidmetabolism;Sterolbiosynthesis;Sterolmetabolism	NUDIX		ACEVEDO_FGFR1_TARGETS_IN_PROSTATE_CANCER_MODEL_UP;ACEVEDO_LIVER_CANCER_UP;ACEVEDO_LIVER_TUMOR_VS_NORMAL_ADJACENT_TISSUE_UP;AFFAR_YY1_TARGETS_DN;AKT_UP.V1_UP;BAE_BRCA1_TARGETS_UP;BIOSYNTHETIC_PROCESS;BOYLAN_MULTIPLE_MYELOMA_C_D_UP;BRUINS_UVC_RESPONSE_LATE;BURTON_ADIPOGENESIS_11;CASORELLI_ACUTE_PROMYELOCYTIC_LEUKEMIA_DN;CELLULAR_LIPID_METABOLIC_PROCESS;CHANG_CORE_SERUM_RESPONSE_DN;chr10p15;COULOUAR…	REACT_303828;REACT_345006	NaN	NaN	NaN	24.7434	24.9821	NaN	NaN	NaN	23.8231	22.0761	22.2322	22.0905
O35945	O35945	Aldehyde dehydrogenase, cytosolic 1	Aldh1a7	1295	-2.6385	5.74355	5.67688e-05	+	-2.75402	3.11759	0.0039395	+	-1.41078	3.35531	0.00536268	+	-2.19594	2.26401	0.0118167	+									alcohol catabolic process;alcohol metabolic process;catabolic process;ethanol catabolic process;ethanol metabolic process;metabolic process;primary alcohol catabolic process;primary alcohol metabolic process;small molecule catabolic process;small molecule metabolic process	3-chloroallyl aldehyde dehydrogenase activity;benzaldehyde dehydrogenase (NAD+) activity;catalytic activity;oxidoreductase activity;oxidoreductase activity, acting on the aldehyde or oxo group of donors;oxidoreductase activity, acting on the aldehyde or oxo group of donors, NAD or NADP as acceptor;retinal dehydrogenase activity	cell part;cytoplasm;intracellular part	Retinol metabolism	Acetylation;Completeproteome;Cytoplasm;NAD;Oxidoreductase;Phosphoprotein;Referenceproteome	Aldedh			REACT_309926;REACT_310468	27.9884	29.0322	NaN	28.6884	29.0472	28.1808	27.1726	25.2984	26.8966	26.8049	26.0244	25.6584
Q8VCN5	Q8VCN5	Cystathionine gamma-lyase	Cth	3211	-2.62382	4.04094	0.000749018	+	-2.78411	2.4877	0.0130125	+	-2.18793	3.96278	0.00222071	+	-1.79787	2.25649	0.0119595	+									amine biosynthetic process;amine metabolic process;biological regulation;biosynthetic process;carboxylic acid biosynthetic process;carboxylic acid metabolic process;cellular amine metabolic process;cellular amino acid biosynthetic process;cellular amino acid metabolic process;cellular biosynthetic process;cellular component assembly;cellular component organization;cellular component organization …	binding;carbon-sulfur lyase activity;catalytic activity;cofactor binding;cystathionine gamma-lyase activity;L-cysteine desulfhydrase activity;lyase activity;pyridoxal phosphate binding;vitamin B6 binding;vitamin binding	cell part;cytoplasm;extracellular membrane-bounded organelle;extracellular organelle;extracellular region part;extracellular vesicular exosome;intracellular membrane-bounded organelle;intracellular organelle;intracellular organelle part;intracellular part;membrane-bounded organelle;membrane-bounded vesicle;nuclear part;nucleoplasm;nucleus;organelle;organelle part;vesicle	Cysteine and methionine metabolism;Glycine, serine and threonine metabolism;Nitrogen metabolism;Selenocompound metabolism	Amino-acidbiosynthesis;Calmodulin-binding;Completeproteome;Cysteinebiosynthesis;Cytoplasm;Lyase;Pyridoxalphosphate;Referenceproteome	Cys_Met_Meta_PP		ALFANO_MYC_TARGETS;ALK_DN.V1_UP;AMUNDSON_RESPONSE_TO_ARSENITE;ATF2_UP.V1_DN;BAKKER_FOXO3_TARGETS_DN;BASAKI_YBX1_TARGETS_UP;BENPORATH_SOX2_TARGETS;BHATI_G2M_ARREST_BY_2METHOXYESTRADIOL_DN;BLUM_RESPONSE_TO_SALIRASIB_UP;BOCHKIS_FOXA2_TARGETS;BOYLAN_MULTIPLE_MYELOMA_C_D_UP;BROWNE_HCMV_INFECTION_48HR_UP;BRUECKNER_TARGETS_OF_MIRLET7A3_UP;BUYTAERT_PHOTODYNAMIC_THERAPY_STRESS_UP;CAIRO_HEPATOBLASTOMA_DN;C…	REACT_273450;REACT_354993	28.7424	30.2492	25.2032	29.2868	29.4964	28.7866	28.3708	26.0631	28.341	27.5141	27.1011	25.7895
Q8VC28;D6RGB1	Q8VC28	Aldo-keto reductase family 1 member C13	Akr1c13	3188	-2.60374	4.59664	0.000326826	+	-3.26706	1.51109	0.0783948		-1.16951	1.97494	0.0367353	+	-0.816313	1.0574	0.120251										cellular metabolic process;cellular process;metabolic process;oxidation-reduction process;xenobiotic metabolic process	aldo-keto reductase (NADP) activity;catalytic activity;oxidoreductase activity;oxidoreductase activity, acting on CH-OH group of donors;oxidoreductase activity, acting on the CH-OH group of donors, NAD or NADP as acceptor			3D-structure;Completeproteome;Directproteinsequencing;NAD;NADP;Oxidoreductase;Referenceproteome	Aldo_ket_red			REACT_283453;REACT_292237;REACT_295031;REACT_310468;REACT_325766;REACT_349058	27.0572	29.1444	NaN	28.7339	28.8313	28.3257	27.6094	22.1924	26.8115	24.8002	26.0566	26.5973
A0A0R4J069;Q9JLI6;Q9JLI6-2;F6ZFP8;F7D651;D3Z7G6;F7BB44;M0QWF1;D3Z3I6	A0A0R4J069;Q9JLI6;Q9JLI6-2	Selenocysteine lyase	Scly	142	-2.58734	5.30627	0.000109371	+	-3.11241	4.39546	0.000341949	+	-2.34523	6.71211	4.31946e-05	+	-0.488609	0.613108	0.293204		+		+		+				cellular metabolic process;cellular process;lipid metabolic process;metabolic process;primary metabolic process;response to chemical stimulus;response to endogenous stimulus;response to hormone stimulus;response to insulin stimulus;response to organic substance;response to peptide hormone stimulus;response to stimulus;selenium compound metabolic process	binding;carbon-sulfur lyase activity;catalytic activity;cofactor binding;lyase activity;pyridoxal phosphate binding;selenocysteine lyase activity;transferase activity;vitamin B6 binding;vitamin binding	cell part;cytoplasmic part;cytosol;intracellular part	Selenocompound metabolism	Acetylation;Alternativesplicing;Completeproteome;Cytoplasm;Directproteinsequencing;Lyase;Phosphoprotein;Proteomicsidentification;Pyridoxalphosphate;Referenceproteome;Transferase	Aminotran_5		AMINE_METABOLIC_PROCESS;AMINO_ACID_AND_DERIVATIVE_METABOLIC_PROCESS;AMINO_ACID_METABOLIC_PROCESS;BENPORATH_MYC_MAX_TARGETS;BHATI_G2M_ARREST_BY_2METHOXYESTRADIOL_UP;BLALOCK_ALZHEIMERS_DISEASE_INCIPIENT_UP;BLALOCK_ALZHEIMERS_DISEASE_UP;CARBOXYLIC_ACID_METABOLIC_PROCESS;CHEN_LIVER_METABOLISM_QTL_CIS;CHEN_METABOLIC_SYNDROM_NETWORK;chr2q37;CYTOPLASM;CYTOPLASMIC_PART;CYTOSOL;DANG_BOUND_BY_MYC;FOSTER_KD…		24.2031	26.0491	NaN	24.6288	25.3582	23.7057	23.7901	NaN	22.2841	21.9914	22.2281	22.4421
Q80W22;F7AFM3	Q80W22	Threonine synthase-like 2	Thnsl2	2734	-2.58701	7.28518	7.79518e-06	+	-2.81628	4.04219	0.000654444	+	-2.08181	2.65927	0.0150089	+	-1.17477	0.67708	0.258045		+		+						2-oxobutyrate biosynthetic process;2-oxobutyrate metabolic process;amine catabolic process;amine metabolic process;biosynthetic process;butyrate biosynthetic process;butyrate metabolic process;carboxylic acid biosynthetic process;carboxylic acid catabolic process;carboxylic acid metabolic process;catabolic process;cellular amine metabolic process;cellular amino acid catabolic process;cellular ami…	amine binding;amino acid binding;binding;carboxylic acid binding;catalytic activity;cofactor binding;lyase activity;pyridoxal phosphate binding;serine binding;vitamin B6 binding;vitamin binding	cell part;cytoplasm;intracellular part		Completeproteome;Lyase;Proteomicsidentification;Pyridoxalphosphate;Referenceproteome	PALP;Thr_synth_N		chr2p11;CHYLA_CBFA2T3_TARGETS_UP;DELACROIX_RAR_BOUND_ES;GSE17721_CTRL_VS_LPS_8H_BMDM_DN;GSE17721_CTRL_VS_POLYIC_2H_BMDM_DN;GSE17974_CTRL_VS_ACT_IL4_AND_ANTI_IL12_1H_CD4_TCELL_UP;GSE17974_IL4_AND_ANTI_IL12_VS_UNTREATED_24H_ACT_CD4_TCELL_UP;GSE20366_EX_VIVO_VS_HOMEOSTATIC_CONVERSION_TREG_UP;GSE24142_DN2_VS_DN3_THYMOCYTE_DN;GSE24142_DN2_VS_DN3_THYMOCYTE_FETAL_DN;GSE24142_EARLY_THYMIC_PROGENITOR_VS_D…		24.512	25.3394	NaN	24.5953	25.2514	24.0922	22.0618	NaN	22.5255	21.9578	22.1427	22.1465
G3UYJ7;G3UX05;G3UX71;G3UYL6	G3UYJ7;G3UX05		Gm20441;Gstt3	1112	-2.58249	3.78524	0.00109672	+	-1.50928	1.00339	0.197891		-1.28085	3.13273	0.00725496	+	-0.910728	1.20926	0.089046										amine metabolic process;carboxylic acid metabolic process;cellular amine metabolic process;cellular amino acid metabolic process;cellular ketone metabolic process;cellular metabolic process;cellular modified amino acid metabolic process;cellular nitrogen compound metabolic process;cellular process;glutathione metabolic process;metabolic process;nitrogen compound metabolic process;organic acid met…	catalytic activity;glutathione transferase activity;transferase activity;transferase activity, transferring alkyl or aryl (other than methyl) groups			Completeproteome;Proteomicsidentification;Referenceproteome	GST_C;GST_N_3;MIF				25.8725	29.8657	24.1367	27.3723	26.9406	27.321	27.3459	NaN	27.1424	26.1843	26.0261	25.5246
O09131;A0A494BAB1;A0A494B9X6;A0A494BAY2;A0A494BB82;Q8K2Q2	O09131;A0A494BAB1	Glutathione S-transferase omega-1	Gsto1	1241	-2.53695	5.5674	7.36488e-05	+	-0.845248	1.20451	0.137928		-1.14305	2.30616	0.0243316	+	-0.801249	0.723538	0.234281										biological regulation;carboxylic acid metabolic process;catabolic process;cellular catabolic process;cellular ketone metabolic process;cellular metabolic process;cellular process;cellular response to arsenic-containing substance;cellular response to chemical stimulus;cellular response to inorganic substance;cellular response to stimulus;L-ascorbic acid metabolic process;metabolic process;negative…	antioxidant activity;catalytic activity;disulfide oxidoreductase activity;glutathione dehydrogenase (ascorbate) activity;glutathione disulfide oxidoreductase activity;glutathione transferase activity;methylarsonate reductase activity;oxidoreductase activity;oxidoreductase activity, acting on a sulfur group of donors;oxidoreductase activity, acting on a sulfur group of donors, quinone or similar c…	cell part;cytoplasm;cytoplasmic part;cytosol;extracellular membrane-bounded organelle;extracellular organelle;extracellular region part;extracellular vesicular exosome;intracellular part;membrane-bounded organelle;membrane-bounded vesicle;organelle;vesicle	Drug metabolism - cytochrome P450;Glutathione metabolism;Metabolism of xenobiotics by cytochrome P450	Acetylation;Completeproteome;Cytoplasm;Oxidoreductase;Phosphoprotein;Referenceproteome;Transferase	GST_C;GST_N_3		ACEVEDO_LIVER_TUMOR_VS_NORMAL_ADJACENT_TISSUE_UP;BENPORATH_MYC_MAX_TARGETS;BERENJENO_TRANSFORMED_BY_RHOA_UP;BLALOCK_ALZHEIMERS_DISEASE_DN;BOYLAN_MULTIPLE_MYELOMA_D_CLUSTER_UP;BOYLAN_MULTIPLE_MYELOMA_D_UP;BROWNE_HCMV_INFECTION_20HR_DN;BRUINS_UVC_RESPONSE_LATE;BURTON_ADIPOGENESIS_2;BURTON_ADIPOGENESIS_PEAK_AT_8HR;CHANDRAN_METASTASIS_DN;CHARAFE_BREAST_CANCER_LUMINAL_VS_MESENCHYMAL_UP;chr10q25;COULOU…	REACT_287684;REACT_317599	25.2224	27.4624	NaN	26.7408	26.5699	26.1965	26.0211	NaN	24.7236	24.6082	23.5849	24.4715
Q91WQ3;A2A7S7;F6VXZ2	Q91WQ3;A2A7S7	Tyrosine--tRNA ligase, cytoplasmic;Tyrosine--tRNA ligase, cytoplasmic, N-terminally processed;Tyrosine--tRNA ligase	Yars	459	-2.51738	6.23993	2.83398e-05	+	-3.29498	10.2558	1.05638e-08	+	-2.29251	4.09332	0.00180597	+	-1.04445	0.671027	0.261106		+		+		+		+		amine metabolic process;amino acid activation;carboxylic acid metabolic process;cellular amine metabolic process;cellular amino acid metabolic process;cellular ketone metabolic process;cellular macromolecule metabolic process;cellular metabolic process;cellular nitrogen compound metabolic process;cellular process;macromolecule metabolic process;metabolic process;ncRNA metabolic process;nitrogen c…	adenyl nucleotide binding;adenyl ribonucleotide binding;aminoacyl-tRNA ligase activity;ATP binding;binding;catalytic activity;ligase activity;ligase activity, forming aminoacyl-tRNA and related compounds;ligase activity, forming carbon-oxygen bonds;nucleic acid binding;nucleotide binding;purine nucleotide binding;purine ribonucleoside triphosphate binding;purine ribonucleotide binding;ribonucleot…	cell part;cytoplasm;cytoplasmic part;cytosol;intracellular membrane-bounded organelle;intracellular organelle;intracellular part;membrane-bounded organelle;nucleus;organelle	Aminoacyl-tRNA biosynthesis	Acetylation;Aminoacyl-tRNAsynthetase;ATP-binding;Completeproteome;Cytoplasm;Ligase;Nucleotide-binding;Proteinbiosynthesis;Proteomicsidentification;Referenceproteome;RNA-binding;tRNA-binding	tRNA_bind;tRNA-synt_1b		ACCTGTTG_UNKNOWN;AGUIRRE_PANCREATIC_CANCER_COPY_NUMBER_DN;AMINE_METABOLIC_PROCESS;AMINO_ACID_AND_DERIVATIVE_METABOLIC_PROCESS;AMINO_ACID_METABOLIC_PROCESS;APOPTOSIS_GO;BACOLOD_RESISTANCE_TO_ALKYLATING_AGENTS_DN;BIOPOLYMER_METABOLIC_PROCESS;BIOSYNTHETIC_PROCESS;BOQUEST_STEM_CELL_CULTURED_VS_FRESH_UP;CAGCTG_V$AP4_Q5;CAGGTG_V$E12_Q6;CARBOXYLIC_ACID_METABOLIC_PROCESS;CELL_DEVELOPMENT;CELL_FRACTION;CE…		24.2685	24.5865	NaN	24.2147	24.7323	24.7058	NaN	NaN	21.744	22.0354	22.1171	22.5696
P17563;D6RHN2	P17563	Selenium-binding protein 1	Selenbp1	1580	-2.48101	5.4602	8.53297e-05	+	-0.986346	0.646848	0.363247		-1.03436	2.5439	0.017922	+	-0.666601	1.09986	0.110594										brown fat cell differentiation;cell differentiation;cellular developmental process;cellular process;developmental process;establishment of localization;establishment of protein localization;fat cell differentiation;protein transport;transport	binding;selenium binding	cell part;cytoplasmic part;cytosol;extracellular membrane-bounded organelle;extracellular organelle;extracellular region part;extracellular space;extracellular vesicular exosome;intracellular non-membrane-bounded organelle;intracellular organelle;intracellular organelle part;intracellular part;membrane;membrane-bounded organelle;membrane-bounded vesicle;non-membrane-bounded organelle;nuclear part…		Acetylation;Completeproteome;Cytoplasm;Membrane;Nucleus;Phosphoprotein;Proteintransport;Proteomicsidentification;Referenceproteome;Selenium;Transport	SBP56		ACEVEDO_LIVER_CANCER_UP;ACOSTA_PROLIFERATION_INDEPENDENT_MYC_TARGETS_DN;BOQUEST_STEM_CELL_CULTURED_VS_FRESH_UP;BOYAULT_LIVER_CANCER_SUBCLASS_G3_DN;BRUINS_UVC_RESPONSE_VIA_TP53_GROUP_A;CAIRO_LIVER_DEVELOPMENT_DN;CAMP_UP.V1_UP;CHARAFE_BREAST_CANCER_LUMINAL_VS_MESENCHYMAL_UP;CHIANG_LIVER_CANCER_SUBCLASS_CTNNB1_UP;CHIANG_LIVER_CANCER_SUBCLASS_PROLIFERATION_DN;chr1q21;CORRE_MULTIPLE_MYELOMA_DN;COULOUA…		25.5972	28.6921	24.6192	27.1095	27.5638	26.2864	26.2986	24.4666	26.2944	25.1546	24.8263	25.0308
P97364	P97364	Selenide, water dikinase 2	Sephs2	2128	-2.4658	4.45465	0.00040859	+	-2.57015	2.32952	0.0175734	+	-0.931043	1.90292	0.0406294	+	-0.897279	1.00277	0.134113										amine biosynthetic process;amine metabolic process;biosynthetic process;carboxylic acid biosynthetic process;carboxylic acid metabolic process;cellular amine metabolic process;cellular amino acid biosynthetic process;cellular amino acid metabolic process;cellular biosynthetic process;cellular ketone metabolic process;cellular metabolic process;cellular modified amino acid biosynthetic process;cel…	adenyl nucleotide binding;adenyl ribonucleotide binding;ATP binding;binding;catalytic activity;kinase activity;nucleotide binding;phosphotransferase activity, paired acceptors;purine nucleotide binding;purine ribonucleoside triphosphate binding;purine ribonucleotide binding;ribonucleotide binding;selenide, water dikinase activity;transferase activity;transferase activity, transferring phosphorus-…		Selenocompound metabolism	Acetylation;ATP-binding;Completeproteome;Directproteinsequencing;Kinase;Nucleotide-binding;Referenceproteome;Selenium;Selenocysteine;Transferase	AIRS;AIRS_C		BECKER_TAMOXIFEN_RESISTANCE_UP;BERENJENO_TRANSFORMED_BY_RHOA_UP;BLUM_RESPONSE_TO_SALIRASIB_UP;BOCHKIS_FOXA2_TARGETS;CHARAFE_BREAST_CANCER_LUMINAL_VS_MESENCHYMAL_UP;CHIARADONNA_NEOPLASTIC_TRANSFORMATION_CDC25_UP;CHIARADONNA_NEOPLASTIC_TRANSFORMATION_KRAS_UP;chr16p11;CUI_GLUCOSE_DEPRIVATION;DANG_REGULATED_BY_MYC_UP;DIAZ_CHRONIC_MEYLOGENOUS_LEUKEMIA_UP;FARMER_BREAST_CANCER_APOCRINE_VS_BASAL;FARMER_B…		25.8723	27.8159	23.6535	27.6493	27.6269	26.0724	25.8396	24.6937	25.8896	24.2679	24.8793	24.6826
Q91YI0;E0CY49;F7D439;E0CYV3	Q91YI0;E0CY49	Argininosuccinate lyase	Asl	3342	-2.44519	6.27192	2.72274e-05	+	-3.43013	2.86701	0.00639092	+	-1.30343	3.59833	0.00387185	+	-1.35657	1.49318	0.051054										amide biosynthetic process;amine biosynthetic process;amine metabolic process;ammonia assimilation cycle;arginine biosynthetic process;arginine biosynthetic process via ornithine;arginine metabolic process;behavior;biosynthetic process;carboxylic acid biosynthetic process;carboxylic acid metabolic process;cellular amide metabolic process;cellular amine metabolic process;cellular amino acid biosyn…	amidine-lyase activity;argininosuccinate lyase activity;carbon-nitrogen lyase activity;catalytic activity;lyase activity	extracellular membrane-bounded organelle;extracellular organelle;extracellular region part;extracellular vesicular exosome;membrane-bounded organelle;membrane-bounded vesicle;organelle;vesicle	Alanine, aspartate and glutamate metabolism;Arginine and proline metabolism	Acetylation;Amino-acidbiosynthesis;Argininebiosynthesis;Completeproteome;Lyase;Proteomicsidentification;Referenceproteome;Ureacycle	ASL_C2;Lyase_1		AGUIRRE_PANCREATIC_CANCER_COPY_NUMBER_UP;AMINE_CATABOLIC_PROCESS;AMINE_METABOLIC_PROCESS;AMINO_ACID_AND_DERIVATIVE_METABOLIC_PROCESS;AMINO_ACID_CATABOLIC_PROCESS;AMINO_ACID_METABOLIC_PROCESS;BILANGES_SERUM_SENSITIVE_GENES;BROWNE_HCMV_INFECTION_14HR_DN;BROWNE_HCMV_INFECTION_18HR_DN;BRUINS_UVC_RESPONSE_VIA_TP53_GROUP_A;CAIRO_HEPATOBLASTOMA_DN;CARBOXYLIC_ACID_METABOLIC_PROCESS;CASORELLI_ACUTE_PROMYE…	REACT_315699	30.5023	32.0069	27.7155	31.0571	31.5176	30.6561	29.9354	27.8095	29.143	29.0082	28.5077	28.5681
G3X972;A0A286YDI8;A0A286YD08;A0A2I3BQS4	G3X972;A0A286YDI8		Sec24c	1133	-2.38383	3.25305	0.0025036	+	-1.17455	0.479489	0.480133		-1.72744	3.82102	0.00276449	+	-1.13619	1.73074	0.031982	+	+				+		+		cellular process;ER to Golgi vesicle-mediated transport;establishment of localization;establishment of localization in cell;establishment of protein localization;Golgi vesicle transport;intracellular protein transport;intracellular transport;protein transport;transport;vesicle-mediated transport	binding;cation binding;ion binding;metal ion binding;transition metal ion binding;zinc ion binding	cell part;COPII vesicle coat;cytoplasmic part;cytoplasmic vesicle part;intracellular organelle part;intracellular part;macromolecular complex;membrane coat;membrane part;organelle part;protein complex;vesicle coat	Protein processing in endoplasmic reticulum	Completeproteome;Proteintransport;Proteomicsidentification;Referenceproteome;Transport	Gelsolin;Sec23_BS;Sec23_helical;Sec23_trunk;zf-Sec23_Sec24		ACAACTT,MIR-382;AGGTGCA,MIR-500;ATACCTC,MIR-202;BLALOCK_ALZHEIMERS_DISEASE_UP;CAATGCA,MIR-33;CASORELLI_ACUTE_PROMYELOCYTIC_LEUKEMIA_DN;CCTGCTG,MIR-214;chr10q22;DIRMEIER_LMP1_RESPONSE_EARLY;GAGCCAG,MIR-149;GAGCTGG,MIR-337;GGAANCGGAANY_UNKNOWN;GGGAGGRR_V$MAZ_Q6;GGGCGGR_V$SP1_Q6;GSE10094_LCMV_VS_LISTERIA_IND_EFF_CD4_TCELL_UP;GSE13484_UNSTIM_VS_12H_YF17D_VACCINE_STIM_PBMC_UP;GSE1460_NAIVE_CD4_TCELL_A…	REACT_273822;REACT_276462;REACT_316383;REACT_339401	23.9405	25.6548	NaN	25.2544	25.9108	24.0341	NaN	21.9094	24.1734	21.9755	22.021	22.242
Q05816	Q05816	Fatty acid-binding protein, epidermal	Fabp5	2202	-2.37546	3.0633	0.00339278	+	2.54261	1.67678	0.058082		-2.30536	4.75149	0.000683961	+	-1.74847	1.34194	0.0682934		+				+		+		alcohol metabolic process;amine metabolic process;biosynthetic process;carbohydrate metabolic process;carbohydrate transport;cellular amine metabolic process;cellular biogenic amine metabolic process;cellular biosynthetic process;cellular carbohydrate metabolic process;cellular lipid metabolic process;cellular metabolic process;cellular nitrogen compound metabolic process;cellular process;establi…	binding;carboxylic acid binding;fatty acid binding;lipid binding;monocarboxylic acid binding;transporter activity	cell part;cytoplasm;extracellular membrane-bounded organelle;extracellular organelle;extracellular region part;extracellular vesicular exosome;intracellular part;membrane-bounded organelle;membrane-bounded vesicle;organelle;vesicle	PPAR signaling pathway	3D-structure;Acetylation;Completeproteome;Cytoplasm;Directproteinsequencing;Disulfidebond;Lipid-binding;Phosphoprotein;Referenceproteome;Transport	Lipocalin		AKL_HTLV1_INFECTION_UP;AKT_UP.V1_UP;ANATOMICAL_STRUCTURE_DEVELOPMENT;BENPORATH_ES_1;BENPORATH_MYC_MAX_TARGETS;BHATTACHARYA_EMBRYONIC_STEM_CELL;BOQUEST_STEM_CELL_DN;BOYAULT_LIVER_CANCER_SUBCLASS_G123_UP;BOYLAN_MULTIPLE_MYELOMA_PCA3_UP;BRUINS_UVC_RESPONSE_LATE;BURTON_ADIPOGENESIS_5;BYSTRYKH_HEMATOPOIESIS_STEM_CELL_AND_BRAIN_QTL_TRANS;CHICAS_RB1_TARGETS_GROWING;chr8q21;CHUNG_BLISTER_CYTOTOXICITY_UP;…	REACT_306383;REACT_316390	NaN	22.9871	NaN	NaN	24.7721	NaN	NaN	NaN	22.3092	22.5536	22.6165	22.36
P28474;A0A0G2JGS3	P28474	Alcohol dehydrogenase class-3	Adh5	1679	-2.37201	4.6674	0.000296749	+	-2.87871	2.7022	0.00876308	+	-1.42347	2.53245	0.018063	+	-0.618635	0.846692	0.183441										aging;alcohol catabolic process;alcohol metabolic process;aldehyde catabolic process;biological regulation;catabolic process;cellular aldehyde metabolic process;cellular catabolic process;cellular lipid metabolic process;cellular macromolecule metabolic process;cellular metabolic process;cellular process;cellular protein metabolic process;developmental process;diterpenoid metabolic process;ethano…	alcohol dehydrogenase (NAD) activity;binding;carboxylic acid binding;catalytic activity;cation binding;fatty acid binding;formaldehyde dehydrogenase activity;identical protein binding;ion binding;lipid binding;metal ion binding;monocarboxylic acid binding;oxidoreductase activity;oxidoreductase activity, acting on CH-OH group of donors;oxidoreductase activity, acting on the aldehyde or oxo group o…	cell part;cytoplasmic part;extracellular membrane-bounded organelle;extracellular organelle;extracellular region part;extracellular vesicular exosome;intracellular membrane-bounded organelle;intracellular organelle;intracellular part;membrane-bounded organelle;membrane-bounded vesicle;mitochondrion;nucleus;organelle;vesicle	Chloroalkane and chloroalkene degradation;Drug metabolism - cytochrome P450;Fatty acid metabolism;Glycolysis / Gluconeogenesis;Metabolism of xenobiotics by cytochrome P450;Methane metabolism;Naphthalene degradation;Retinol metabolism;Tyrosine metabolism	3D-structure;Acetylation;Completeproteome;Cytoplasm;Directproteinsequencing;Metal-binding;NAD;Oxidoreductase;Phosphoprotein;Referenceproteome;Zinc	ADH_N;ADH_zinc_N		ALCOHOL_METABOLIC_PROCESS;BAE_BRCA1_TARGETS_UP;BLALOCK_ALZHEIMERS_DISEASE_DN;BROWNE_HCMV_INFECTION_16HR_DN;BRUINS_UVC_RESPONSE_LATE;CHIANG_LIVER_CANCER_SUBCLASS_UNANNOTATED_DN;chr4q23;DIAZ_CHRONIC_MEYLOGENOUS_LEUKEMIA_UP;DODD_NASOPHARYNGEAL_CARCINOMA_DN;ELECTRON_CARRIER_ACTIVITY;ENK_UV_RESPONSE_KERATINOCYTE_DN;FLECHNER_BIOPSY_KIDNEY_TRANSPLANT_OK_VS_DONOR_UP;FLECHNER_BIOPSY_KIDNEY_TRANSPLANT_REJE…		28.5508	30.7907	25.7814	29.6748	29.9321	29.2647	28.5365	25.8717	28.4418	27.6493	26.7248	27.1551
P17439;A0A0G2JDK2	P17439;A0A0G2JDK2	Glucosylceramidase	Gba	1579	-2.36755	3.78102	0.00110226	+	0.376341	0.685318	0.342548		-2.43513	7.1502	2.57562e-05	+	-1.23931	0.609159	0.295385		+				+		+		alcohol biosynthetic process;alcohol metabolic process;amine metabolic process;anatomical structure morphogenesis;biological regulation;biosynthetic process;carbohydrate metabolic process;catabolic process;cellular biosynthetic process;cellular catabolic process;cellular lipid catabolic process;cellular lipid metabolic process;cellular metabolic process;cellular nitrogen compound biosynthetic pro…	binding;catalytic activity;ceramidase activity;glucosylceramidase activity;hydrolase activity;hydrolase activity, acting on carbon-nitrogen (but not peptide) bonds;hydrolase activity, acting on carbon-nitrogen (but not peptide) bonds, in linear amides;hydrolase activity, acting on glycosyl bonds;hydrolase activity, hydrolyzing O-glycosyl compounds;protein binding;receptor binding	cell part;cytoplasmic part;extracellular membrane-bounded organelle;extracellular organelle;extracellular region part;extracellular vesicular exosome;intracellular organelle lumen;intracellular organelle part;intracellular part;lysosomal lumen;lysosomal membrane;membrane;membrane-bounded organelle;membrane-bounded vesicle;membrane-enclosed lumen;organelle;organelle lumen;organelle membrane;organe…	Lysosome;Other glycan degradation;Sphingolipid metabolism	Completeproteome;Directproteinsequencing;Disulfidebond;Glycoprotein;Glycosidase;Hydrolase;Lipidmetabolism;Lysosome;Membrane;Referenceproteome;Signal;Sphingolipidmetabolism	Glyco_hydro_30		ACEVEDO_LIVER_CANCER_UP;ACEVEDO_LIVER_TUMOR_VS_NORMAL_ADJACENT_TISSUE_UP;APPEL_IMATINIB_RESPONSE;BERENJENO_TRANSFORMED_BY_RHOA_DN;BRUINS_UVC_RESPONSE_VIA_TP53_GROUP_B;BURTON_ADIPOGENESIS_8;CHEN_METABOLIC_SYNDROM_NETWORK;chr1q22;DARWICHE_PAPILLOMA_RISK_HIGH_DN;DARWICHE_PAPILLOMA_RISK_LOW_UP;DARWICHE_SKIN_TUMOR_PROMOTER_UP;DARWICHE_SQUAMOUS_CELL_CARCINOMA_DN;DAZARD_RESPONSE_TO_UV_NHEK_UP;DURCHDEWAL…	REACT_339900	NaN	NaN	NaN	24.7268	24.9418	NaN	NaN	NaN	22.1676	22.0916	21.4215	22.3007
Q91WT9;Q91WT9-2;A0A494BAQ7;D3YUF2;D3YYN0;D3Z4K2;A0A494BB97	Q91WT9;Q91WT9-2	Cystathionine beta-synthase	Cbs	3316	-2.3557	3.85422	0.0010013	+	-3.0773	1.67447	0.0583342		-1.71543	2.70853	0.0140393	+	-2.42201	1.47169	0.0530245										amine biosynthetic process;amine metabolic process;anatomical structure development;anatomical structure morphogenesis;biological regulation;biosynthetic process;blood vessel remodeling;carboxylic acid biosynthetic process;carboxylic acid metabolic process;cartilage development;cartilage development involved in endochondral bone morphogenesis;cellular amine metabolic process;cellular amino acid b…	amine binding;amino acid binding;binding;carbon-oxygen lyase activity;carboxylic acid binding;catalytic activity;cation binding;cofactor binding;cystathionine beta-synthase activity;enzyme binding;heme binding;hydro-lyase activity;identical protein binding;ion binding;iron ion binding;lyase activity;metal ion binding;modified amino acid binding;protein binding;protein dimerization activity;protei…	cell part;cytoplasm;cytoplasmic part;cytosol;intracellular membrane-bounded organelle;intracellular non-membrane-bounded organelle;intracellular organelle;intracellular organelle part;intracellular part;membrane-bounded organelle;non-membrane-bounded organelle;nuclear part;nucleolus;nucleus;organelle;organelle part	Cysteine and methionine metabolism;Glycine, serine and threonine metabolism	Alternativesplicing;Amino-acidbiosynthesis;CBSdomain;Completeproteome;Cysteinebiosynthesis;Cytoplasm;Heme;Iron;Isopeptidebond;Lyase;Metal-binding;Nucleus;Proteomicsidentification;Pyridoxalphosphate;Referenceproteome;Ublconjugation	CBS;PALP		ACEVEDO_FGFR1_TARGETS_IN_PROSTATE_CANCER_MODEL_DN;ACEVEDO_NORMAL_TISSUE_ADJACENT_TO_LIVER_TUMOR_DN;AKT_UP.V1_DN;AKT_UP_MTOR_DN.V1_DN;ALK_DN.V1_UP;BENPORATH_ES_1;BENPORATH_MYC_TARGETS_WITH_EBOX;BERTUCCI_MEDULLARY_VS_DUCTAL_BREAST_CANCER_UP;BHATI_G2M_ARREST_BY_2METHOXYESTRADIOL_DN;BLUM_RESPONSE_TO_SALIRASIB_UP;BOQUEST_STEM_CELL_CULTURED_VS_FRESH_UP;BRACHAT_RESPONSE_TO_CAMPTOTHECIN_UP;BRUINS_UVC_RES…	REACT_273450	27.0735	28.5581	22.6005	27.7206	28.0148	27.375	26.9401	24.0001	26.6145	24.3425	25.8898	25.5083
Q8QZR5;A0A2R8VHW0;A0A2R8VHV7;A0A2R8VI31	Q8QZR5;A0A2R8VHW0;A0A2R8VHV7	Alanine aminotransferase 1	Gpt	3107	-2.34888	7.00734	1.08006e-05	+	-1.8953	1.12342	0.159576		-1.35917	2.91569	0.0104772	+	-1.63207	1.88877	0.0235462	+									alanine catabolic process;alanine metabolic process;amine catabolic process;amine metabolic process;biosynthetic process;carboxylic acid catabolic process;carboxylic acid metabolic process;catabolic process;cellular amine metabolic process;cellular amino acid catabolic process;cellular amino acid metabolic process;cellular catabolic process;cellular ketone metabolic process;cellular metabolic pro…	alanine-oxo-acid transaminase activity;binding;catalytic activity;cofactor binding;L-alanine:2-oxoglutarate aminotransferase activity;pyridoxal phosphate binding;transaminase activity;transferase activity;transferase activity, transferring nitrogenous groups;vitamin B6 binding;vitamin binding	cell part;cytoplasm;extracellular membrane-bounded organelle;extracellular organelle;extracellular region part;extracellular vesicular exosome;intracellular part;membrane-bounded organelle;membrane-bounded vesicle;organelle;vesicle	Alanine, aspartate and glutamate metabolism;Carbon fixation in photosynthetic organisms	Acetylation;Aminotransferase;Completeproteome;Cytoplasm;Phosphoprotein;Pyridoxalphosphate;Referenceproteome;Transferase	Aminotran_1_2		ATF2_S_UP.V1_DN;BIOCARTA_SARS_PATHWAY;BOCHKIS_FOXA2_TARGETS;BRCA1_DN.V1_DN;CAGGTG_V$E12_Q6;CHIANG_LIVER_CANCER_SUBCLASS_PROLIFERATION_DN;chr8q24;COULOUARN_TEMPORAL_TGFB1_SIGNATURE_DN;CYCLIN_D1_KE_.V1_UP;CYCLIN_D1_UP.V1_UP;DCA_UP.V1_DN;ENK_UV_RESPONSE_EPIDERMIS_DN;ESC_J1_UP_EARLY.V1_UP;FEVR_CTNNB1_TARGETS_UP;GGGCGGR_V$SP1_Q6;GSE13485_CTRL_VS_DAY7_YF17D_VACCINE_PBMC_UP;GSE17721_0.5H_VS_12H_LPS_BMDM…	REACT_309077	27.5258	29.4936	22.9682	28.8353	29.1743	27.8594	26.6933	25.325	26.9598	26.6887	26.3833	26.0695
P40142;A0A286YE28;E0CY51	P40142;A0A286YE28	Transketolase	Tkt	1759	-2.28403	4.55221	0.000351246	+	-0.173913	0.0801476	0.893084		-0.960891	2.73687	0.0134568	+	-0.84424	1.33701	0.0689278										alcohol metabolic process;aldehyde biosynthetic process;biological regulation;biosynthetic process;carbohydrate metabolic process;cellular aldehyde metabolic process;cellular biosynthetic process;cellular carbohydrate metabolic process;cellular metabolic process;cellular process;glyceraldehyde-3-phosphate biosynthetic process;glyceraldehyde-3-phosphate metabolic process;metabolic process;monosacc…	binding;catalytic activity;cation binding;cofactor binding;identical protein binding;ion binding;metal ion binding;protein binding;protein dimerization activity;protein homodimerization activity;transferase activity;transferase activity, transferring aldehyde or ketonic groups;transketolase activity	cell part;extracellular membrane-bounded organelle;extracellular organelle;extracellular region part;extracellular vesicular exosome;intracellular membrane-bounded organelle;intracellular organelle;intracellular organelle part;intracellular part;membrane-bounded organelle;membrane-bounded vesicle;myelin sheath;nuclear part;nucleoplasm;nucleus;organelle;organelle part;vesicle	Biosynthesis of ansamycins;Carbon fixation in photosynthetic organisms;Pentose phosphate pathway	Acetylation;Calcium;Completeproteome;Directproteinsequencing;Magnesium;Metal-binding;Phosphoprotein;Proteomicsidentification;Referenceproteome;Thiaminepyrophosphate;Transferase	Transket_pyr;Transketolase_C;Transketolase_N		ACATTCC,MIR-1,MIR-206;BAE_BRCA1_TARGETS_DN;BROWNE_HCMV_INFECTION_18HR_DN;BROWNE_HCMV_INFECTION_24HR_DN;BURTON_ADIPOGENESIS_6;CHARAFE_BREAST_CANCER_LUMINAL_VS_BASAL_DN;chr3p14;DAIRKEE_CANCER_PRONE_RESPONSE_BPA_E2;DAIRKEE_TERT_TARGETS_UP;DEURIG_T_CELL_PROLYMPHOCYTIC_LEUKEMIA_UP;GARY_CD5_TARGETS_UP;GNF2_CASP1;GOLDRATH_NAIVE_VS_MEMORY_CD8_TCELL_UP;GOTZMANN_EPITHELIAL_TO_MESENCHYMAL_TRANSITION_DN;GRAD…	REACT_272977;REACT_328939	29.2637	30.9414	25.6929	30.1888	30.5159	29.2094	28.8475	26.8074	29.1267	27.2422	27.946	28.1193
Q283N4	Q283N4	2-oxo-4-hydroxy-4-carboxy-5-ureidoimidazoline decarboxylase	Urad	2231	-2.28348	4.89654	0.000216884	+	-2.88593	6.80574	3.91841e-06	+	-1.16769	6.00116	0.000109552	+	-0.994587	1.48414	0.0518677		+		+		+		+		allantoin biosynthetic process;allantoin metabolic process;amide biosynthetic process;amine metabolic process;biosynthetic process;catabolic process;cellular amide metabolic process;cellular aromatic compound metabolic process;cellular biosynthetic process;cellular catabolic process;cellular metabolic process;cellular nitrogen compound biosynthetic process;cellular nitrogen compound catabolic pro…	carbon-carbon lyase activity;carboxy-lyase activity;catalytic activity;lyase activity	cell part;cytoplasmic part;intracellular membrane-bounded organelle;intracellular organelle;intracellular part;membrane-bounded organelle;microbody;organelle;peroxisome	Purine metabolism	Completeproteome;Decarboxylase;Lyase;Peroxisome;Purinemetabolism;Referenceproteome	OHCU_decarbox				NaN	24.7615	NaN	24.4178	24.6417	23.7582	23.614	NaN	22.3176	21.4715	21.9291	22.0767
Q60598;Q921L6	Q60598;Q921L6	Src substrate cortactin	Cttn	2442	-2.26209	4.71469	0.000281065	+	-0.512473	0.598928	0.394861		-1.46725	6.46	5.67962e-05	+	-1.19658	1.4769	0.0525966		+				+		+		actin cytoskeleton organization;actin cytoskeleton reorganization;actin filament organization;actin filament polymerization;actin filament-based process;actin polymerization or depolymerization;anatomical structure morphogenesis;biological regulation;cell junction assembly;cell junction organization;cell motility;cell part morphogenesis;cell projection assembly;cell projection morphogenesis;cell …		actin filament;adherens junction;anchoring junction;cation channel complex;cell cortex;cell cortex part;cell junction;cell part;cell projection;cell projection part;cell-substrate adherens junction;cell-substrate junction;coated pit;cortical cytoskeleton;cytoplasm;cytoplasmic part;cytoskeletal part;cytoskeleton;cytosol;dendritic spine;extracellular membrane-bounded organelle;extracellular organel…	Bacterial invasion of epithelial cells;Pathogenic Escherichia coli infection;Shigellosis;Tight junction	3D-structure;Acetylation;Celljunction;Cellmembrane;Cellprojection;Coatedpit;Coiledcoil;Completeproteome;Cytoplasm;Cytoskeleton;Directproteinsequencing;Endocytosis;Membrane;Phosphoprotein;Proteomicsidentification;Referenceproteome;Repeat;SH3domain	HS1_rep;SH3_9		AMUNDSON_POOR_SURVIVAL_AFTER_GAMMA_RADIATION_2G;BIOCARTA_AGR_PATHWAY;BORCZUK_MALIGNANT_MESOTHELIOMA_DN;BOYLAN_MULTIPLE_MYELOMA_C_D_DN;BURTON_ADIPOGENESIS_7;CAHOY_ASTROGLIAL;CELL_CORTEX;CELL_FRACTION;CELL_PROJECTION;CHIN_BREAST_CANCER_COPY_NUMBER_UP;chr11q13;CLIMENT_BREAST_CANCER_COPY_NUMBER_UP;CYTOPLASM;CYTOPLASMIC_PART;CYTOSKELETON;DELACROIX_RARG_BOUND_MEF;DELYS_THYROID_CANCER_UP;DING_LUNG_CANCE…	REACT_359280	NaN	25.3935	NaN	24.6658	NaN	23.8851	NaN	NaN	22.4449	21.6865	22.2654	22.5954
B8JK33;B8JK32;Q9D0E1-2;Q9D0E1;F6W322;A0A3Q4EH91;F7C9U3;A0A3Q4L2X3;G3X924;Q91VC4	B8JK33;B8JK32;Q9D0E1-2;Q9D0E1	Heterogeneous nuclear ribonucleoprotein M	Hnrnpm	629	-2.23317	2.64939	0.00644785	+	-0.0477884	0.0338111	0.954303		3.6665	3.52343	0.00425724	+	NaN	NaN	NaN							+	+	+	alternative nuclear mRNA splicing, via spliceosome;biological regulation;cell surface receptor linked signaling pathway;cellular macromolecule metabolic process;cellular metabolic process;cellular nitrogen compound metabolic process;cellular process;cellular response to chemical stimulus;cellular response to cytokine stimulus;cellular response to organic substance;cellular response to stimulus;ce…	binding;nucleotide binding;protein binding;protein domain specific binding	catalytic step 2 spliceosome;caveola;cell part;cell surface;cytoplasmic part;extracellular matrix;extracellular membrane-bounded organelle;extracellular organelle;extracellular region part;extracellular vesicular exosome;integral to membrane;intracellular organelle part;intracellular part;intrinsic to membrane;macromolecular complex;membrane;membrane part;membrane raft;membrane-bounded organelle;…	Spliceosome	Acetylation;Alternativesplicing;Cellmembrane;Coiledcoil;Completeproteome;Cytoplasm;Directproteinsequencing;Glycoprotein;Membrane;mRNAprocessing;mRNAsplicing;Nucleus;Phosphoprotein;Proteomicsidentification;Referenceproteome;Repeat;Ribonucleoprotein;RNA-binding;Signal-anchor;Spliceosome;Transmembrane;Transmembranehelix;Ublconjugation	HnRNP_M;PV-1;RRM_1	Drosha complex	ACCATTT,MIR-522;ACEVEDO_LIVER_CANCER_UP;ACEVEDO_LIVER_TUMOR_VS_NORMAL_ADJACENT_TISSUE_UP;BENPORATH_EED_TARGETS;BLALOCK_ALZHEIMERS_DISEASE_UP;BLUM_RESPONSE_TO_SALIRASIB_DN;BOQUEST_STEM_CELL_CULTURED_VS_FRESH_UP;BOQUEST_STEM_CELL_DN;BRUINS_UVC_RESPONSE_VIA_TP53_GROUP_D;BURTON_ADIPOGENESIS_12;CACGTG_V$MYC_Q2;CAIRO_HEPATOBLASTOMA_UP;CASORELLI_ACUTE_PROMYELOCYTIC_LEUKEMIA_DN;chr19p13;CTTTGT_V$LEF1_Q2;…	REACT_307866;REACT_340895	25.0166	26.6442	24.14	27.0606	27.4003	26.732	26.9576	25.5337	25.5268	22.2945	23.8759	24.9707
Q99JT9	Q99JT9	1,2-dihydroxy-3-keto-5-methylthiopentene dioxygenase	Adi1	3427	-2.2277	2.98335	0.00383413	+	-3.59452	4.9612	0.000118741	+	-3.29	6.34213	6.49535e-05	+	0.936268	1.10393	0.109719		+		+		+				amine biosynthetic process;amine metabolic process;amino acid salvage;aspartate family amino acid biosynthetic process;aspartate family amino acid metabolic process;biosynthetic process;carboxylic acid biosynthetic process;carboxylic acid metabolic process;cellular amine metabolic process;cellular amino acid biosynthetic process;cellular amino acid metabolic process;cellular biosynthetic process;…	acireductone dioxygenase [iron(II)-requiring] activity;binding;catalytic activity;cation binding;dioxygenase activity;ion binding;iron ion binding;metal ion binding;oxidoreductase activity;oxidoreductase activity, acting on single donors with incorporation of molecular oxygen;oxidoreductase activity, acting on single donors with incorporation of molecular oxygen, incorporation of two atoms of oxy…	cell part;cytoplasm;cytoplasmic part;Golgi apparatus;intracellular membrane-bounded organelle;intracellular organelle;intracellular organelle part;intracellular part;membrane;membrane-bounded organelle;nuclear part;nucleoplasm;nucleus;organelle;organelle part;plasma membrane	Cysteine and methionine metabolism	3D-structure;Amino-acidbiosynthesis;Cellmembrane;Completeproteome;Cytoplasm;Dioxygenase;Iron;Membrane;Metal-binding;Methioninebiosynthesis;Nucleus;Oxidoreductase;Referenceproteome	ARD		ACEVEDO_LIVER_CANCER_DN;ACEVEDO_NORMAL_TISSUE_ADJACENT_TO_LIVER_TUMOR_DN;AMINE_METABOLIC_PROCESS;AMINO_ACID_AND_DERIVATIVE_METABOLIC_PROCESS;AMINO_ACID_METABOLIC_PROCESS;BLALOCK_ALZHEIMERS_DISEASE_DN;BOYAULT_LIVER_CANCER_SUBCLASS_G12_DN;CADWELL_ATG16L1_TARGETS_DN;CARBOXYLIC_ACID_METABOLIC_PROCESS;chr2p25;CYTOPLASM;DAIRKEE_TERT_TARGETS_UP;DOUGLAS_BMI1_TARGETS_UP;GARY_CD5_TARGETS_DN;GNF2_CEBPA;GRAD…	REACT_310863	NaN	25.4932	NaN	NaN	24.1814	NaN	NaN	NaN	24.3115	22.2767	22.1991	21.8381
Q63836	Q63836	Selenium-binding protein 2	Selenbp2	2558	-2.19327	2.82788	0.00487935	+	-2.48723	2.17281	0.023568	+	-1.30315	3.54892	0.00409613	+	-1.24636	1.11633	0.107206										establishment of localization;establishment of protein localization;protein transport;transport	binding;selenium binding	cell part;cytoplasmic part;cytosol;extracellular membrane-bounded organelle;extracellular organelle;extracellular region part;extracellular space;extracellular vesicular exosome;intracellular non-membrane-bounded organelle;intracellular organelle;intracellular organelle part;intracellular part;membrane;membrane-bounded organelle;membrane-bounded vesicle;non-membrane-bounded organelle;nuclear part…		Completeproteome;Cytoplasm;Directproteinsequencing;Membrane;Nucleus;Phosphoprotein;Proteintransport;Referenceproteome;Selenium;Transport	SBP56				30.1196	31.8005	27.9982	33.3484	33.3135	31.7369	31.3484	29.0579	30.5021	29.5922	29.7602	29.6114
A0A1L1SS90;A0A0R4J050;Q99JW2;A0A1L1SRC1;A0A1L1SRW7;A0A087WPX1;A0A1L1SSU4;A0A1L1SRL5;A0A087WRE0;A0A087WPV3	A0A1L1SS90;A0A0R4J050;Q99JW2;A0A1L1SRC1;A0A1L1SRW7;A0A087WPX1	Aminoacylase-1	Acy1	140	-2.18538	2.28244	0.0118009	+	-2.22231	1.44382	0.0884988		-0.903614	1.98188	0.0366036	+	-1.18412	1.30513	0.0734085		+		+						amine metabolic process;carboxylic acid metabolic process;cellular amine metabolic process;cellular amino acid metabolic process;cellular ketone metabolic process;cellular metabolic process;cellular nitrogen compound metabolic process;cellular process;metabolic process;nitrogen compound metabolic process;organic acid metabolic process;oxoacid metabolic process;primary metabolic process;small mole…	aminoacylase activity;binding;catalytic activity;cation binding;hydrolase activity;hydrolase activity, acting on carbon-nitrogen (but not peptide) bonds;hydrolase activity, acting on carbon-nitrogen (but not peptide) bonds, in linear amides;ion binding;metal ion binding;metallopeptidase activity;peptidase activity;peptidase activity, acting on L-amino acid peptides	cell part;cytoplasm;extracellular membrane-bounded organelle;extracellular organelle;extracellular region part;extracellular vesicular exosome;intracellular part;membrane-bounded organelle;membrane-bounded vesicle;organelle;vesicle	Arginine and proline metabolism	Completeproteome;Cytoplasm;Hydrolase;Metal-binding;Proteomicsidentification;Referenceproteome;Zinc	M20_dimer;Peptidase_M20		AKT_UP_MTOR_DN.V1_DN;BAELDE_DIABETIC_NEPHROPATHY_UP;BARIS_THYROID_CANCER_DN;BOYLAN_MULTIPLE_MYELOMA_C_D_UP;BROWNE_HCMV_INFECTION_16HR_DN;BROWNE_HCMV_INFECTION_48HR_DN;CACGTG_V$MYC_Q2;CHANG_CORE_SERUM_RESPONSE_DN;CHEN_METABOLIC_SYNDROM_NETWORK;chr3p21;CTTTGT_V$LEF1_Q2;CYTOPLASM;CYTOPLASMIC_PART;CYTOSOL;DELYS_THYROID_CANCER_UP;DIAZ_CHRONIC_MEYLOGENOUS_LEUKEMIA_UP;FLECHNER_BIOPSY_KIDNEY_TRANSPLANT_R…	REACT_288150	NaN	25.7803	NaN	21.451	NaN	NaN	NaN	NaN	22.0872	22.0558	22.4143	21.955
Q3UGC7;Q66JS6	Q3UGC7;Q66JS6	Eukaryotic translation initiation factor 3 subunit J-A;Eukaryotic translation initiation factor 3 subunit J-B	Eif3j1;Eif3j2	2319	-2.17994	3.70367	0.00123104	+	-3.26545	2.65926	0.00945458	+	-1.84251	2.38568	0.021641	+	-2.11986	1.73845	0.0315527	+	+		+				+		biological regulation;cellular component assembly;cellular component assembly at cellular level;cellular component organization;cellular component organization at cellular level;cellular component organization or biogenesis;cellular component organization or biogenesis at cellular level;cellular macromolecular complex assembly;cellular macromolecular complex subunit organization;cellular process;…	binding;nucleic acid binding;RNA binding;translation factor activity, nucleic acid binding;translation initiation factor activity	cell part;cytoplasmic part;eukaryotic 43S preinitiation complex;eukaryotic 48S preinitiation complex;eukaryotic translation initiation factor 3 complex;intracellular part;macromolecular complex;protein complex;ribonucleoprotein complex;translation preinitiation complex	RNA transport	Acetylation;Coiledcoil;Completeproteome;Cytoplasm;Initiationfactor;Phosphoprotein;Proteinbiosynthesis;Referenceproteome	eIF3_subunit			REACT_283953;REACT_292264;REACT_292503;REACT_305839;REACT_308559;REACT_340387	NaN	24.7355	NaN	25.4267	25.2141	NaN	NaN	NaN	22.1938	22.7142	22.5651	22.5435
P16015	P16015	Carbonic anhydrase 3	Ca3	1560	-2.17218	5.90081	4.54282e-05	+	-2.6446	2.7313	0.00832383	+	-1.28503	2.90866	0.010616	+	-0.850316	1.21567	0.0879608										cellular metabolic process;cellular process;metabolic process;one-carbon metabolic process;response to chemical stimulus;response to ethanol;response to organic substance;response to oxidative stress;response to stimulus;response to stress;small molecule metabolic process	binding;carbonate dehydratase activity;carbon-oxygen lyase activity;catalytic activity;cation binding;hydro-lyase activity;ion binding;lyase activity;metal ion binding;nickel ion binding;transition metal ion binding;zinc ion binding	cell part;cytoplasmic part;cytosol;intracellular part	Nitrogen metabolism	Acetylation;Completeproteome;Cytoplasm;Directproteinsequencing;Glutathionylation;Lyase;Metal-binding;Referenceproteome;Zinc	Carb_anhydrase		AAAYRNCTG_UNKNOWN;AACTTT_UNKNOWN;ALK_DN.V1_UP;BENPORATH_EED_TARGETS;BENPORATH_SUZ12_TARGETS;BURTON_ADIPOGENESIS_6;BYSTRYKH_HEMATOPOIESIS_STEM_CELL_QTL_TRANS;CADWELL_ATG16L1_TARGETS_UP;CAGCTG_V$AP4_Q5;CARBON_OXYGEN_LYASE_ACTIVITY;CARBONATE_DEHYDRATASE_ACTIVITY;CHEOK_RESPONSE_TO_MERCAPTOPURINE_DN;chr8q21;CTCCAAG,MIR-432;DARWICHE_PAPILLOMA_RISK_HIGH_DN;DARWICHE_PAPILLOMA_RISK_HIGH_VS_LOW_DN;DARWICHE…	REACT_327358	32.2409	33.4958	29.5159	33.1428	33.2823	32.3049	31.6056	29.7792	31.3906	30.7725	31.1447	30.9276
O35226;O35226-4;O35226-5	O35226;O35226-4;O35226-5	26S proteasome non-ATPase regulatory subunit 4	Psmd4	1253	-2.15909	4.77483	0.000249929	+	NaN	NaN	NaN		-1.59264	4.26403	0.00141747	+	0.804423	0.523684	0.350497		+		+	+	+				catabolic process;cellular catabolic process;cellular macromolecule catabolic process;cellular macromolecule metabolic process;cellular metabolic process;cellular process;macromolecule catabolic process;macromolecule metabolic process;metabolic process;modification-dependent macromolecule catabolic process;modification-dependent protein catabolic process;primary metabolic process;protein metaboli…	binding;identical protein binding;protein binding	cell part;cytoplasm;intracellular organelle part;intracellular part;macromolecular complex;nuclear part;nucleoplasm;organelle part;proteasome accessory complex;proteasome complex;proteasome regulatory particle, base subcomplex;protein complex	Proteasome	Alternativesplicing;Completeproteome;Phosphoprotein;Proteasome;Referenceproteome;Repeat	UIM		BROWNE_HCMV_INFECTION_14HR_DN;BRUINS_UVC_RESPONSE_LATE;CAIRO_HEPATOBLASTOMA_UP;chr1q21;GATTGGY_V$NFY_Q6_01;GAVIN_FOXP3_TARGETS_CLUSTER_T4;GNF2_G22P1;GNF2_PPP6C;GRADE_COLON_AND_RECTAL_CANCER_UP;GRADE_COLON_CANCER_UP;GSE12845_NAIVE_VS_DARKZONE_GC_TONSIL_BCELL_DN;GSE13484_12H_VS_3H_YF17D_VACCINE_STIM_PBMC_UP;GSE14308_NAIVE_CD4_TCELL_VS_NATURAL_TREG_UP;GSE14308_TH1_VS_TH17_DN;GSE1460_DP_THYMOCYTE_VS_…	REACT_274287;REACT_275686;REACT_275732;REACT_278878;REACT_289441;REACT_294625;REACT_297888;REACT_299120;REACT_301078;REACT_310780;REACT_315933;REACT_321346;REACT_326233;REACT_329431;REACT_334737;REACT_336463;REACT_336745;REACT_337766;REACT_341044;REACT_341075;REACT_342086;REACT_342636;REACT_343561;REACT_343568;REACT_345193;REACT_347264;REACT_351311;REACT_353777;REACT_359269;REACT_359387;REACT_360…	21.6733	24.6132	21.6799	21.4523	21.0449	22.1871	20.6475	21.1159	21.9176	21.5533	21.8558	22.1925
P35505;D3Z2R9	P35505	Fumarylacetoacetase	Fah	1738	-2.14883	5.55753	7.46311e-05	+	-2.85751	2.45251	0.0138393	+	-1.08363	3.39657	0.00515941	+	-1.33961	1.82765	0.0266131	+									amine catabolic process;amine metabolic process;arginine catabolic process;arginine metabolic process;aromatic amino acid family catabolic process;aromatic amino acid family metabolic process;aromatic compound catabolic process;carboxylic acid catabolic process;carboxylic acid metabolic process;catabolic process;cellular amine metabolic process;cellular amino acid catabolic process;cellular amino…	binding;catalytic activity;cation binding;fumarylacetoacetase activity;hydrolase activity;hydrolase activity, acting on acid carbon-carbon bonds;hydrolase activity, acting on acid carbon-carbon bonds, in ketonic substances;ion binding;metal ion binding	extracellular membrane-bounded organelle;extracellular organelle;extracellular region part;extracellular vesicular exosome;membrane-bounded organelle;membrane-bounded vesicle;organelle;vesicle	Styrene degradation;Tyrosine metabolism	3D-structure;Acetylation;Calcium;Completeproteome;Hydrolase;Magnesium;Metal-binding;Phenylalaninecatabolism;Phosphoprotein;Proteomicsidentification;Referenceproteome;Tyrosinecatabolism	FAA_hydrolase;FAA_hydrolase_N		AKT_UP.V1_DN;AMINE_CATABOLIC_PROCESS;AMINE_METABOLIC_PROCESS;AMINO_ACID_AND_DERIVATIVE_METABOLIC_PROCESS;AMINO_ACID_CATABOLIC_PROCESS;AMINO_ACID_METABOLIC_PROCESS;AROMATIC_COMPOUND_METABOLIC_PROCESS;BCAT_GDS748_UP;BENPORATH_MYC_TARGETS_WITH_EBOX;BOCHKIS_FOXA2_TARGETS;BOYAULT_LIVER_CANCER_SUBCLASS_G12_DN;BROWNE_HCMV_INFECTION_14HR_DN;BROWNE_HCMV_INFECTION_18HR_DN;BRUINS_UVC_RESPONSE_LATE;BURTON_AD…	REACT_336040	28.8633	31.6459	27.6149	31.2061	31.4052	30.4872	29.8222	27.7527	29.4777	28.8276	28.8301	28.5562
Q9ET01;Q3UEJ6	Q9ET01;Q3UEJ6	Glycogen phosphorylase, liver form;Alpha-1,4 glucan phosphorylase	Pygl	3999	-2.14672	6.04731	3.69399e-05	+	-3.35229	3.67948	0.0013188	+	-0.900388	1.97632	0.036713	+	-1.61374	1.83987	0.0260041	+									5-phosphoribose 1-diphosphate biosynthetic process;5-phosphoribose 1-diphosphate metabolic process;alcohol biosynthetic process;alcohol metabolic process;biological regulation;biosynthetic process;carbohydrate biosynthetic process;carbohydrate catabolic process;carbohydrate homeostasis;carbohydrate metabolic process;catabolic process;cell death;cellular biosynthetic process;cellular carbohydrate …	adenyl nucleotide binding;adenyl ribonucleotide binding;AMP binding;ATP binding;bile acid binding;binding;carbohydrate binding;carboxylic acid binding;catalytic activity;cofactor binding;drug binding;glycogen phosphorylase activity;lipid binding;monocarboxylic acid binding;nucleobase binding;nucleotide binding;phosphorylase activity;purine base binding;purine nucleotide binding;purine ribonucleos…	cell part;cytoplasm;extracellular membrane-bounded organelle;extracellular organelle;extracellular region part;extracellular vesicular exosome;intracellular part;membrane;membrane-bounded organelle;membrane-bounded vesicle;organelle;plasma membrane;vesicle	Insulin signaling pathway;Starch and sucrose metabolism	Acetylation;Allostericenzyme;Carbohydratemetabolism;Completeproteome;Directproteinsequencing;Glycogenmetabolism;Glycosyltransferase;Nucleotide-binding;Phosphoprotein;Proteomicsidentification;Pyridoxalphosphate;Referenceproteome;Transferase	Phosphorylase		AKT_UP.V1_UP;AKT_UP_MTOR_DN.V1_UP;BIOCARTA_FEEDER_PATHWAY;BOYLAN_MULTIPLE_MYELOMA_C_D_DN;BROWN_MYELOID_CELL_DEVELOPMENT_UP;CAIRO_HEPATOBLASTOMA_CLASSES_UP;CAIRO_LIVER_DEVELOPMENT_DN;CHARAFE_BREAST_CANCER_LUMINAL_VS_MESENCHYMAL_DN;CHIANG_LIVER_CANCER_SUBCLASS_POLYSOMY7_UP;CHICAS_RB1_TARGETS_GROWING;chr14q11;DOANE_BREAST_CANCER_CLASSES_DN;DODD_NASOPHARYNGEAL_CARCINOMA_UP;ENK_UV_RESPONSE_EPIDERMIS_U…	REACT_292811	31.1618	32.4211	27.9842	31.8082	32.0867	31.3033	30.6064	28.306	29.8763	29.357	29.1679	29.2003
Q61792;A2A6G9;A2A6H0;A2A6G7;A2A6G8;A2A6G6;A2A6H1;A2A6G5;E9Q0N6;A2A6G0;A2A6G4	Q61792;A2A6G9;A2A6H0;A2A6G7;A2A6G8;A2A6G6	LIM and SH3 domain protein 1	Lasp1	2522	-2.13946	3.19581	0.00272376	+	-0.185426	0.178195	0.772757		-1.60615	2.69828	0.0141526	+	-1.54689	2.47875	0.00797896	+					+		+		establishment of localization;ion transport;transport	actin binding;actin filament binding;binding;cation binding;cytoskeletal protein binding;ion binding;ion transmembrane transporter activity;metal ion binding;protein binding;substrate-specific transmembrane transporter activity;substrate-specific transporter activity;transition metal ion binding;transmembrane transporter activity;transporter activity;zinc ion binding	adherens junction;anchoring junction;cell cortex part;cell junction;cell part;cell-substrate adherens junction;cell-substrate junction;cortical actin cytoskeleton;cortical cytoskeleton;cytoplasm;cytoplasmic part;cytoskeletal part;cytoskeleton;extracellular membrane-bounded organelle;extracellular organelle;extracellular region part;extracellular vesicular exosome;focal adhesion;intracellular non-…		Acetylation;Actin-binding;Completeproteome;Cytoplasm;Cytoskeleton;Iontransport;LIMdomain;Metal-binding;Phosphoprotein;Proteomicsidentification;Referenceproteome;Repeat;SH3domain;Transport;Zinc	LIM;Nebulin;SH3_9		AACTTT_UNKNOWN;AAGCACA,MIR-218;ACEVEDO_NORMAL_TISSUE_ADJACENT_TO_LIVER_TUMOR_DN;ACOSTA_PROLIFERATION_INDEPENDENT_MYC_TARGETS_DN;ACTIN_CYTOSKELETON;ALFANO_MYC_TARGETS;BENPORATH_SOX2_TARGETS;BOYLAN_MULTIPLE_MYELOMA_D_CLUSTER_DN;BROWN_MYELOID_CELL_DEVELOPMENT_UP;BRUECKNER_TARGETS_OF_MIRLET7A3_DN;CATTTCA,MIR-203;CCCNNGGGAR_V$OLF1_01;CELL_CORTEX;CELL_CORTEX_PART;CHEN_METABOLIC_SYNDROM_NETWORK;CHIARADO…		24.8644	26.6923	25.0641	26.5442	26.7174	26.07	26.1408	25.7675	25.1121	23.8422	22.7566	23.7531
Q9CXN7;D3Z2D7;A0A1W2P6P6;A0A1W2P6V3	Q9CXN7	Phenazine biosynthesis-like domain-containing protein 2	Pbld2	3666	-2.13232	6.74057	1.50896e-05	+	-2.99738	2.97972	0.00508935	+	-1.33048	2.99327	0.00926713	+	-0.662605	0.875644	0.173253										anatomical structure homeostasis;biological regulation;biosynthetic process;digestive system process;epithelial structure maintenance;homeostatic process;maintenance of gastrointestinal epithelium;metabolic process;multicellular organismal process;negative regulation of biological process;negative regulation of cell communication;negative regulation of cell development;negative regulation of cell…	catalytic activity;isomerase activity	cell part;cytoplasm;extracellular membrane-bounded organelle;extracellular organelle;extracellular region part;extracellular vesicular exosome;intracellular part;membrane-bounded organelle;membrane-bounded vesicle;organelle;vesicle		Completeproteome;Isomerase;Proteomicsidentification;Referenceproteome	PhzC-PhzF				28.0295	29.9245	NaN	29.3676	29.4294	28.8006	28.5257	25.1109	27.5426	27.1577	27.1626	27.199
Q8CIB5;A6X940;A6X941;A0A2I3BPQ7	Q8CIB5	Fermitin family homolog 2	Fermt2	3027	-2.10866	2.25276	0.0124385	+	-0.663462	0.448101	0.504355		1.10796	1.94525	0.0385732	+	-1.61995	0.502594	0.366137		+						+		anatomical structure morphogenesis;biological adhesion;biological regulation;cell adhesion;cell junction assembly;cell junction organization;cell morphogenesis;cell morphogenesis involved in differentiation;cell surface receptor linked signaling pathway;cell-matrix adhesion;cell-substrate adhesion;cell-substrate junction assembly;cellular component assembly;cellular component assembly at cellular…	binding;lipid binding;phosphatidylinositol binding;phosphatidylinositol-3,4,5-trisphosphate binding;phospholipid binding	adherens junction;anchoring junction;cell cortex;cell junction;cell part;cell projection membrane;cell projection part;cell surface;cell-substrate adherens junction;cell-substrate junction;contractile fiber part;cytoplasm;cytoplasmic part;cytoskeleton;extrinsic to internal side of plasma membrane;extrinsic to membrane;extrinsic to plasma membrane;focal adhesion;I band;intracellular membrane-bound…		Celladhesion;Celljunction;Cellmembrane;Cellprojection;Cellshape;Completeproteome;Cytoplasm;Cytoskeleton;Lipid-binding;Membrane;Nucleus;Phosphoprotein;Proteomicsidentification;Referenceproteome;Wntsignalingpathway	FERM_M;FERM_N;PH		ACEVEDO_LIVER_CANCER_DN;AMIT_SERUM_RESPONSE_120_MCF10A;ASTIER_INTEGRIN_SIGNALING;ATGTAGC,MIR-221,MIR-222;BAELDE_DIABETIC_NEPHROPATHY_DN;BERENJENO_ROCK_SIGNALING_NOT_VIA_RHOA_DN;BERTUCCI_MEDULLARY_VS_DUCTAL_BREAST_CANCER_DN;BLALOCK_ALZHEIMERS_DISEASE_DN;BOHN_PRIMARY_IMMUNODEFICIENCY_SYNDROM_UP;BURTON_ADIPOGENESIS_9;CACCAGC,MIR-138;CAGTATT,MIR-200B,MIR-200C,MIR-429;CCAWNWWNNNGGC_UNKNOWN;chr14q22;CR…	REACT_320343	NaN	25.4363	25.8114	25.2371	25.6954	23.679	25.4205	26.6478	24.9173	21.6181	22.2373	22.2715
P30115;A0A087WQI6	P30115	Glutathione S-transferase A3	Gsta3	1700	-2.10638	6.46698	2.1145e-05	+	-1.57991	1.60893	0.0656825		-1.20648	3.44069	0.00487625	+	-0.441991	0.509113	0.361715										aflatoxin catabolic process;aflatoxin metabolic process;amine metabolic process;anatomical structure development;aromatic compound catabolic process;carboxylic acid metabolic process;catabolic process;cellular amine metabolic process;cellular amino acid metabolic process;cellular aromatic compound metabolic process;cellular catabolic process;cellular ketone metabolic process;cellular metabolic pr…	catalytic activity;glutathione transferase activity;transferase activity;transferase activity, transferring alkyl or aryl (other than methyl) groups	cell part;cytoplasm;extracellular membrane-bounded organelle;extracellular organelle;extracellular region part;extracellular vesicular exosome;intracellular part;membrane-bounded organelle;membrane-bounded vesicle;organelle;vesicle	Drug metabolism - cytochrome P450;Glutathione metabolism;Metabolism of xenobiotics by cytochrome P450	Acetylation;Completeproteome;Cytoplasm;Directproteinsequencing;Proteomicsidentification;Referenceproteome;Transferase	GST_C;GST_N		BOYAULT_LIVER_CANCER_SUBCLASS_G12_DN;BYSTRYKH_HEMATOPOIESIS_STEM_CELL_QTL_TRANS;chr6p12;DODD_NASOPHARYNGEAL_CARCINOMA_UP;ENK_UV_RESPONSE_EPIDERMIS_DN;FOSTER_KDM1A_TARGETS_UP;FOSTER_TOLERANT_MACROPHAGE_UP;GLUTATHIONE_TRANSFERASE_ACTIVITY;GSE13485_DAY1_VS_DAY3_YF17D_VACCINE_PBMC_UP;GSE13485_DAY1_VS_DAY7_YF17D_VACCINE_PBMC_UP;GSE15930_STIM_VS_STIM_AND_IFNAB_48H_CD8_T_CELL_DN;GSE17721_0.5H_VS_24H_CPG…	REACT_317599	31.2777	32.8851	28.7149	32.2363	32.2539	31.5757	30.8993	28.8777	30.8581	30.4438	30.178	30.3207
B2RT14;P70691;D3Z7G0;D3YZ96;G3UZC9;D6RH94	B2RT14;P70691	UDP-glucuronosyltransferase 1-2	Ugt1a5;Ugt1a2	611	-2.06361	4.98341	0.000186619	+	-1.45018	1.74811	0.0507052		-2.3923	8.10286	5.63425e-06	+	-2.10796	4.84709	0.000298629	+					+		+		alcohol metabolic process;aromatic compound biosynthetic process;biological regulation;biosynthetic process;carbohydrate metabolic process;carboxylic acid metabolic process;cellular aromatic compound metabolic process;cellular biosynthetic process;cellular carbohydrate metabolic process;cellular glucuronidation;cellular ketone metabolic process;cellular metabolic process;cellular process;cellular…	binding;carboxylic acid binding;catalytic activity;drug binding;enzyme binding;enzyme inhibitor activity;enzyme regulator activity;fatty acid binding;glucuronosyltransferase activity;identical protein binding;isoprenoid binding;kinase binding;lipid binding;monocarboxylic acid binding;protein binding;protein dimerization activity;protein heterodimerization activity;protein homodimerization activit…	cell part;cytoplasmic part;endoplasmic reticulum;endoplasmic reticulum membrane;endoplasmic reticulum part;extracellular membrane-bounded organelle;extracellular organelle;extracellular region part;extracellular vesicular exosome;integral to membrane;intracellular membrane-bounded organelle;intracellular organelle;intracellular organelle part;intracellular part;intrinsic to membrane;membrane;memb…	Ascorbate and aldarate metabolism;Drug metabolism - cytochrome P450;Drug metabolism - other enzymes;Metabolism of xenobiotics by cytochrome P450;Other types of O-glycan biosynthesis;Pentose and glucuronate interconversions;Porphyrin and chlorophyll metabolism;Retinol metabolism;Starch and sucrose metabolism;Steroid hormone biosynthesis	Alternativesplicing;Completeproteome;Endoplasmicreticulum;Glycoprotein;Glycosyltransferase;Membrane;Microsome;Proteomicsidentification;Referenceproteome;Signal;Transferase;Transmembrane;Transmembranehelix	UDPGT		CHIANG_LIVER_CANCER_SUBCLASS_PROLIFERATION_DN;chr2q37;GRAESSMANN_APOPTOSIS_BY_DOXORUBICIN_UP;KEGG_ASCORBATE_AND_ALDARATE_METABOLISM;KEGG_DRUG_METABOLISM_CYTOCHROME_P450;KEGG_DRUG_METABOLISM_OTHER_ENZYMES;KEGG_METABOLISM_OF_XENOBIOTICS_BY_CYTOCHROME_P450;KEGG_PENTOSE_AND_GLUCURONATE_INTERCONVERSIONS;KEGG_PORPHYRIN_AND_CHLOROPHYLL_METABOLISM;KEGG_RETINOL_METABOLISM;KEGG_STARCH_AND_SUCROSE_METABOLIS…	REACT_290010;REACT_341594	25.2581	24.6372	26.7464	24.524	24.6594	25.0043	24.7348	27.2877	23.3236	23.5215	24.0803	23.5751
Q9Z2V4	Q9Z2V4	Phosphoenolpyruvate carboxykinase, cytosolic [GTP]	Pck1	4253	-2.05373	2.34349	0.0106362	+	-3.18065	1.08264	0.171967		-1.06591	2.10962	0.0305632	+	-1.67403	1.22028	0.087079										alcohol biosynthetic process;alcohol metabolic process;alditol biosynthetic process;alditol metabolic process;biological regulation;biosynthetic process;carbohydrate biosynthetic process;carbohydrate homeostasis;carbohydrate metabolic process;carboxylic acid metabolic process;cell communication;cellular biosynthetic process;cellular carbohydrate biosynthetic process;cellular carbohydrate metaboli…	binding;carbon-carbon lyase activity;carboxylic acid binding;carboxy-lyase activity;catalytic activity;cation binding;GDP binding;GTP binding;guanyl nucleotide binding;guanyl ribonucleotide binding;ion binding;lyase activity;magnesium ion binding;manganese ion binding;metal ion binding;nucleotide binding;phosphoenolpyruvate carboxykinase (GTP) activity;phosphoenolpyruvate carboxykinase activity;p…	cell part;cytoplasmic part;cytosol;extracellular membrane-bounded organelle;extracellular organelle;extracellular region part;extracellular vesicular exosome;intracellular part;membrane-bounded organelle;membrane-bounded vesicle;organelle;vesicle	Adipocytokine signaling pathway;Citrate cycle (TCA cycle);Glycolysis / Gluconeogenesis;Insulin signaling pathway;PPAR signaling pathway;Proximal tubule bicarbonate reclamation;Pyruvate metabolism	Acetylation;Completeproteome;Cytoplasm;Decarboxylase;Gluconeogenesis;GTP-binding;Lyase;Manganese;Metal-binding;Nucleotide-binding;Phosphoprotein;Referenceproteome;Ublconjugation	PEPCK		AMUNDSON_RESPONSE_TO_ARSENITE;BAELDE_DIABETIC_NEPHROPATHY_DN;BOCHKIS_FOXA2_TARGETS;BROWNE_HCMV_INFECTION_48HR_DN;CAGGTG_V$E12_Q6;CAIRO_HEPATOBLASTOMA_DN;CAR_IGFBP1;CARBON_CARBON_LYASE_ACTIVITY;CARBOXY_LYASE_ACTIVITY;CHIANG_LIVER_CANCER_SUBCLASS_PROLIFERATION_DN;chr20q13;CYCLIN_D1_KE_.V1_DN;CYCLIN_D1_UP.V1_DN;DEBIASI_APOPTOSIS_BY_REOVIRUS_INFECTION_UP;FIGUEROA_AML_METHYLATION_CLUSTER_5_DN;FLECHNER…	REACT_308431;REACT_329645	25.7383	26.5957	22.1138	27.6027	28.2302	27.1244	26.2784	23.1216	25.9493	24.7837	23.3018	NaN
Q9CR09;M0QWS4	Q9CR09;M0QWS4	Ubiquitin-fold modifier-conjugating enzyme 1	Ufc1	3610	-2.0491	2.75387	0.00545954	+	NaN	NaN	NaN		-1.64283	2.10246	0.0308166	+	-2.23406	4.76117	0.000334444	+	+		+	+			+		cellular macromolecule metabolic process;cellular metabolic process;cellular process;cellular protein metabolic process;cellular response to stimulus;cellular response to stress;macromolecule metabolic process;macromolecule modification;metabolic process;primary metabolic process;protein metabolic process;protein modification by small protein conjugation;protein modification by small protein conj…	acid-amino acid ligase activity;catalytic activity;ligase activity;ligase activity, forming carbon-nitrogen bonds;small conjugating protein ligase activity;UFM1 conjugating enzyme activity	extracellular membrane-bounded organelle;extracellular organelle;extracellular region part;extracellular vesicular exosome;membrane-bounded organelle;membrane-bounded vesicle;organelle;vesicle		Completeproteome;Proteomicsidentification;Referenceproteome;Ublconjugationpathway	UFC1		ACEVEDO_LIVER_CANCER_UP;ACEVEDO_LIVER_TUMOR_VS_NORMAL_ADJACENT_TISSUE_UP;CAGGTG_V$E12_Q6;chr1q23;ELLWOOD_MYC_TARGETS_DN;GRAESSMANN_APOPTOSIS_BY_DOXORUBICIN_DN;GSE10094_LCMV_VS_LISTERIA_IND_EFF_CD4_TCELL_DN;GSE12845_IGD_NEG_BLOOD_VS_DARKZONE_GC_TONSIL_BCELL_UP;GSE12845_IGD_NEG_BLOOD_VS_NAIVE_TONSIL_BCELL_UP;GSE12845_IGD_NEG_BLOOD_VS_PRE_GC_TONSIL_BCELL_UP;GSE13484_UNSTIM_VS_12H_YF17D_VACCINE_STIM_…		21.3956	23.8474	21.262	21.9461	21.6069	21.4091	20.8232	21.6073	21.9577	22.317	22.6639	22.1678
P50247;A2ALT5	P50247	Adenosylhomocysteinase	Ahcy	1840	-2.04698	6.97861	1.08727e-05	+	-2.3878	2.97724	0.00510984	+	-1.21804	2.49003	0.0189229	+	-0.767414	0.974714	0.141591										cellular metabolic process;cellular process;metabolic process;one-carbon metabolic process;small molecule metabolic process	adenosylhomocysteinase activity;catalytic activity;hydrolase activity;hydrolase activity, acting on ether bonds;trialkylsulfonium hydrolase activity	cell part;cytoplasmic membrane-bounded vesicle;cytoplasmic part;cytoplasmic vesicle;intracellular membrane-bounded organelle;intracellular organelle;intracellular part;melanosome;membrane-bounded organelle;membrane-bounded vesicle;organelle;pigment granule;vesicle	Cysteine and methionine metabolism	Acetylation;Completeproteome;Cytoplasm;Hydrolase;NAD;One-carbonmetabolism;Proteomicsidentification;Referenceproteome	AdoHcyase;AdoHcyase_NAD		ACEVEDO_LIVER_TUMOR_VS_NORMAL_ADJACENT_TISSUE_UP;ACEVEDO_NORMAL_TISSUE_ADJACENT_TO_LIVER_TUMOR_DN;ATACTGT,MIR-144;BERENJENO_TRANSFORMED_BY_RHOA_UP;BILANGES_RAPAMYCIN_SENSITIVE_VIA_TSC1_AND_TSC2;BILANGES_SERUM_SENSITIVE_GENES;BOCHKIS_FOXA2_TARGETS;BORCZUK_MALIGNANT_MESOTHELIOMA_UP;BROWN_MYELOID_CELL_DEVELOPMENT_DN;BYSTRYKH_HEMATOPOIESIS_STEM_CELL_AND_BRAIN_QTL_TRANS;BYSTRYKH_HEMATOPOIESIS_STEM_CEL…	REACT_277860;REACT_283123	31.5866	33.2282	29.1673	32.6763	32.8314	32.0537	31.6599	29.4868	30.925	30.2641	30.5084	30.3538
Q3TVK3;Q9Z2W0;Q8BPW9;A0A087WS31;A0A087WSE6;A0A087WRC1;A0A087WSU0;A0A087WNX3;A0A087WSD3	Q3TVK3;Q9Z2W0;Q8BPW9;A0A087WS31;A0A087WSE6	Aspartyl aminopeptidase	Dnpep	2272	-2.04147	1.66725	0.0369722	+	-0.205366	0.0820549	0.891517		-1.08845	3.03423	0.00865424	+	-1.59021	1.33368	0.0693858		+									aminopeptidase activity;binding;catalytic activity;cation binding;exopeptidase activity;hydrolase activity;ion binding;metal ion binding;metallopeptidase activity;peptidase activity;peptidase activity, acting on L-amino acid peptides;transition metal ion binding;zinc ion binding	blood microparticle;cell part;cytoplasm;extracellular region part;intracellular membrane-bounded organelle;intracellular organelle;intracellular organelle part;intracellular part;membrane-bounded organelle;nuclear part;nucleoplasm;nucleus;organelle;organelle part		Aminopeptidase;Completeproteome;Cytoplasm;Hydrolase;Metal-binding;Metalloprotease;Phosphoprotein;Protease;Proteomicsidentification;Referenceproteome;Zinc	Peptidase_M18		chr2q36;CYTOPLASM;FLECHNER_PBL_KIDNEY_TRANSPLANT_REJECTED_VS_OK_UP;GSE11864_CSF1_IFNG_VS_CSF1_PAM3CYS_IN_MAC_UP;GSE17580_TREG_VS_TEFF_S_MANSONI_INF_UP;GSE17580_UNINFECTED_VS_S_MANSONI_INF_TREG_DN;GSE17721_0.5H_VS_24H_PAM3CSK4_BMDM_UP;GSE17721_12H_VS_24H_LPS_BMDM_DN;GSE17721_12H_VS_24H_PAM3CSK4_BMDM_DN;GSE17721_LPS_VS_CPG_1H_BMDM_UP;GSE17721_LPS_VS_GARDIQUIMOD_2H_BMDM_DN;GSE17721_LPS_VS_POLYIC_12H…		NaN	25.9677	20.9916	24.2194	24.2267	23.9719	24.5189	23.6095	24.9443	21.9627	21.9986	22.1429
Q64442	Q64442	Sorbitol dehydrogenase	Sord	2574	-2.03736	6.12617	3.28606e-05	+	-1.88404	2.015	0.031353	+	-0.921366	2.47497	0.0193407	+	-1.15441	1.30866	0.0729665										alcohol biosynthetic process;alcohol catabolic process;alcohol metabolic process;alditol catabolic process;alditol metabolic process;biosynthetic process;carbohydrate biosynthetic process;carbohydrate catabolic process;carbohydrate metabolic process;catabolic process;cell motility;cellular biosynthetic process;cellular carbohydrate biosynthetic process;cellular carbohydrate catabolic process;cell…	binding;catalytic activity;cation binding;coenzyme binding;cofactor binding;ion binding;L-iditol 2-dehydrogenase activity;metal ion binding;NAD binding;nucleotide binding;oxidoreductase activity;oxidoreductase activity, acting on CH-OH group of donors;oxidoreductase activity, acting on the CH-OH group of donors, NAD or NADP as acceptor;transition metal ion binding;zinc ion binding	cell part;cell projection;cilium;cytoplasmic part;extracellular membrane-bounded organelle;extracellular organelle;extracellular region part;extracellular vesicular exosome;intracellular membrane-bounded organelle;intracellular organelle;intracellular organelle part;intracellular part;membrane;membrane-bounded organelle;membrane-bounded vesicle;mitochondrial membrane;mitochondrial part;mitochondr…	Fructose and mannose metabolism	Acetylation;Cellprojection;Cilium;Completeproteome;Flagellum;Membrane;Metal-binding;Mitochondrion;NAD;Oxidoreductase;Phosphoprotein;Referenceproteome;Zinc	ADH_N;ADH_zinc_N		ACOSTA_PROLIFERATION_INDEPENDENT_MYC_TARGETS_UP;BILD_MYC_ONCOGENIC_SIGNATURE;BLALOCK_ALZHEIMERS_DISEASE_UP;BOCHKIS_FOXA2_TARGETS;BOYAULT_LIVER_CANCER_SUBCLASS_G23_DN;BROWNE_HCMV_INFECTION_48HR_UP;BURTON_ADIPOGENESIS_PEAK_AT_0HR;CACGTG_V$MYC_Q2;chr15q15;CTGCAGY_UNKNOWN;CTTTGA_V$LEF1_Q2;CTTTGT_V$LEF1_Q2;DAIRKEE_CANCER_PRONE_RESPONSE_BPA;DELYS_THYROID_CANCER_DN;DEURIG_T_CELL_PROLYMPHOCYTIC_LEUKEMIA_…	REACT_361606	30.6105	32.0987	28.3607	31.5843	31.9119	30.9973	30.3117	28.4997	29.8465	29.2427	29.4619	29.3824
Q91WU5;A0A494B985;A0A494B9D3	Q91WU5;A0A494B985	Arsenite methyltransferase	As3mt	3318	-2.01534	3.2732	0.00240521	+	-3.59397	8.82812	1.21219e-07	+	-2.86927	6.66479	4.31946e-05	+	0.550457	0.692417	0.24952		+		+		+				arsonoacetate metabolic process;carboxylic acid metabolic process;cellular ketone metabolic process;cellular metabolic process;cellular process;metabolic process;methylation;one-carbon metabolic process;organic acid metabolic process;oxoacid metabolic process;response to arsenic-containing substance;response to chemical stimulus;response to inorganic substance;response to stimulus;secondary metab…	arsenite methyltransferase activity;catalytic activity;methylarsonite methyltransferase activity;methyltransferase activity;S-adenosylmethionine-dependent methyltransferase activity;transferase activity;transferase activity, transferring one-carbon groups	cell part;cytoplasmic part;cytosol;intracellular membrane-bounded organelle;intracellular organelle;intracellular part;membrane-bounded organelle;mitochondrion;organelle		Completeproteome;Cytoplasm;Methyltransferase;Phosphoprotein;Referenceproteome;S-adenosyl-L-methionine;Transferase	Methyltransf_31		CARBOXYLIC_ACID_METABOLIC_PROCESS;CHICAS_RB1_TARGETS_CONFLUENT;chr10q24;CHYLA_CBFA2T3_TARGETS_UP;CYTOPLASM;CYTOPLASMIC_PART;CYTOSOL;DELACROIX_RAR_BOUND_ES;GRAESSMANN_APOPTOSIS_BY_SERUM_DEPRIVATION_DN;GRAESSMANN_RESPONSE_TO_MC_AND_SERUM_DEPRIVATION_DN;GSE14350_IL2RB_KO_VS_WT_TREG_DN;GSE15750_WT_VS_TRAF6KO_DAY6_EFF_CD8_TCELL_UP;GSE17721_PAM3CSK4_VS_CPG_6H_BMDM_UP;GSE19825_NAIVE_VS_IL2RAHIGH_DAY3_EF…		24.5868	25.0473	NaN	25.113	24.9919	NaN	NaN	NaN	24.1756	21.9073	22.6139	22.1209
E0CZ04;E0CX39;Q923B0;H3BKQ5;Q923B0-2	E0CZ04;E0CX39;Q923B0;H3BKQ5;Q923B0-2	Gamma-glutamylaminecyclotransferase	Ggact	860	-2.01175	3.37906	0.00202232	+	NaN	NaN	NaN		-1.41756	2.01571	0.0349294	+	-0.765565	0.906368	0.16253		+		+	+					amine catabolic process;amine metabolic process;carboxylic acid catabolic process;carboxylic acid metabolic process;catabolic process;cellular amine metabolic process;cellular amino acid catabolic process;cellular amino acid metabolic process;cellular catabolic process;cellular ketone metabolic process;cellular metabolic process;cellular modified amino acid catabolic process;cellular modified ami…	catalytic activity;gamma-glutamylcyclotransferase activity;transferase activity;transferase activity, transferring acyl groups;transferase activity, transferring amino-acyl groups	extracellular membrane-bounded organelle;extracellular organelle;extracellular region part;extracellular vesicular exosome;membrane-bounded organelle;membrane-bounded vesicle;organelle;vesicle		3D-structure;Acyltransferase;Alternativesplicing;Completeproteome;Proteomicsidentification;Referenceproteome;Transferase	AIG2				22.0958	24.1994	21.7534	21.5424	21.4041	21.337	21.0192	21.2562	22.0737	21.8147	22.3357	22.011
P49429;F6X9Z6	P49429	4-hydroxyphenylpyruvate dioxygenase	Hpd	1829	-1.99245	6.19431	2.99308e-05	+	-2.87098	3.03307	0.00461972	+	-1.07278	2.49434	0.0187913	+	-1.35372	1.63813	0.0383366	+									amine catabolic process;amine metabolic process;aromatic amino acid family catabolic process;aromatic amino acid family metabolic process;aromatic compound catabolic process;carboxylic acid catabolic process;carboxylic acid metabolic process;catabolic process;cellular amine metabolic process;cellular amino acid catabolic process;cellular amino acid metabolic process;cellular aromatic compound met…	4-hydroxyphenylpyruvate dioxygenase activity;binding;catalytic activity;cation binding;dioxygenase activity;ion binding;metal ion binding;oxidoreductase activity;oxidoreductase activity, acting on single donors with incorporation of molecular oxygen;oxidoreductase activity, acting on single donors with incorporation of molecular oxygen, incorporation of two atoms of oxygen	cell part;cytoplasmic part;endoplasmic reticulum;endoplasmic reticulum membrane;endoplasmic reticulum part;extracellular membrane-bounded organelle;extracellular organelle;extracellular region part;extracellular vesicular exosome;Golgi apparatus;Golgi apparatus part;Golgi membrane;intracellular membrane-bounded organelle;intracellular organelle;intracellular organelle part;intracellular part;memb…	Phenylalanine metabolism;Tyrosine metabolism;Ubiquinone and other terpenoid-quinone biosynthesis	Acetylation;Completeproteome;Cytoplasm;Dioxygenase;Iron;Membrane;Metal-binding;Oxidoreductase;Phenylalaninecatabolism;Phosphoprotein;Polymorphism;Proteomicsidentification;Referenceproteome;Tyrosinecatabolism	Glyoxalase		ACEVEDO_NORMAL_TISSUE_ADJACENT_TO_LIVER_TUMOR_DN;AMINE_CATABOLIC_PROCESS;AMINE_METABOLIC_PROCESS;AMINO_ACID_AND_DERIVATIVE_METABOLIC_PROCESS;AMINO_ACID_CATABOLIC_PROCESS;AMINO_ACID_METABOLIC_PROCESS;AROMATIC_COMPOUND_METABOLIC_PROCESS;BOYAULT_LIVER_CANCER_SUBCLASS_G123_DN;BRUINS_UVC_RESPONSE_VIA_TP53_GROUP_B;BYSTRYKH_HEMATOPOIESIS_STEM_CELL_AND_BRAIN_QTL_TRANS;CAIRO_HEPATOBLASTOMA_CLASSES_DN;CAIR…	REACT_336040	29.7516	31.8386	26.7435	30.7604	31.1783	30.3082	29.8481	27.7804	29.666	29.0388	29.0083	28.7187
P32067;A2AR07;D6RI87;F6SXM5	P32067;A2AR07	Lupus La protein homolog	Ssb	1716	-1.98578	7.74354	4.16898e-06	+	-2.05921	3.68244	0.00131451	+	2.87243	5.58365	0.000181686	+	NaN	NaN	NaN		+		+			+	+	+	cellular macromolecule metabolic process;cellular metabolic process;cellular nitrogen compound metabolic process;cellular process;macromolecule metabolic process;metabolic process;nitrogen compound metabolic process;nucleic acid metabolic process;nucleobase-containing compound metabolic process;primary metabolic process;RNA metabolic process;RNA processing	binding;nucleic acid binding;nucleotide binding;RNA binding	cell part;intracellular membrane-bounded organelle;intracellular organelle;intracellular part;macromolecular complex;membrane-bounded organelle;nucleus;organelle;ribonucleoprotein complex	Systemic lupus erythematosus	Acetylation;Completeproteome;Nucleus;Phosphoprotein;Proteomicsidentification;Referenceproteome;RNA-binding	La;RRM_1;RRM_3		BENPORATH_ES_1;BENPORATH_MYC_MAX_TARGETS;BERENJENO_ROCK_SIGNALING_NOT_VIA_RHOA_DN;BHATTACHARYA_EMBRYONIC_STEM_CELL;BIOPOLYMER_METABOLIC_PROCESS;BIOPOLYMER_MODIFICATION;BLALOCK_ALZHEIMERS_DISEASE_DN;BRACHAT_RESPONSE_TO_CAMPTOTHECIN_DN;BRUINS_UVC_RESPONSE_EARLY_LATE;CAIRO_HEPATOBLASTOMA_CLASSES_UP;chr2q31;CTTTGTA,MIR-524;DANG_BOUND_BY_MYC;DIAZ_CHRONIC_MEYLOGENOUS_LEUKEMIA_UP;ENK_UV_RESPONSE_KERATIN…	REACT_285756;REACT_294024	NaN	24.0732	NaN	24.0486	24.0361	23.9227	23.5923	NaN	21.9167	22.0957	21.6364	22.076
Q8VC97;A0A1W2P7X7	Q8VC97	Beta-ureidopropionase	Upb1	3195	-1.98466	2.60487	0.00691416	+	-2.92285	6.70768	4.589e-06	+	-2.60125	5.54823	0.000190141	+	NaN	NaN	NaN		+		+		+		+	+	amine biosynthetic process;amine metabolic process;beta-alanine biosynthetic process;beta-alanine metabolic process;biosynthetic process;carboxylic acid biosynthetic process;carboxylic acid metabolic process;cellular amine metabolic process;cellular amino acid biosynthetic process;cellular amino acid metabolic process;cellular biosynthetic process;cellular ketone metabolic process;cellular metabo…	beta-ureidopropionase activity;binding;catalytic activity;cation binding;hydrolase activity;hydrolase activity, acting on carbon-nitrogen (but not peptide) bonds;hydrolase activity, acting on carbon-nitrogen (but not peptide) bonds, in linear amides;ion binding;metal ion binding	cell part;cytoplasm;extracellular membrane-bounded organelle;extracellular organelle;extracellular region part;extracellular vesicular exosome;intracellular part;membrane-bounded organelle;membrane-bounded vesicle;organelle;vesicle	beta-Alanine metabolism;Drug metabolism - other enzymes;Pantothenate and CoA biosynthesis;Pyrimidine metabolism	Allostericenzyme;Completeproteome;Cytoplasm;Hydrolase;Metal-binding;Referenceproteome;Zinc	CN_hydrolase		ACEVEDO_FGFR1_TARGETS_IN_PROSTATE_CANCER_MODEL_DN;ACEVEDO_LIVER_CANCER_DN;ACEVEDO_NORMAL_TISSUE_ADJACENT_TO_LIVER_TUMOR_DN;AKT_UP.V1_DN;BENPORATH_SUZ12_TARGETS;BOYLAN_MULTIPLE_MYELOMA_D_DN;BOYLAN_MULTIPLE_MYELOMA_PCA3_DN;CHEN_METABOLIC_SYNDROM_NETWORK;chr22q11;GINESTIER_BREAST_CANCER_ZNF217_AMPLIFIED_DN;GNF2_CEBPA;GNF2_CYP2B6;GNF2_GSTM1;GNF2_HPN;GNF2_HPX;GNF2_LCAT;GNF2_TST;GSE11864_CSF1_VS_CSF1_P…	REACT_317918	NaN	24.4714	NaN	24.2417	24.4321	NaN	NaN	NaN	24.1172	22.2352	22.2535	22.2968
Q9CPX4;A0A1B0GR60;P29391;P49945;A0A1B0GRH4;A0A1Y7VNT9	Q9CPX4;A0A1B0GR60;P29391;P49945	Ferritin;Ferritin light chain 1;Ferritin light chain 2	Ftl1;Ftl2	3533	-1.95133	2.44302	0.00907288	+	0.0242186	0.0202022	0.973291		-1.42575	3.60502	0.00385404	+	-1.73251	1.40618	0.0601679										biological regulation;cation homeostasis;cation transport;cellular cation homeostasis;cellular chemical homeostasis;cellular homeostasis;cellular ion homeostasis;cellular iron ion homeostasis;cellular metal ion homeostasis;cellular process;chemical homeostasis;establishment of localization;homeostatic process;ion homeostasis;ion transport;iron ion homeostasis;iron ion transport;metal ion homeosta…	binding;cation binding;ferric iron binding;ion binding;iron ion binding;metal ion binding;transition metal ion binding	cell part;cytoplasmic membrane-bounded vesicle lumen;cytoplasmic part;cytoplasmic vesicle part;endocytic vesicle lumen;extracellular region;ferritin complex;intracellular ferritin complex;intracellular organelle part;intracellular part;macromolecular complex;membrane-enclosed lumen;organelle lumen;organelle part;protein complex;vesicle lumen		3D-structure;Completeproteome;Directproteinsequencing;Iron;Ironstorage;Metal-binding;Proteomicsidentification;Referenceproteome	Ferritin			REACT_292451;REACT_342454;REACT_346699	NaN	27.1357	NaN	26.176	25.485	NaN	25.7993	NaN	25.1186	23.8236	23.1708	24.277
Q9DCG6;K3W4L7;A0A1W2P7N2	Q9DCG6;K3W4L7	Phenazine biosynthesis-like domain-containing protein 1	Pbld1	1197	-1.94699	4.34995	0.000472548	+	-1.71765	1.84226	0.0426895	+	-1.25747	2.56228	0.0173501	+	-0.842597	1.41052	0.0596655										anatomical structure homeostasis;biological regulation;biosynthetic process;digestive system process;epithelial structure maintenance;homeostatic process;maintenance of gastrointestinal epithelium;metabolic process;multicellular organismal process;negative regulation of biological process;negative regulation of cell communication;negative regulation of cell development;negative regulation of cell…	catalytic activity;isomerase activity	cell part;cytoplasm;extracellular membrane-bounded organelle;extracellular organelle;extracellular region part;extracellular vesicular exosome;intracellular part;membrane-bounded organelle;membrane-bounded vesicle;organelle;vesicle		Completeproteome;Isomerase;Referenceproteome	PhzC-PhzF				27.0285	29.0781	25.4896	28.521	28.9972	27.9655	28.0698	26.4946	27.3299	25.8485	26.9222	26.6955
Q3UEL5;Q8VC12	Q3UEL5;Q8VC12	Urocanate hydratase	Uroc1	2312	-1.9392	4.88188	0.00022051	+	-2.85508	3.27671	0.00290994	+	-1.27011	2.44634	0.0199207	+	-1.42964	1.61979	0.0395057	+									amine catabolic process;amine metabolic process;carboxylic acid catabolic process;carboxylic acid metabolic process;catabolic process;cellular amine metabolic process;cellular amino acid catabolic process;cellular amino acid metabolic process;cellular catabolic process;cellular ketone metabolic process;cellular metabolic process;cellular nitrogen compound metabolic process;cellular process;format…	carbon-oxygen lyase activity;catalytic activity;hydro-lyase activity;lyase activity;urocanate hydratase activity	cell part;cytoplasmic part;cytosol;intracellular part	Histidine metabolism	Completeproteome;Histidinemetabolism;Lyase;NAD;Proteomicsidentification;Referenceproteome	Urocanase		BOCHKIS_FOXA2_TARGETS;chr3q21;FOSTER_KDM1A_TARGETS_UP;GAUSSMANN_MLL_AF4_FUSION_TARGETS_G_UP;GRAESSMANN_APOPTOSIS_BY_SERUM_DEPRIVATION_UP;GRAESSMANN_RESPONSE_TO_MC_AND_SERUM_DEPRIVATION_UP;GSE14308_NAIVE_CD4_TCELL_VS_NATURAL_TREG_UP;GSE15750_WT_VS_TRAF6KO_DAY10_EFF_CD8_TCELL_DN;GSE17721_CTRL_VS_POLYIC_0.5H_BMDM_DN;GSE17721_LPS_VS_POLYIC_0.5H_BMDM_DN;GSE19825_NAIVE_VS_DAY3_EFF_CD8_TCELL_UP;GSE19825…	REACT_292978	29.4106	30.8547	26.7405	29.8966	30.0585	29.899	29.5571	27.502	28.7114	28.218	28.1048	27.8724
O35490;Q91WS4	O35490	Betaine--homocysteine S-methyltransferase 1	Bhmt	1270	-1.9089	4.54286	0.00035423	+	-1.51203	2.89143	0.00608144	+	-1.64016	2.69297	0.0142297	+	-1.67779	1.93394	0.0216624	+									amine biosynthetic process;amine metabolic process;aspartate family amino acid biosynthetic process;aspartate family amino acid metabolic process;betaine catabolic process;betaine metabolic process;biosynthetic process;carboxylic acid biosynthetic process;carboxylic acid metabolic process;catabolic process;cellular amine metabolic process;cellular amino acid biosynthetic process;cellular amino ac…	betaine-homocysteine S-methyltransferase activity;binding;catalytic activity;cation binding;homocysteine S-methyltransferase activity;ion binding;metal ion binding;methyltransferase activity;S-adenosylmethionine-dependent methyltransferase activity;S-methyltransferase activity;transferase activity;transferase activity, transferring one-carbon groups;transition metal ion binding;zinc ion binding	cell part;cytoplasm;cytoplasmic part;cytosol;extracellular membrane-bounded organelle;extracellular organelle;extracellular region part;extracellular vesicular exosome;intracellular part;membrane-bounded organelle;membrane-bounded vesicle;organelle;vesicle	Cysteine and methionine metabolism;Glycine, serine and threonine metabolism	Completeproteome;Cytoplasm;Metal-binding;Methyltransferase;Phosphoprotein;Referenceproteome;Transferase;Zinc	S-methyl_trans		ATF2_UP.V1_DN;BENPORATH_SUZ12_TARGETS;BLALOCK_ALZHEIMERS_DISEASE_UP;BONOME_OVARIAN_CANCER_SURVIVAL_OPTIMAL_DEBULKING;BOQUEST_STEM_CELL_UP;BRUINS_UVC_RESPONSE_VIA_TP53_GROUP_A;CAIRO_LIVER_DEVELOPMENT_DN;CHIANG_LIVER_CANCER_SUBCLASS_PROLIFERATION_DN;CHIANG_LIVER_CANCER_SUBCLASS_UNANNOTATED_UP;chr5q13;FLECHNER_BIOPSY_KIDNEY_TRANSPLANT_REJECTED_VS_OK_DN;GGGCGGR_V$SP1_Q6;GSE1460_INTRATHYMIC_T_PROGENIT…	REACT_277860	31.6476	33.709	30.863	32.6959	32.6936	31.8892	32.3929	31.4209	31.7055	31.2825	31.1509	31.2161
Q8K183	Q8K183	Pyridoxal kinase	Pdxk	3062	-1.89665	3.75008	0.00114884	+	-0.311554	0.362006	0.582602		-0.893446	2.26247	0.0255415	+	0.34462	0.316065	0.534034										biosynthetic process;cell proliferation;cellular biosynthetic process;cellular metabolic compound salvage;cellular metabolic process;cellular process;coenzyme biosynthetic process;coenzyme metabolic process;cofactor biosynthetic process;cofactor metabolic process;heterocycle metabolic process;metabolic process;pyridoxal 5'-phosphate salvage;pyridoxal phosphate biosynthetic process;pyridoxal phosp…	adenyl nucleotide binding;adenyl ribonucleotide binding;alkali metal ion binding;ATP binding;binding;catalytic activity;cation binding;cofactor binding;identical protein binding;ion binding;kinase activity;lithium ion binding;magnesium ion binding;metal ion binding;nucleotide binding;phosphotransferase activity, alcohol group as acceptor;potassium ion binding;protein binding;protein dimerization …	cell part;cytoplasm;cytoplasmic part;cytosol;extracellular membrane-bounded organelle;extracellular organelle;extracellular region part;extracellular vesicular exosome;intracellular membrane-bounded organelle;intracellular organelle;intracellular organelle part;intracellular part;membrane-bounded organelle;membrane-bounded vesicle;nuclear part;nucleoplasm;nucleus;organelle;organelle part;vesicle	Vitamin B6 metabolism	Acetylation;ATP-binding;Completeproteome;Cytoplasm;Directproteinsequencing;Kinase;Metal-binding;Nucleotide-binding;Phosphoprotein;Referenceproteome;Transferase;Zinc	PfkB		ACEVEDO_LIVER_CANCER_DN;ACEVEDO_NORMAL_TISSUE_ADJACENT_TO_LIVER_TUMOR_DN;BROWNE_HCMV_INFECTION_4HR_DN;BRUINS_UVC_RESPONSE_LATE;BYSTRYKH_HEMATOPOIESIS_STEM_CELL_QTL_TRANS;CAIRO_HEPATOBLASTOMA_UP;CCTGTGA,MIR-513;chr21q22;CREIGHTON_ENDOCRINE_THERAPY_RESISTANCE_5;CYTOPLASM;DER_IFN_ALPHA_RESPONSE_UP;DER_IFN_BETA_RESPONSE_UP;DOANE_RESPONSE_TO_ANDROGEN_UP;FIRESTEIN_PROLIFERATION;GAZDA_DIAMOND_BLACKFAN_A…	REACT_325294	25.2893	26.4951	NaN	26.4967	26.728	25.0908	25.1513	NaN	NaN	NaN	24.0701	23.9843
P16460	P16460	Argininosuccinate synthase	Ass1	1571	-1.89291	3.16737	0.00284873	+	-1.68178	2.62371	0.0101538	+	-1.14159	1.82452	0.0462988	+	-0.850692	1.12962	0.104489										amide biosynthetic process;amine biosynthetic process;amine metabolic process;arginine biosynthetic process;arginine metabolic process;argininosuccinate metabolic process;aspartate family amino acid metabolic process;aspartate metabolic process;biological regulation;biosynthetic process;carboxylic acid biosynthetic process;carboxylic acid metabolic process;cellular amide metabolic process;cellula…	adenyl nucleotide binding;adenyl ribonucleotide binding;amine binding;amino acid binding;argininosuccinate synthase activity;ATP binding;binding;carboxylic acid binding;catalytic activity;identical protein binding;ligase activity;ligase activity, forming carbon-nitrogen bonds;nucleotide binding;protein binding;purine nucleotide binding;purine ribonucleoside triphosphate binding;purine ribonucleot…	cell part;cytoplasmic part;extracellular membrane-bounded organelle;extracellular organelle;extracellular region part;extracellular vesicular exosome;intracellular membrane-bounded organelle;intracellular organelle;intracellular part;membrane-bounded organelle;membrane-bounded vesicle;mitochondrion;myelin sheath;organelle;vesicle	Alanine, aspartate and glutamate metabolism;Arginine and proline metabolism	Amino-acidbiosynthesis;Argininebiosynthesis;ATP-binding;Completeproteome;Directproteinsequencing;Ligase;Nucleotide-binding;Phosphoprotein;Referenceproteome;Ureacycle	Arginosuc_synth		AIYAR_COBRA1_TARGETS_UP;AKT_UP.V1_DN;AKT_UP_MTOR_DN.V1_DN;BAELDE_DIABETIC_NEPHROPATHY_UP;BASAKI_YBX1_TARGETS_DN;BURTON_ADIPOGENESIS_PEAK_AT_16HR;BUYTAERT_PHOTODYNAMIC_THERAPY_STRESS_UP;CACGTG_V$MYC_Q2;CAGCTG_V$AP4_Q5;CAGGTG_V$E12_Q6;CAIRO_HEPATOBLASTOMA_DN;CHICAS_RB1_TARGETS_CONFLUENT;chr9q34;CHYLA_CBFA2T3_TARGETS_UP;COLLER_MYC_TARGETS_UP;CREIGHTON_ENDOCRINE_THERAPY_RESISTANCE_4;CSR_LATE_UP.V1_DN…	REACT_315699	33.6559	34.4437	31.2087	34.1555	34.2461	34.1121	33.7467	31.914	33.7594	31.7394	31.7917	31.7277
Q99LX0;A2A813;A2A815;A2A817;A2A816	Q99LX0;A2A813;A2A815	Protein deglycase DJ-1	Park7	3485	-1.8869	4.38867	0.000445434	+	-0.20245	0.150983	0.806284		-1.50237	3.22724	0.00645971	+	-1.23889	1.23233	0.0849333										adult behavior;adult locomotory behavior;alcohol biosynthetic process;alcohol metabolic process;aldehyde catabolic process;amine transport;autophagy;behavior;biological regulation;biosynthetic process;carboxylic acid biosynthetic process;carboxylic acid metabolic process;catabolic process;catecholamine transport;catecholamine uptake involved in synaptic transmission;cell communication;cell prolif…	androgen receptor binding;binding;catalytic activity;cation binding;copper chaperone activity;copper ion binding;cytokine binding;enzyme binding;glyoxalase III activity;hormone receptor binding;hydrolase activity;identical protein binding;ion binding;kinase binding;mercury ion binding;metal ion binding;metallochaperone activity;mRNA binding;nuclear hormone receptor binding;nucleic acid binding;ox…	cell body;cell part;cell projection;chromatin;chromosomal part;cytoplasm;cytoplasmic part;cytosol;endoplasmic reticulum;extracellular membrane-bounded organelle;extracellular organelle;extracellular region part;extracellular vesicular exosome;intracellular membrane-bounded organelle;intracellular organelle;intracellular organelle lumen;intracellular organelle part;intracellular part;macromolecula…	Parkinson's disease	Acetylation;Autophagy;Cellmembrane;Chaperone;Completeproteome;Copper;Cytoplasm;Directproteinsequencing;Fertilization;Hydrolase;Inflammatoryresponse;Isopeptidebond;Lipoprotein;Membrane;Mitochondrion;Nucleus;Oxidation;Palmitate;Phosphoprotein;Protease;Proteomicsidentification;Referenceproteome;RNA-binding;Stressresponse;Tumorsuppressor;Ublconjugation;Zymogen	DJ-1_PfpI		BORCZUK_MALIGNANT_MESOTHELIOMA_UP;BYSTRYKH_HEMATOPOIESIS_STEM_CELL_QTL_TRANS;chr1p36;CYTOPLASM;DELACROIX_RARG_BOUND_MEF;FLECHNER_BIOPSY_KIDNEY_TRANSPLANT_OK_VS_DONOR_UP;GOLDRATH_HOMEOSTATIC_PROLIFERATION;GSE11924_TFH_VS_TH2_CD4_TCELL_DN;GSE11924_TH1_VS_TH17_CD4_TCELL_DN;GSE13306_TREG_VS_TCONV_LAMINA_PROPRIA_UP;GSE13306_TREG_VS_TCONV_UP;GSE13484_UNSTIM_VS_YF17D_VACCINE_STIM_PBMC_UP;GSE13738_RESTIN…		26.4344	28.6768	24.7178	27.4007	27.3295	26.9453	27.0226	25.3975	26.4277	26.0002	25.9134	26.1963
Q3TAI4;A2AUD5;Q9CYZ2;V9GWU5;Q3TUJ9;Q8BKP1;F6VQ81	Q3TAI4;A2AUD5;Q9CYZ2;V9GWU5;Q3TUJ9;Q8BKP1;F6VQ81	Tumor protein D54	Tpd52l2	528	-1.88635	4.64348	0.000307987	+	0.314154	0.364796	0.579144		-1.1126	2.03418	0.0340629	+	-0.489901	0.37875	0.468975		+				+		+			binding;identical protein binding;protein binding;protein dimerization activity;protein heterodimerization activity;protein homodimerization activity	cell part;cytoplasm;cytoplasmic part;intracellular part;perinuclear region of cytoplasm		Acetylation;Coiledcoil;Completeproteome;Phosphoprotein;Proteomicsidentification;Referenceproteome	TPD52		AGUIRRE_PANCREATIC_CANCER_COPY_NUMBER_UP;BLALOCK_ALZHEIMERS_DISEASE_UP;BOYAULT_LIVER_CANCER_SUBCLASS_G3_UP;BROWNE_HCMV_INFECTION_20HR_DN;CAGCTTT,MIR-320;CAIRO_HEPATOBLASTOMA_CLASSES_UP;chr20q13;ENK_UV_RESPONSE_EPIDERMIS_UP;GGGCGGR_V$SP1_Q6;GRAESSMANN_APOPTOSIS_BY_DOXORUBICIN_DN;GSE10239_KLRG1INT_VS_KLRG1HIGH_EFF_CD8_TCELL_UP;GSE10325_LUPUS_BCELL_VS_LUPUS_MYELOID_DN;GSE10325_LUPUS_CD4_TCELL_VS_LUP…		NaN	23.9919	NaN	NaN	NaN	NaN	23.6484	NaN	22.3099	22.207	22.3555	22.1601
P00329	P00329	Alcohol dehydrogenase 1	Adh1	1401	-1.87863	5.42209	9.08069e-05	+	-1.74937	2.24139	0.0206846	+	-1.13673	2.461	0.0196772	+	-1.21627	1.46472	0.0536461										adult behavior;alcohol catabolic process;alcohol metabolic process;behavior;behavioral response to ethanol;biological regulation;carboxylic acid metabolic process;catabolic process;cellular hormone metabolic process;cellular ketone metabolic process;cellular lipid metabolic process;cellular metabolic process;cellular process;diterpenoid metabolic process;ethanol catabolic process;ethanol metaboli…	alcohol dehydrogenase (NAD) activity;binding;catalytic activity;cation binding;identical protein binding;ion binding;metal ion binding;oxidoreductase activity;oxidoreductase activity, acting on CH-OH group of donors;oxidoreductase activity, acting on the CH-OH group of donors, NAD or NADP as acceptor;protein binding;protein dimerization activity;protein homodimerization activity;transition metal …	cell part;cytoplasmic part;intracellular;intracellular membrane-bounded organelle;intracellular organelle;intracellular part;membrane-bounded organelle;mitochondrion;organelle	Drug metabolism - cytochrome P450;Fatty acid metabolism;Glycolysis / Gluconeogenesis;Metabolism of xenobiotics by cytochrome P450;Retinol metabolism;Tyrosine metabolism	Acetylation;Completeproteome;Cytoplasm;Metal-binding;NAD;Oxidoreductase;Referenceproteome;Zinc	ADH_N;ADH_zinc_N			REACT_309926;REACT_310468;REACT_329645	31.7156	32.8423	28.97	32.2034	32.5699	31.9324	31.2898	29.3567	31.1336	30.5324	30.4015	30.4311
Q9D1M0	Q9D1M0	Protein SEC13 homolog	Sec13	3755	-1.87737	2.57267	0.00731093	+	NaN	NaN	NaN		-1.13212	1.816	0.0467159	+	-2.63152	6.06335	8.81547e-05	+	+		+	+			+		cellular process;ER to Golgi vesicle-mediated transport;establishment of localization;establishment of localization in cell;establishment of protein localization;establishment of RNA localization;Golgi vesicle transport;intracellular transport;mRNA transport;nucleic acid transport;nucleobase-containing compound transport;protein transport;RNA transport;transport;vesicle-mediated transport		cell part;chromosomal part;coated vesicle membrane;cytoplasmic part;cytoplasmic vesicle membrane;cytoplasmic vesicle part;endoplasmic reticulum;endoplasmic reticulum membrane;endoplasmic reticulum part;envelope;ER to Golgi transport vesicle membrane;extracellular membrane-bounded organelle;extracellular organelle;extracellular region part;extracellular vesicular exosome;intracellular membrane-bou…	Protein processing in endoplasmic reticulum;RNA transport	Acetylation;Completeproteome;Cytoplasmicvesicle;Endoplasmicreticulum;ER-Golgitransport;Membrane;mRNAtransport;Nuclearporecomplex;Nucleus;Phosphoprotein;Proteintransport;Referenceproteome;Repeat;Translocation;Transport;WDrepeat	WD40		ACEVEDO_LIVER_CANCER_UP;ACEVEDO_LIVER_TUMOR_VS_NORMAL_ADJACENT_TISSUE_UP;BLALOCK_ALZHEIMERS_DISEASE_DN;CAMP_UP.V1_UP;chr3p24;GGGCGGR_V$SP1_Q6;GOTTWEIN_TARGETS_OF_KSHV_MIR_K12_11;GRADE_COLON_CANCER_UP;GSE10239_NAIVE_VS_DAY4.5_EFF_CD8_TCELL_DN;GSE11864_CSF1_VS_CSF1_PAM3CYS_IN_MAC_DN;GSE12845_IGD_POS_VS_NEG_BLOOD_BCELL_DN;GSE12845_PRE_GC_VS_DARKZONE_GC_TONSIL_BCELL_DN;GSE1460_CD4_THYMOCYTE_VS_THYMIC…	REACT_273822;REACT_306375;REACT_316383;REACT_321346;REACT_329805;REACT_339401;REACT_358264	21.6667	25.1254	21.5168	21.401	21.3154	21.0791	21.3167	21.7439	22.6564	22.1765	23.5642	22.3616
Q61176	Q61176	Arginase-1	Arg1	2484	-1.85395	3.91893	0.000910612	+	-2.15601	2.64661	0.00968236	+	-1.14614	3.78505	0.00294252	+	-1.76872	2.2436	0.0121997	+									amide biosynthetic process;amine metabolic process;anatomical structure development;arginine metabolic process;biological regulation;biosynthetic process;carboxylic acid metabolic process;cellular amide metabolic process;cellular amine metabolic process;cellular amino acid metabolic process;cellular biosynthetic process;cellular component assembly;cellular component organization;cellular componen…	arginase activity;binding;catalytic activity;cation binding;hydrolase activity;hydrolase activity, acting on carbon-nitrogen (but not peptide) bonds;hydrolase activity, acting on carbon-nitrogen (but not peptide) bonds, in linear amidines;ion binding;manganese ion binding;metal ion binding;transition metal ion binding	cell body;cell part;cell projection;cytoplasm;extracellular membrane-bounded organelle;extracellular organelle;extracellular region part;extracellular space;extracellular vesicular exosome;intracellular membrane-bounded organelle;intracellular organelle;intracellular part;membrane-bounded organelle;membrane-bounded vesicle;neuron projection;neuronal cell body;nucleus;organelle;vesicle	Amoebiasis;Arginine and proline metabolism	Argininemetabolism;Completeproteome;Cytoplasm;Hydrolase;Manganese;Metal-binding;Phosphoprotein;Referenceproteome;Ureacycle	Arginase		ACEVEDO_FGFR1_TARGETS_IN_PROSTATE_CANCER_MODEL_UP;ACEVEDO_LIVER_CANCER_DN;ACEVEDO_LIVER_TUMOR_VS_NORMAL_ADJACENT_TISSUE_DN;AKT_UP.V1_UP;AKT_UP_MTOR_DN.V1_UP;AMINE_CATABOLIC_PROCESS;AMINE_METABOLIC_PROCESS;AMINO_ACID_AND_DERIVATIVE_METABOLIC_PROCESS;AMINO_ACID_CATABOLIC_PROCESS;AMINO_ACID_METABOLIC_PROCESS;BAKKER_FOXO3_TARGETS_UP;CAIRO_LIVER_DEVELOPMENT_DN;CAR_HPX;CAR_IGFBP1;CARBOXYLIC_ACID_METABO…	REACT_315699	30.5278	32.9834	29.3811	31.995	32.0938	32.2647	32.3405	30.4524	31.2589	30.3833	30.4762	30.2058
Q91Y97	Q91Y97	Fructose-bisphosphate aldolase B	Aldob	3340	-1.85232	5.7581	5.66629e-05	+	-2.32469	3.03398	0.00461972	+	-1.0438	2.47298	0.0193773	+	-0.959918	1.114	0.107625										alcohol catabolic process;alcohol metabolic process;biological regulation;carbohydrate catabolic process;carbohydrate metabolic process;catabolic process;cellular carbohydrate catabolic process;cellular carbohydrate metabolic process;cellular component assembly;cellular component assembly at cellular level;cellular component organization;cellular component organization at cellular level;cellular …	aldehyde-lyase activity;ATPase binding;binding;carbohydrate binding;carbon-carbon lyase activity;catalytic activity;cytoskeletal protein binding;enzyme binding;fructose binding;fructose-bisphosphate aldolase activity;identical protein binding;lyase activity;monosaccharide binding;protein binding;sugar binding	cell part;centriolar satellite;cytoplasmic part;cytoskeletal part;extracellular membrane-bounded organelle;extracellular organelle;extracellular region part;extracellular vesicular exosome;intracellular organelle part;intracellular part;membrane-bounded organelle;membrane-bounded vesicle;microtubule organizing center;microtubule organizing center part;organelle;organelle part;vesicle	Carbon fixation in photosynthetic organisms;Fructose and mannose metabolism;Glycolysis / Gluconeogenesis;Pentose phosphate pathway	Acetylation;Completeproteome;Cytoplasm;Cytoskeleton;Directproteinsequencing;Glycolysis;Lyase;Phosphoprotein;Referenceproteome;Schiffbase	Glycolytic		ACEVEDO_LIVER_CANCER_DN;ACEVEDO_LIVER_TUMOR_VS_NORMAL_ADJACENT_TISSUE_DN;ALCOHOL_METABOLIC_PROCESS;BIOCARTA_GLYCOLYSIS_PATHWAY;BOCHKIS_FOXA2_TARGETS;BROWNE_HCMV_INFECTION_18HR_DN;BRUINS_UVC_RESPONSE_VIA_TP53_GROUP_A;CAIRO_HEPATOBLASTOMA_DN;CAR_HPX;CARBOHYDRATE_CATABOLIC_PROCESS;CARBOHYDRATE_METABOLIC_PROCESS;CARBON_CARBON_LYASE_ACTIVITY;CATABOLIC_PROCESS;CELLULAR_CARBOHYDRATE_CATABOLIC_PROCESS;CE…	REACT_308431;REACT_314687;REACT_316033	32.847	34.1291	30.4119	33.3396	33.6615	33.2677	32.7745	30.5958	31.9593	31.2629	31.4185	31.1547
P09528;A0A494BA92;A0A494B9D4;A0A494BAP3	P09528;A0A494BA92	Ferritin heavy chain;Ferritin heavy chain, N-terminally processed	Fth1	1467	-1.8494	2.92318	0.00416956	+	-0.201054	0.179202	0.771281		-0.995793	2.50538	0.0185443	+	-1.54427	1.10897	0.108721										biological regulation;cation transport;cellular process;establishment of localization;immune response;immune system process;intracellular sequestering of iron ion;ion transport;iron ion transport;maintenance of location;maintenance of location in cell;metal ion transport;negative regulation of biological process;negative regulation of cell proliferation;negative regulation of cellular process;neg…	binding;catalytic activity;cation binding;ferric iron binding;ferroxidase activity;ion binding;iron ion binding;metal ion binding;oxidoreductase activity;oxidoreductase activity, oxidizing metal ions;oxidoreductase activity, oxidizing metal ions, oxygen as acceptor;transition metal ion binding	cell part;cytoplasmic membrane-bounded vesicle lumen;cytoplasmic part;cytoplasmic vesicle part;endocytic vesicle lumen;extracellular membrane-bounded organelle;extracellular organelle;extracellular region;extracellular region part;extracellular vesicular exosome;intracellular membrane-bounded organelle;intracellular organelle;intracellular organelle part;intracellular part;membrane-bounded organe…	Mineral absorption;Porphyrin and chlorophyll metabolism	3D-structure;Acetylation;Completeproteome;Directproteinsequencing;Iron;Ironstorage;Metal-binding;Oxidoreductase;Referenceproteome	Ferritin		ADDYA_ERYTHROID_DIFFERENTIATION_BY_HEMIN;BANDRES_RESPONSE_TO_CARMUSTIN_MGMT_48HR_DN;BEIER_GLIOMA_STEM_CELL_DN;BENPORATH_MYC_MAX_TARGETS;BLALOCK_ALZHEIMERS_DISEASE_UP;BOUDOUKHA_BOUND_BY_IGF2BP2;BOYAULT_LIVER_CANCER_SUBCLASS_G3_UP;BUYTAERT_PHOTODYNAMIC_THERAPY_STRESS_UP;CAIRO_PML_TARGETS_BOUND_BY_MYC_DN;CATION_HOMEOSTASIS;CAVARD_LIVER_CANCER_MALIGNANT_VS_BENIGN;CELL_PROLIFERATION_GO_0008283;CELLULA…	REACT_292451;REACT_342454;REACT_346699	NaN	26.777	NaN	25.4692	25.3058	NaN	24.6644	NaN	24.009	23.387	23.7117	NaN
Q9D0F9;A2CEK3	Q9D0F9;A2CEK3	Phosphoglucomutase-1	Pgm1;Pgm2	3723	-1.84636	6.08236	3.5263e-05	+	-2.14833	2.11016	0.0261957	+	-1.25244	2.46542	0.0195849	+	-0.983449	1.24916	0.0820624										alcohol catabolic process;alcohol metabolic process;biosynthetic process;carbohydrate biosynthetic process;carbohydrate catabolic process;carbohydrate metabolic process;catabolic process;cellular biosynthetic process;cellular carbohydrate biosynthetic process;cellular carbohydrate catabolic process;cellular carbohydrate metabolic process;cellular glucan metabolic process;cellular macromolecule bi…	binding;catalytic activity;cation binding;intramolecular transferase activity;intramolecular transferase activity, phosphotransferases;ion binding;isomerase activity;magnesium ion binding;metal ion binding;phosphoglucomutase activity	actin cytoskeleton;cell part;cytoplasmic part;cytoskeleton;cytosol;extracellular membrane-bounded organelle;extracellular organelle;extracellular region part;extracellular vesicular exosome;intracellular non-membrane-bounded organelle;intracellular organelle;intracellular part;membrane-bounded organelle;membrane-bounded vesicle;non-membrane-bounded organelle;organelle;vesicle	Amino sugar and nucleotide sugar metabolism;Galactose metabolism;Glycolysis / Gluconeogenesis;Pentose phosphate pathway;Purine metabolism;Starch and sucrose metabolism;Streptomycin biosynthesis	Acetylation;Carbohydratemetabolism;Completeproteome;Cytoplasm;Glucosemetabolism;Isomerase;Magnesium;Metal-binding;Phosphoprotein;Referenceproteome	PGM_PMM_I;PGM_PMM_II;PGM_PMM_III;PGM_PMM_IV		AAAYWAACM_V$HFH4_01;ACEVEDO_LIVER_CANCER_DN;ACEVEDO_NORMAL_TISSUE_ADJACENT_TO_LIVER_TUMOR_DN;BIOCARTA_FEEDER_PATHWAY;BLALOCK_ALZHEIMERS_DISEASE_DN;BOSCO_ALLERGEN_INDUCED_TH2_ASSOCIATED_MODULE;BRUINS_UVC_RESPONSE_EARLY_LATE;BRUINS_UVC_RESPONSE_LATE;BRUINS_UVC_RESPONSE_VIA_TP53_GROUP_D;BURTON_ADIPOGENESIS_6;CACTGCC,MIR-34A,MIR-34C,MIR-449;CAIRO_LIVER_DEVELOPMENT_DN;CHANG_CORE_SERUM_RESPONSE_UP;CHAR…	REACT_292811;REACT_292921;REACT_296113	29.7077	31.0751	26.329	30.5063	30.638	29.8042	29.2065	27.3175	28.982	28.1606	28.6041	28.511
Q99J08;Q5SQ27	Q99J08	SEC14-like protein 2	Sec14l2	3408	-1.84212	4.19192	0.000601921	+	-3.00436	2.70283	0.00876308	+	-1.42501	2.21445	0.0269818	+	-0.88441	1.28333	0.0767092										biological regulation;biosynthetic process;cellular biosynthetic process;cellular macromolecule biosynthetic process;cellular macromolecule metabolic process;cellular metabolic process;cellular nitrogen compound metabolic process;cellular process;macromolecule biosynthetic process;macromolecule metabolic process;metabolic process;nitrogen compound metabolic process;nucleic acid metabolic process;…	binding;lipid binding;transporter activity	cell part;cytoplasm;extracellular membrane-bounded organelle;extracellular organelle;extracellular region part;extracellular vesicular exosome;integral to membrane;intracellular;intracellular membrane-bounded organelle;intracellular organelle;intracellular part;intrinsic to membrane;membrane part;membrane-bounded organelle;membrane-bounded vesicle;nucleus;organelle;vesicle		Activator;Completeproteome;Cytoplasm;Lipid-binding;Nucleus;Proteomicsidentification;Referenceproteome;Transcription;Transcriptionregulation;Transport	CRAL_TRIO;CRAL_TRIO_N		ACEVEDO_LIVER_TUMOR_VS_NORMAL_ADJACENT_TISSUE_UP;AGUIRRE_PANCREATIC_CANCER_COPY_NUMBER_DN;AKT_UP.V1_UP;AKT_UP_MTOR_DN.V1_UP;BHAT_ESR1_TARGETS_NOT_VIA_AKT1_UP;BHAT_ESR1_TARGETS_VIA_AKT1_UP;BLALOCK_ALZHEIMERS_DISEASE_UP;BOYAULT_LIVER_CANCER_SUBCLASS_G123_DN;BRUINS_UVC_RESPONSE_VIA_TP53_GROUP_C;BYSTRYKH_HEMATOPOIESIS_STEM_CELL_QTL_TRANS;CCTNTMAGA_UNKNOWN;CHIANG_LIVER_CANCER_SUBCLASS_CTNNB1_UP;CHIANG…		28.3459	29.5953	24.8542	28.8423	29.243	28.1648	26.9429	26.0699	28.0609	26.4746	27.1188	27.746
Q64471;D3Z3X5;D3Z5W7	Q64471;D3Z3X5	Glutathione S-transferase theta-1	Gstt1	2579	-1.83057	3.57403	0.00151111	+	-4.3228	2.86509	0.00640856	+	-1.47344	1.98161	0.0366036	+	-0.802196	0.627192	0.284928										amine metabolic process;carboxylic acid metabolic process;cellular amine metabolic process;cellular amino acid metabolic process;cellular ketone metabolic process;cellular macromolecule metabolic process;cellular metabolic process;cellular modified amino acid metabolic process;cellular nitrogen compound metabolic process;cellular process;chlorinated hydrocarbon metabolic process;dichloromethane m…	alkylhalidase activity;antioxidant activity;catalytic activity;glutathione peroxidase activity;glutathione transferase activity;hydrolase activity;hydrolase activity, acting on acid halide bonds;hydrolase activity, acting on acid halide bonds, in C-halide compounds;oxidoreductase activity;oxidoreductase activity, acting on peroxide as acceptor;peroxidase activity;transferase activity;transferase …	cell part;cytoplasmic part;cytosol;intracellular membrane-bounded organelle;intracellular organelle;intracellular part;membrane-bounded organelle;nucleus;organelle	Drug metabolism - cytochrome P450;Glutathione metabolism;Metabolism of xenobiotics by cytochrome P450	Completeproteome;Cytoplasm;Nucleus;Proteomicsidentification;Referenceproteome;Transferase	GST_C;GST_N		AGUIRRE_PANCREATIC_CANCER_COPY_NUMBER_DN;AGUIRRE_PANCREATIC_CANCER_COPY_NUMBER_UP;ATF2_UP.V1_DN;BROWNE_HCMV_INFECTION_1HR_DN;BROWNE_HCMV_INFECTION_24HR_DN;BRUINS_UVC_RESPONSE_VIA_TP53_GROUP_A;BURTON_ADIPOGENESIS_9;CAIRO_LIVER_DEVELOPMENT_DN;CAMPS_COLON_CANCER_COPY_NUMBER_DN;chr22q11;DACOSTA_UV_RESPONSE_VIA_ERCC3_UP;DELLA_RESPONSE_TO_TSA_AND_BUTYRATE;GAUSSMANN_MLL_AF4_FUSION_TARGETS_F_UP;GLUTATHIO…		27.8639	29.1512	NaN	28.9939	29.3218	28.7543	27.3015	23.9773	28.1247	26.5156	26.4493	26.8299
Q8BVI4;A0A0G2JGJ1;D3YWR7;A0A0G2JGY0;D3Z1A1;D3Z099	Q8BVI4;A0A0G2JGJ1;D3YWR7;A0A0G2JGY0	Dihydropteridine reductase	Qdpr	2900	-1.82651	5.72174	5.82826e-05	+	-2.25605	2.43643	0.0141887	+	-1.49125	3.72504	0.00319228	+	-1.23686	1.42024	0.0584866										amine catabolic process;amine metabolic process;anatomical structure development;aromatic amino acid family catabolic process;aromatic amino acid family metabolic process;aromatic compound biosynthetic process;aromatic compound catabolic process;biosynthetic process;carboxylic acid catabolic process;carboxylic acid metabolic process;catabolic process;cellular amine metabolic process;cellular amin…	6,7-dihydropteridine reductase activity;binding;catalytic activity;coenzyme binding;cofactor binding;NAD binding;NADH binding;NADP binding;NADPH binding;nucleotide binding;oxidoreductase activity;oxidoreductase activity, acting on the CH-NH group of donors;oxidoreductase activity, acting on the CH-NH group of donors, NAD or NADP as acceptor	cell part;cell projection;cytoplasm;cytoplasmic part;cytosol;extracellular membrane-bounded organelle;extracellular organelle;extracellular region part;extracellular vesicular exosome;intracellular membrane-bounded organelle;intracellular organelle;intracellular part;membrane-bounded organelle;membrane-bounded vesicle;mitochondrion;neuron projection;organelle;vesicle	Folate biosynthesis	Completeproteome;Directproteinsequencing;NADP;Oxidoreductase;Proteomicsidentification;Referenceproteome;Tetrahydrobiopterinbiosynthesis	adh_short		ALFANO_MYC_TARGETS;AMINE_METABOLIC_PROCESS;AMINO_ACID_AND_DERIVATIVE_METABOLIC_PROCESS;AMINO_ACID_METABOLIC_PROCESS;AROMATIC_COMPOUND_METABOLIC_PROCESS;BENPORATH_MYC_TARGETS_WITH_EBOX;BOYAULT_LIVER_CANCER_SUBCLASS_G12_DN;BURTON_ADIPOGENESIS_6;CARBOXYLIC_ACID_METABOLIC_PROCESS;chr4p15;CYTOPLASM;DAIRKEE_CANCER_PRONE_RESPONSE_BPA;DANG_BOUND_BY_MYC;DARWICHE_PAPILLOMA_RISK_HIGH_UP;DARWICHE_PAPILLOMA_R…	REACT_336040	27.546	29.4718	24.4631	28.72	28.8605	28.0798	27.8118	26.1949	27.5274	26.9783	26.6386	26.886
P17751;H7BXC3	P17751;H7BXC3	Triosephosphate isomerase	Tpi1	1583	-1.81077	5.99977	3.7599e-05	+	-0.850226	0.763813	0.300352		-1.00343	2.71192	0.0139651	+	-0.680231	0.741145	0.225954										alcohol biosynthetic process;alcohol catabolic process;alcohol metabolic process;biosynthetic process;carbohydrate biosynthetic process;carbohydrate catabolic process;carbohydrate metabolic process;catabolic process;cellular aldehyde metabolic process;cellular biosynthetic process;cellular carbohydrate biosynthetic process;cellular carbohydrate catabolic process;cellular carbohydrate metabolic pr…	catalytic activity;intramolecular oxidoreductase activity;intramolecular oxidoreductase activity, interconverting aldoses and ketoses;isomerase activity;triose-phosphate isomerase activity	cell part;extracellular membrane-bounded organelle;extracellular organelle;extracellular region part;extracellular space;extracellular vesicular exosome;intracellular membrane-bounded organelle;intracellular organelle;intracellular part;membrane-bounded organelle;membrane-bounded vesicle;nucleus;organelle;vesicle	Carbon fixation in photosynthetic organisms;Fructose and mannose metabolism;Glycolysis / Gluconeogenesis;Inositol phosphate metabolism	Acetylation;Completeproteome;Directproteinsequencing;Gluconeogenesis;Glycolysis;Isomerase;Nitration;Pentoseshunt;Phosphoprotein;Proteomicsidentification;Referenceproteome	TIM		BERENJENO_TRANSFORMED_BY_RHOA_UP;BIOCARTA_FEEDER_PATHWAY;BIOCARTA_GLYCOLYSIS_PATHWAY;BLALOCK_ALZHEIMERS_DISEASE_DN;BLALOCK_ALZHEIMERS_DISEASE_UP;BLUM_RESPONSE_TO_SALIRASIB_DN;BRUINS_UVC_RESPONSE_VIA_TP53_GROUP_D;CAGCTG_V$AP4_Q5;CAGNYGKNAAA_UNKNOWN;CAIRO_HEPATOBLASTOMA_CLASSES_UP;CASORELLI_ACUTE_PROMYELOCYTIC_LEUKEMIA_DN;CHANG_CORE_SERUM_RESPONSE_UP;CHEN_LUNG_CANCER_SURVIVAL;CHIBA_RESPONSE_TO_TSA;…	REACT_308431;REACT_314687	28.8441	30.49	26.3665	29.6928	29.6901	28.9011	28.278	26.3852	28.6086	27.7571	27.8953	27.9109
P14152;A0A5F8MPN8;B1ATQ3	P14152;A0A5F8MPN8	Malate dehydrogenase, cytoplasmic	Mdh1	1537	-1.78934	5.97272	3.94951e-05	+	-1.43464	1.97739	0.0334662	+	-0.868667	2.66852	0.0147379	+	-0.892507	1.31054	0.0726876										acetyl-CoA catabolic process;acetyl-CoA metabolic process;carbohydrate metabolic process;carboxylic acid metabolic process;catabolic process;cellular catabolic process;cellular ketone metabolic process;cellular metabolic process;cellular nitrogen compound metabolic process;cellular process;coenzyme catabolic process;coenzyme metabolic process;cofactor catabolic process;cofactor metabolic process;…	binding;catalytic activity;coenzyme binding;cofactor binding;L-malate dehydrogenase activity;malate dehydrogenase activity;NAD binding;nucleotide binding;oxidoreductase activity;oxidoreductase activity, acting on CH-OH group of donors;oxidoreductase activity, acting on the CH-OH group of donors, NAD or NADP as acceptor	cell part;centrosome;cytoplasm;cytoplasmic part;cytoskeletal part;cytosol;extracellular membrane-bounded organelle;extracellular organelle;extracellular region part;extracellular space;extracellular vesicular exosome;intracellular membrane-bounded organelle;intracellular non-membrane-bounded organelle;intracellular organelle;intracellular organelle part;intracellular part;membrane-bounded organel…	Carbon fixation in photosynthetic organisms;Citrate cycle (TCA cycle);Glyoxylate and dicarboxylate metabolism;Proximal tubule bicarbonate reclamation;Pyruvate metabolism	Acetylation;Completeproteome;Cytoplasm;Directproteinsequencing;NAD;Oxidoreductase;Phosphoprotein;Proteomicsidentification;Referenceproteome;Tricarboxylicacidcycle;Ublconjugation	Ldh_1_C;Ldh_1_N		AACYNNNNTTCCS_UNKNOWN;ACTAYRNNNCCCR_UNKNOWN;ALONSO_METASTASIS_UP;APPIERTO_RESPONSE_TO_FENRETINIDE_DN;ATGGYGGA_UNKNOWN;BENPORATH_MYC_MAX_TARGETS;BENPORATH_NANOG_TARGETS;BILD_HRAS_ONCOGENIC_SIGNATURE;BIOCARTA_KREB_PATHWAY;BLALOCK_ALZHEIMERS_DISEASE_DN;BYSTRYKH_HEMATOPOIESIS_STEM_CELL_QTL_TRANS;CHARAFE_BREAST_CANCER_LUMINAL_VS_BASAL_DN;CHAUHAN_RESPONSE_TO_METHOXYESTRADIOL_DN;CHOI_ATL_CHRONIC_VS_ACUT…	REACT_308431	29.825	31.453	27.9506	30.7954	31.0009	30.3021	29.8933	28.2596	29.5555	29.0344	28.7658	28.7337
P31786;Q4VWZ5;M0QWU8	P31786;Q4VWZ5	Acyl-CoA-binding protein	Dbi	1711	-1.78868	1.88534	0.0244187	+	0.246897	0.109119	0.857046		-1.05043	3.78685	0.00294252	+	0.134241	0.127683	0.779821										acylglycerol metabolic process;anatomical structure development;behavior;behavioral defense response;behavioral fear response;biological regulation;cellular lipid metabolic process;cellular metabolic process;cellular process;cognition;defense response;developmental process;epidermis development;establishment of localization;fear response;glycerol ether metabolic process;glycerolipid metabolic pro…	binding;lipid binding;protein binding;protein dimerization activity	cell part;clathrin-coated vesicle;coated vesicle;cytoplasmic membrane-bounded vesicle;cytoplasmic part;cytoplasmic vesicle;endoplasmic reticulum part;extracellular membrane-bounded organelle;extracellular organelle;extracellular region part;extracellular space;extracellular vesicular exosome;Golgi apparatus;intracellular membrane-bounded organelle;intracellular organelle;intracellular organelle p…	PPAR signaling pathway	Acetylation;Completeproteome;Directproteinsequencing;Endoplasmicreticulum;Golgiapparatus;Lipid-binding;Phosphoprotein;Proteomicsidentification;Referenceproteome;Transport	ACBP		ACEVEDO_METHYLATED_IN_LIVER_CANCER_DN;BENPORATH_MYC_MAX_TARGETS;BENPORATH_MYC_TARGETS_WITH_EBOX;BORCZUK_MALIGNANT_MESOTHELIOMA_UP;BURTON_ADIPOGENESIS_5;BUYTAERT_PHOTODYNAMIC_THERAPY_STRESS_DN;BYSTRYKH_HEMATOPOIESIS_STEM_CELL_QTL_CIS;CAGGTA_V$AREB6_01;CHEN_LIVER_METABOLISM_QTL_CIS;CHIANG_LIVER_CANCER_SUBCLASS_UNANNOTATED_DN;chr2q12;CONCANNON_APOPTOSIS_BY_EPOXOMICIN_DN;CREIGHTON_ENDOCRINE_THERAPY_R…		25.0131	29.3101	24.0389	26.829	24.0062	26.2629	27.2396	24.0938	27.6104	26.4168	26.364	26.6995
Q9CQC9;A0A1W2P720	Q9CQC9	GTP-binding protein SAR1b	Sar1b	3558	-1.78277	2.17049	0.014557	+	-1.97033	2.77149	0.00772144	+	-1.01445	2.6412	0.0154363	+	0.865704	0.559299	0.326306										cellular process;establishment of localization;establishment of localization in cell;establishment of protein localization;intracellular protein transport;intracellular transport;protein transport;transport;vesicle-mediated transport	binding;cation binding;GTP binding;guanyl nucleotide binding;guanyl ribonucleotide binding;ion binding;metal ion binding;nucleotide binding;purine nucleotide binding;purine ribonucleoside triphosphate binding;purine ribonucleotide binding;ribonucleotide binding	cell part;cytoplasmic part;endoplasmic reticulum membrane;endoplasmic reticulum part;Golgi apparatus part;Golgi cisterna membrane;Golgi membrane;intracellular organelle part;intracellular part;membrane;membrane part;organelle membrane;organelle part	Protein processing in endoplasmic reticulum	Completeproteome;Endoplasmicreticulum;ER-Golgitransport;Golgiapparatus;GTP-binding;Magnesium;Membrane;Metal-binding;Nucleotide-binding;Phosphoprotein;Proteintransport;Referenceproteome;Transport	Arf		AAGCACT,MIR-520F;AGCACTT,MIR-93,MIR-302A,MIR-302B,MIR-302C,MIR-302D,MIR-372,MIR-373,MIR-520E,MIR-520A,MIR-526B,MIR-520B,MIR-520C,MIR-520D;BASAKI_YBX1_TARGETS_UP;BOCHKIS_FOXA2_TARGETS;CHANG_CORE_SERUM_RESPONSE_UP;chr5q31;CREIGHTON_ENDOCRINE_THERAPY_RESISTANCE_3;CREIGHTON_ENDOCRINE_THERAPY_RESISTANCE_5;DOUGLAS_BMI1_TARGETS_UP;FARMER_BREAST_CANCER_APOCRINE_VS_BASAL;FARMER_BREAST_CANCER_APOCRINE_VS_L…	REACT_273822;REACT_276462;REACT_316383;REACT_339401	27.1887	27.9684	25.8873	28.396	28.3352	28.156	27.5409	26.814	27.8688	25.2661	26.6723	25.5626
Q8CHW4;A0A338P6D9;F6T9C3	Q8CHW4	Translation initiation factor eIF-2B subunit epsilon	Eif2b5	3023	-1.74604	3.76052	0.0011292	+	-2.37215	5.76702	2.69812e-05	+	-1.08241	3.41462	0.00499712	+	-1.03252	1.51726	0.0487157	+	+		+		+		+		anatomical structure development;astrocyte development;astrocyte differentiation;axon ensheathment;biological regulation;cell development;cell differentiation;cellular developmental process;cellular process;cellular response to chemical stimulus;cellular response to drug;cellular response to stimulus;cellular response to stress;developmental process;ensheathment of neurons;glial cell development;…	binding;enzyme regulator activity;GTPase regulator activity;guanyl-nucleotide exchange factor activity;nucleic acid binding;nucleoside-triphosphatase regulator activity;RNA binding;translation factor activity, nucleic acid binding;translation initiation factor activity	cell part;cytoplasm;cytoplasmic part;eukaryotic translation initiation factor 2B complex;intracellular membrane-bounded organelle;intracellular organelle;intracellular part;macromolecular complex;membrane-bounded organelle;nucleus;organelle;protein complex	RNA transport	Completeproteome;Initiationfactor;Isopeptidebond;Phosphoprotein;Proteinbiosynthesis;Proteomicsidentification;Referenceproteome;Ublconjugation	Hexapep;W2		AACTTT_UNKNOWN;ANATOMICAL_STRUCTURE_DEVELOPMENT;BIOCARTA_EIF2_PATHWAY;BIOCARTA_IGF1MTOR_PATHWAY;BIOCARTA_VEGF_PATHWAY;BIOSYNTHETIC_PROCESS;BLALOCK_ALZHEIMERS_DISEASE_UP;CAGTATT,MIR-200B,MIR-200C,MIR-429;CASORELLI_ACUTE_PROMYELOCYTIC_LEUKEMIA_DN;CELL_CELL_SIGNALING;CELL_DEVELOPMENT;CELLULAR_BIOSYNTHETIC_PROCESS;CELLULAR_COMPONENT_ASSEMBLY;CELLULAR_MACROMOLECULE_METABOLIC_PROCESS;CELLULAR_PROTEIN_M…	REACT_343149	NaN	23.8749	NaN	NaN	23.5257	NaN	NaN	NaN	21.9108	22.414	22.2483	21.8253
Q91X52;A2AC16	Q91X52;A2AC16	L-xylulose reductase	Dcxr	3320	-1.73531	2.84575	0.00474816	+	-2.3515	3.28411	0.00288861	+	-1.54427	2.79391	0.0123067	+	-0.938755	0.849227	0.182456										alcohol metabolic process;carbohydrate metabolic process;cellular carbohydrate metabolic process;cellular component assembly;cellular component organization;cellular component organization or biogenesis;cellular metabolic process;cellular nitrogen compound metabolic process;cellular process;coenzyme metabolic process;cofactor metabolic process;D-xylose metabolic process;glucose metabolic process;…	catalytic activity;L-xylulose reductase (NADP+) activity;oxidoreductase activity;oxidoreductase activity, acting on CH-OH group of donors;oxidoreductase activity, acting on NADH or NADPH;oxidoreductase activity, acting on NADH or NADPH, quinone or similar compound as acceptor;oxidoreductase activity, acting on the CH-OH group of donors, NAD or NADP as acceptor	apical plasma membrane;brush border;cell part;cell projection;cytoplasmic microtubule;cytoplasmic part;cytoskeletal part;extracellular membrane-bounded organelle;extracellular organelle;extracellular region part;extracellular vesicular exosome;intracellular membrane-bounded organelle;intracellular organelle;intracellular organelle part;intracellular part;macromolecular complex;membrane part;membr…	Pentose and glucuronate interconversions	Acetylation;Carbohydratemetabolism;Cellmembrane;Completeproteome;Glucosemetabolism;Membrane;NADP;Oxidoreductase;Proteomicsidentification;Referenceproteome;Xylosemetabolism	adh_short		AFFAR_YY1_TARGETS_UP;BOYAULT_LIVER_CANCER_SUBCLASS_G123_DN;BRUINS_UVC_RESPONSE_VIA_TP53_GROUP_B;CAIRO_LIVER_DEVELOPMENT_DN;CASORELLI_ACUTE_PROMYELOCYTIC_LEUKEMIA_DN;CHEN_METABOLIC_SYNDROM_NETWORK;CHIANG_LIVER_CANCER_SUBCLASS_CTNNB1_UP;CHIANG_LIVER_CANCER_SUBCLASS_PROLIFERATION_DN;chr17q25;DCA_UP.V1_UP;DOANE_BREAST_CANCER_CLASSES_UP;DOUGLAS_BMI1_TARGETS_UP;ENK_UV_RESPONSE_EPIDERMIS_DN;ESC_V6.5_UP_…		25.2024	27.2989	NaN	26.6553	26.6912	26.0007	25.8791	NaN	25.7019	23.5918	25.4138	25.45
A2ARD6;Q9CXF0;Q6NSV5;A2ARD7	A2ARD6;Q9CXF0;Q6NSV5;A2ARD7	Kynureninase	Kynu	517	-1.71586	3.55182	0.00155644	+	-2.51028	3.48883	0.00190673	+	-1.46802	2.23605	0.0263034	+	-1.26173	1.40912	0.0598265										acetyl-CoA metabolic process;amine catabolic process;amine metabolic process;anthranilate metabolic process;aromatic amino acid family catabolic process;aromatic amino acid family metabolic process;aromatic compound catabolic process;benzene-containing compound metabolic process;benzoate metabolic process;biosynthetic process;carboxylic acid biosynthetic process;carboxylic acid catabolic process;…	binding;catalytic activity;cofactor binding;hydrolase activity;hydrolase activity, acting on acid carbon-carbon bonds;hydrolase activity, acting on acid carbon-carbon bonds, in ketonic substances;identical protein binding;kynureninase activity;protein binding;protein dimerization activity;protein homodimerization activity;pyridoxal phosphate binding;vitamin B6 binding;vitamin binding	cell part;cytoplasm;cytoplasmic part;cytosol;intracellular membrane-bounded organelle;intracellular organelle;intracellular organelle part;intracellular part;membrane-bounded organelle;mitochondrion;nuclear part;nucleoplasm;organelle;organelle part	Tryptophan metabolism	Acetylation;Completeproteome;Cytoplasm;Hydrolase;Proteomicsidentification;Pyridinenucleotidebiosynthesis;Pyridoxalphosphate;Referenceproteome	Aminotran_5		AACTTT_UNKNOWN;ACEVEDO_LIVER_CANCER_DN;ACOSTA_PROLIFERATION_INDEPENDENT_MYC_TARGETS_DN;ALCALAY_AML_BY_NPM1_LOCALIZATION_DN;ALK_DN.V1_UP;BAE_BRCA1_TARGETS_UP;BERNARD_PPAPDC1B_TARGETS_UP;BHAT_ESR1_TARGETS_NOT_VIA_AKT1_DN;BHATI_G2M_ARREST_BY_2METHOXYESTRADIOL_UP;BROWNE_HCMV_INFECTION_1HR_DN;BRUINS_UVC_RESPONSE_VIA_TP53_GROUP_A;CASORELLI_ACUTE_PROMYELOCYTIC_LEUKEMIA_DN;chr2q22;CREIGHTON_ENDOCRINE_THE…	REACT_340310	26.2785	27.9199	NaN	27.8162	27.829	27.1476	26.1466	NaN	25.5989	25.32	25.81	24.9136
P24549;A0A286YCZ0	P24549	Retinal dehydrogenase 1	Aldh1a1	1637	-1.70219	5.0108	0.00017858	+	-0.914743	1.15659	0.150639		-0.967146	2.03219	0.0340873	+	-0.978904	1.45781	0.0543274										9-cis-retinoic acid biosynthetic process;9-cis-retinoic acid metabolic process;anatomical structure development;anatomical structure morphogenesis;biological regulation;biosynthetic process;carboxylic acid metabolic process;cellular biosynthetic process;cellular component assembly;cellular component organization;cellular component organization or biogenesis;cellular hormone metabolic process;cell…	3-chloroallyl aldehyde dehydrogenase activity;aldehyde dehydrogenase (NAD) activity;benzaldehyde dehydrogenase (NAD+) activity;catalytic activity;oxidoreductase activity;oxidoreductase activity, acting on the aldehyde or oxo group of donors;oxidoreductase activity, acting on the aldehyde or oxo group of donors, NAD or NADP as acceptor;retinal dehydrogenase activity	cell part;cytoplasm;extracellular membrane-bounded organelle;extracellular organelle;extracellular region part;extracellular vesicular exosome;intracellular membrane-bounded organelle;intracellular organelle;intracellular part;membrane-bounded organelle;membrane-bounded vesicle;nucleus;organelle;vesicle	Arginine and proline metabolism;Ascorbate and aldarate metabolism;beta-Alanine metabolism;Chloroalkane and chloroalkene degradation;Fatty acid metabolism;Glycerolipid metabolism;Glycolysis / Gluconeogenesis;Histidine metabolism;Limonene and pinene degradation;Lysine degradation;Pentose and glucuronate interconversions;Propanoate metabolism;Pyruvate metabolism;Tryptophan metabolism;Valine, leucine…	Acetylation;Completeproteome;Cytoplasm;Directproteinsequencing;NAD;Oxidoreductase;Phosphoprotein;Referenceproteome	Aldedh		AACTTT_UNKNOWN;ABDULRAHMAN_KIDNEY_CANCER_VHL_DN;BERENJENO_TRANSFORMED_BY_RHOA_DN;BERENJENO_TRANSFORMED_BY_RHOA_FOREVER_UP;BERTUCCI_INVASIVE_CARCINOMA_DUCTAL_VS_LOBULAR_DN;BOCHKIS_FOXA2_TARGETS;BOQUEST_STEM_CELL_UP;BOYAULT_LIVER_CANCER_SUBCLASS_G1_DN;BROWNE_HCMV_INFECTION_24HR_DN;CAGCTG_V$AP4_Q5;CAGGTG_V$E12_Q6;CASORELLI_ACUTE_PROMYELOCYTIC_LEUKEMIA_DN;CHIARADONNA_NEOPLASTIC_TRANSFORMATION_KRAS_DN…	REACT_309926;REACT_310468	31.8867	32.8213	29.6357	32.6483	32.8775	32.1243	31.2927	30.1015	31.3077	30.6738	31.6327	31.0478
P09405;A0A087WRM5	P09405	Nucleolin	Ncl	1465	-1.69103	2.57061	0.00733157	+	0.0537708	0.0382625	0.948547		-0.360878	1.93998	0.0386744	+	0.110015	0.127992	0.77969										anatomical structure formation involved in morphogenesis;angiogenesis;biological regulation;developmental process;positive regulation of biological process;positive regulation of biosynthetic process;positive regulation of cellular biosynthetic process;positive regulation of cellular metabolic process;positive regulation of cellular process;positive regulation of gene expression;positive regulati…	binding;DNA binding;identical protein binding;nucleic acid binding;nucleotide binding;protein binding;protein C-terminus binding;RNA binding;sequence-specific DNA binding;telomeric DNA binding	cell cortex;cell part;cytoplasmic part;extracellular membrane-bounded organelle;extracellular organelle;extracellular region part;extracellular vesicular exosome;intracellular membrane-bounded organelle;intracellular non-membrane-bounded organelle;intracellular organelle;intracellular organelle part;intracellular part;macromolecular complex;membrane;membrane-bounded organelle;membrane-bounded ves…	Pathogenic Escherichia coli infection	Acetylation;Completeproteome;Cytoplasm;Directproteinsequencing;DNA-binding;Methylation;Nucleus;Phosphoprotein;Proteomicsidentification;Referenceproteome;Repeat;RNA-binding	RRM_1	Lebercilin complex (Lca5, Ncl, Npm1, Ywhae, HSPA1A/B, Dctn1, Dctn2);Parvulin-associated pre-rRNP complex;PU.1-associated protein complex;SWAP complex	ACATTCC,MIR-1,MIR-206;ANATOMICAL_STRUCTURE_DEVELOPMENT;ANATOMICAL_STRUCTURE_FORMATION;ANATOMICAL_STRUCTURE_MORPHOGENESIS;ANGIOGENESIS;BENPORATH_MYC_MAX_TARGETS;BENPORATH_MYC_TARGETS_WITH_EBOX;BILD_MYC_ONCOGENIC_SIGNATURE;BIOCARTA_SARS_PATHWAY;BOYLAN_MULTIPLE_MYELOMA_C_D_UP;BROWN_MYELOID_CELL_DEVELOPMENT_DN;CACGTG_V$MYC_Q2;CAIRO_HEPATOBLASTOMA_CLASSES_UP;CAIRO_PML_TARGETS_BOUND_BY_MYC_UP;CELL_CORT…		26.7908	28.3371	26.0209	27.8856	27.7514	27.9199	28.1211	26.9471	27.4218	24.8072	26.1373	25.9235
P09411;S4R2M7;P09041	P09411;S4R2M7	Phosphoglycerate kinase 1;Phosphoglycerate kinase	Pgk1	1466	-1.69074	6.27568	2.72274e-05	+	-1.1223	1.12973	0.15798		-1.11887	2.78842	0.0123968	+	-0.736142	0.942181	0.151056										alcohol catabolic process;alcohol metabolic process;carbohydrate catabolic process;carbohydrate metabolic process;catabolic process;cell motility;cellular carbohydrate catabolic process;cellular carbohydrate metabolic process;cellular component movement;cellular metabolic process;cellular process;generation of precursor metabolites and energy;glucose catabolic process;glucose metabolic process;gl…	adenyl nucleotide binding;adenyl ribonucleotide binding;ATP binding;binding;catalytic activity;kinase activity;nucleotide binding;phosphoglycerate kinase activity;phosphotransferase activity, carboxyl group as acceptor;purine nucleotide binding;purine ribonucleoside triphosphate binding;purine ribonucleotide binding;ribonucleotide binding;transferase activity;transferase activity, transferring ph…	cell part;cell projection;cell projection part;cilium;cytoplasm;extracellular membrane-bounded organelle;extracellular organelle;extracellular region part;extracellular vesicular exosome;flagellar fibrous sheath;flagellum part;intracellular membrane-bounded organelle;intracellular organelle;intracellular organelle part;intracellular part;membrane-bounded organelle;membrane-bounded vesicle;microtu…	Carbon fixation in photosynthetic organisms;Glycolysis / Gluconeogenesis	3D-structure;Acetylation;ATP-binding;Completeproteome;Cytoplasm;Directproteinsequencing;Glycolysis;Kinase;Nucleotide-binding;Phosphoprotein;Proteomicsidentification;Referenceproteome;Transferase	PGK		ACEVEDO_LIVER_TUMOR_VS_NORMAL_ADJACENT_TISSUE_UP;ADENYL_NUCLEOTIDE_BINDING;ADENYL_RIBONUCLEOTIDE_BINDING;APPIERTO_RESPONSE_TO_FENRETINIDE_DN;ATP_BINDING;BASAKI_YBX1_TARGETS_DN;BERENJENO_TRANSFORMED_BY_RHOA_UP;BILANGES_RAPAMYCIN_SENSITIVE_VIA_TSC1_AND_TSC2;BIOCARTA_GLYCOLYSIS_PATHWAY;BLALOCK_ALZHEIMERS_DISEASE_DN;BOGNI_TREATMENT_RELATED_MYELOID_LEUKEMIA_UP;BOQUEST_STEM_CELL_CULTURED_VS_FRESH_UP;BO…	REACT_308431;REACT_314687	29.72	31.209	27.1853	30.8802	30.9015	30.2459	29.8114	28.1231	29.3383	28.4965	28.6895	28.7505
O70475;D3YXP9	O70475	UDP-glucose 6-dehydrogenase	Ugdh	1349	-1.67724	3.38694	0.00200573	+	-0.468051	0.263011	0.680968		-0.808997	1.77764	0.0495904	+	-1.37793	1.39049	0.0621816										alcohol metabolic process;anatomical structure morphogenesis;biosynthetic process;carbohydrate biosynthetic process;carbohydrate metabolic process;carboxylic acid biosynthetic process;carboxylic acid metabolic process;cellular biosynthetic process;cellular carbohydrate metabolic process;cellular ketone metabolic process;cellular metabolic process;cellular process;developmental process;embryonic m…	binding;catalytic activity;coenzyme binding;cofactor binding;NAD binding;nucleotide binding;oxidoreductase activity;oxidoreductase activity, acting on CH-OH group of donors;oxidoreductase activity, acting on the CH-OH group of donors, NAD or NADP as acceptor;UDP-glucose 6-dehydrogenase activity	cell part;extracellular membrane-bounded organelle;extracellular organelle;extracellular region part;extracellular vesicular exosome;intracellular organelle part;intracellular part;membrane-bounded organelle;membrane-bounded vesicle;nuclear part;nucleoplasm;organelle;organelle part;vesicle	Amino sugar and nucleotide sugar metabolism;Ascorbate and aldarate metabolism;Pentose and glucuronate interconversions;Starch and sucrose metabolism	Acetylation;Allostericenzyme;Completeproteome;NAD;Oxidoreductase;Phosphoprotein;Proteomicsidentification;Referenceproteome	UDPG_MGDP_dh;UDPG_MGDP_dh_C;UDPG_MGDP_dh_N		ALCOHOL_METABOLIC_PROCESS;AMINE_METABOLIC_PROCESS;BIOSYNTHETIC_PROCESS;BOQUEST_STEM_CELL_UP;BURTON_ADIPOGENESIS_2;BUYTAERT_PHOTODYNAMIC_THERAPY_STRESS_UP;CAGGTG_V$E12_Q6;CARBOHYDRATE_BIOSYNTHETIC_PROCESS;CARBOHYDRATE_METABOLIC_PROCESS;CARBOXYLIC_ACID_METABOLIC_PROCESS;CELLULAR_BIOSYNTHETIC_PROCESS;CELLULAR_CARBOHYDRATE_METABOLIC_PROCESS;chr4p15;CREIGHTON_ENDOCRINE_THERAPY_RESISTANCE_1;CREIGHTON_E…	REACT_324327	28.602	29.9657	23.7658	28.9719	28.9192	28.6992	27.9437	25.8086	29.243	27.2829	27.8011	27.794
E9QN08;Q80T06;P57776;A0A0R4J1E2;P57776-3;D3YUQ9	E9QN08;Q80T06;P57776;A0A0R4J1E2;P57776-3;D3YUQ9	Elongation factor 1-delta	Eef1d	1019	-1.65247	2.92343	0.00416956	+	-0.0871285	0.0541464	0.925076		-0.94445	3.07305	0.0081603	+	-0.933344	0.808383	0.197505										biological regulation;biosynthetic process;cellular biosynthetic process;cellular macromolecule biosynthetic process;cellular macromolecule metabolic process;cellular metabolic process;cellular nitrogen compound metabolic process;cellular process;cellular response to abiotic stimulus;cellular response to ionizing radiation;cellular response to radiation;cellular response to stimulus;macromolecule…	activating transcription factor binding;binding;DNA binding;heat shock protein binding;molecular transducer activity;nucleic acid binding;protein binding;RNA binding;signal transducer activity;transcription factor binding;translation elongation factor activity;translation factor activity, nucleic acid binding	cell part;cytoplasm;cytoplasmic part;eukaryotic translation elongation factor 1 complex;intracellular membrane-bounded organelle;intracellular non-membrane-bounded organelle;intracellular organelle;intracellular organelle part;intracellular part;macromolecular complex;membrane-bounded organelle;non-membrane-bounded organelle;nuclear part;nucleolus;nucleus;organelle;organelle part;protein complex		Acetylation;Alternativesplicing;Completeproteome;Directproteinsequencing;DNA-binding;Elongationfactor;Nucleus;Phosphoprotein;Proteinbiosynthesis;Proteomicsidentification;Referenceproteome;Transcription;Transcriptionregulation	EF-1_beta_acid;EF1_GNE		AGUIRRE_PANCREATIC_CANCER_COPY_NUMBER_UP;BENPORATH_EED_TARGETS;BLALOCK_ALZHEIMERS_DISEASE_UP;CAIRO_HEPATOBLASTOMA_CLASSES_UP;CASORELLI_APL_SECONDARY_VS_DE_NOVO_DN;CHOW_RASSF1_TARGETS_DN;chr8q24;CYTOPLASM;CYTOPLASMIC_PART;DACOSTA_UV_RESPONSE_VIA_ERCC3_UP;DAIRKEE_CANCER_PRONE_RESPONSE_BPA_E2;DARWICHE_PAPILLOMA_RISK_HIGH_UP;DARWICHE_PAPILLOMA_RISK_LOW_UP;DARWICHE_SKIN_TUMOR_PROMOTER_DN;DARWICHE_SQUA…	REACT_347026	24.9785	27.8882	NaN	27.1271	27.063	26.2227	26.8935	24.2028	26.5469	24.9752	25.508	25.4974
Q9WU78-3;Q9WU78;Q9WU78-2	Q9WU78-3;Q9WU78	Programmed cell death 6-interacting protein	Pdcd6ip	4167	-1.65011	2.40225	0.00971762	+	-0.562967	0.698592	0.33511		-1.5713	2.20507	0.0271874	+	-1.80053	1.62542	0.0391334	+					+		+		apoptosis;biological regulation;cell cycle;cell death;cellular process;cytokinetic cell separation;cytokinetic process;death;establishment of localization;establishment of protein localization;programmed cell death;protein transport;regulation of biological process;regulation of cell cycle;regulation of cell cycle process;regulation of cellular component organization;regulation of cellular proces…	binding;calcium-dependent protein binding;G-protein-coupled receptor binding;identical protein binding;protein binding;protein dimerization activity;protein homodimerization activity;proteinase activated receptor binding;receptor binding	adherens junction;anchoring junction;cell junction;cell part;cell-substrate adherens junction;cell-substrate junction;cytoplasm;cytoplasmic membrane-bounded vesicle;cytoplasmic part;cytoplasmic vesicle;cytoskeletal part;cytosol;endoplasmic reticulum exit site;endoplasmic reticulum part;extracellular membrane-bounded organelle;extracellular organelle;extracellular region part;extracellular vesicul…	Endocytosis	Acetylation;Alternativesplicing;Apoptosis;Cellcycle;Celldivision;Completeproteome;Cytoplasm;Cytoskeleton;Phosphoprotein;Proteintransport;Referenceproteome;Transport	ALIX_LYPXL_bnd;BRO1		CACGTG_V$MYC_Q2;CHEMNITZ_RESPONSE_TO_PROSTAGLANDIN_E2_DN;chr3p22;CYTOPLASM;CYTOPLASMIC_PART;CYTOSOL;DIAZ_CHRONIC_MEYLOGENOUS_LEUKEMIA_UP;DODD_NASOPHARYNGEAL_CARCINOMA_UP;GAUSSMANN_MLL_AF4_FUSION_TARGETS_C_UP;GNF2_BNIP2;GRABARCZYK_BCL11B_TARGETS_UP;GRAESSMANN_APOPTOSIS_BY_DOXORUBICIN_UP;GSE11864_UNTREATED_VS_CSF1_IFNG_IN_MAC_UP;GSE12845_PRE_GC_VS_DARKZONE_GC_TONSIL_BCELL_DN;GSE13411_NAIVE_VS_IGM_M…		24.9014	26.2946	NaN	25.9617	26.1306	25.3994	25.5455	24.6583	25.4416	22.9393	23.5256	23.1469
F6YVP7;P62270;A0A1Y7VKY1;S4R1N6;A0A3Q4EGP3	F6YVP7;P62270;A0A1Y7VKY1;S4R1N6	40S ribosomal protein S18	Gm10260;Rps18	1057	-1.63071	4.45177	0.00040859	+	-1.17238	2.34789	0.0169347	+	-1.45642	2.30954	0.0242266	+	-1.43964	1.1628	0.0977198								+		biosynthetic process;cellular biosynthetic process;cellular component biogenesis;cellular component biogenesis at cellular level;cellular component organization or biogenesis;cellular component organization or biogenesis at cellular level;cellular macromolecule biosynthetic process;cellular macromolecule metabolic process;cellular metabolic process;cellular process;cellular protein metabolic proc…	binding;nucleic acid binding;RNA binding;rRNA binding;structural constituent of ribosome;structural molecule activity	adherens junction;anchoring junction;cell junction;cell part;cell-substrate adherens junction;cell-substrate junction;cytoplasm;cytoplasmic part;cytosol;cytosolic small ribosomal subunit;extracellular membrane-bounded organelle;extracellular organelle;extracellular region part;extracellular vesicular exosome;focal adhesion;intracellular membrane-bounded organelle;intracellular organelle;intracell…	Ribosome	Acetylation;Completeproteome;Cytoplasm;Referenceproteome;Ribonucleoprotein;Ribosomalprotein;RNA-binding;rRNA-binding	Ribosomal_S13		BENPORATH_NANOG_TARGETS;BENPORATH_NOS_TARGETS;BENPORATH_OCT4_TARGETS;BENPORATH_SOX2_TARGETS;BILANGES_SERUM_SENSITIVE_GENES;chr6p21;FIGUEROA_AML_METHYLATION_CLUSTER_1_DN;GCANCTGNY_V$MYOD_Q6;GCM_NPM1;GCM_TPT1;GNF2_EIF3S6;GNF2_TPT1;GOLDRATH_EFF_VS_MEMORY_CD8_TCELL_DN;GRAESSMANN_APOPTOSIS_BY_SERUM_DEPRIVATION_UP;GSE10239_NAIVE_VS_DAY4.5_EFF_CD8_TCELL_UP;GSE12845_IGD_POS_BLOOD_VS_PRE_GC_TONSIL_BCELL_U…	REACT_279505;REACT_283953;REACT_292264;REACT_292503;REACT_302277;REACT_305839;REACT_308559;REACT_311765;REACT_319670;REACT_331340;REACT_340387	27.4007	28.6245	26.9339	28.7092	29.0945	28.5973	28.2551	27.3679	27.2435	26.3707	26.766	26.8994
Q8VBT2;D3Z221	Q8VBT2	L-serine dehydratase/L-threonine deaminase	Sds	3180	-1.62283	2.63187	0.00661343	+	-3.01525	2.53497	0.0120069	+	-0.970926	2.25662	0.0257192	+	-0.123402	0.0780732	0.857685										alcohol biosynthetic process;alcohol metabolic process;amine catabolic process;amine metabolic process;aspartate family amino acid catabolic process;aspartate family amino acid metabolic process;biosynthetic process;carbohydrate biosynthetic process;carbohydrate metabolic process;carboxylic acid biosynthetic process;carboxylic acid catabolic process;carboxylic acid metabolic process;catabolic pro…	ammonia-lyase activity;binding;carbon-nitrogen lyase activity;catalytic activity;cofactor binding;identical protein binding;L-serine ammonia-lyase activity;L-threonine ammonia-lyase activity;lyase activity;protein binding;protein dimerization activity;protein homodimerization activity;pyridoxal phosphate binding;vitamin B6 binding;vitamin binding	cell part;cytoplasm;cytoplasmic part;intracellular membrane-bounded organelle;intracellular organelle;intracellular part;membrane-bounded organelle;mitochondrion;organelle	Cysteine and methionine metabolism;Glycine, serine and threonine metabolism	Acetylation;Completeproteome;Cytoplasm;Directproteinsequencing;Gluconeogenesis;Lyase;Proteomicsidentification;Pyridoxalphosphate;Referenceproteome	PALP		AMINE_METABOLIC_PROCESS;AMINO_ACID_AND_DERIVATIVE_METABOLIC_PROCESS;AMINO_ACID_METABOLIC_PROCESS;BOSCO_TH1_CYTOTOXIC_MODULE;CAIRO_HEPATOBLASTOMA_DN;CAR_HPX;CAR_IGFBP1;CARBOXYLIC_ACID_METABOLIC_PROCESS;chr12q24;FULCHER_INFLAMMATORY_RESPONSE_LECTIN_VS_LPS_DN;GNF2_CEBPA;GNF2_CYP2B6;GNF2_GSTM1;GNF2_HPN;GNF2_HPX;GNF2_IGF1;GNF2_LCAT;GNF2_TST;GSE11864_CSF1_IFNG_VS_CSF1_PAM3CYS_IN_MAC_UP;GSE11864_CSF1_PA…		28.4274	29.3879	24.4718	28.4807	28.7286	28.5629	28.7491	24.8016	28.6394	26.5172	26.6329	26.5913
Q9D819	Q9D819	Inorganic pyrophosphatase	Ppa1	3809	-1.62254	4.39831	0.000440558	+	-1.70166	1.00114	0.198641		-1.02222	2.36544	0.0223444	+	-0.642813	0.861695	0.178096										cellular metabolic process;cellular process;metabolic process;phosphate-containing compound metabolic process;phosphorus metabolic process	binding;catalytic activity;cation binding;hydrolase activity;hydrolase activity, acting on acid anhydrides;hydrolase activity, acting on acid anhydrides, in phosphorus-containing anhydrides;inorganic diphosphatase activity;ion binding;magnesium ion binding;metal ion binding;pyrophosphatase activity	cell part;cytoplasm;extracellular membrane-bounded organelle;extracellular organelle;extracellular region part;extracellular vesicular exosome;intracellular part;membrane-bounded organelle;membrane-bounded vesicle;organelle;vesicle	Oxidative phosphorylation	Acetylation;Completeproteome;Cytoplasm;Directproteinsequencing;Hydrolase;Magnesium;Metal-binding;Phosphoprotein;Referenceproteome	Pyrophosphatase		ACEVEDO_LIVER_TUMOR_VS_NORMAL_ADJACENT_TISSUE_UP;AMUNDSON_POOR_SURVIVAL_AFTER_GAMMA_RADIATION_8G;BENPORATH_MYC_MAX_TARGETS;BERENJENO_TRANSFORMED_BY_RHOA_UP;BERTUCCI_MEDULLARY_VS_DUCTAL_BREAST_CANCER_UP;BLALOCK_ALZHEIMERS_DISEASE_DN;BLALOCK_ALZHEIMERS_DISEASE_INCIPIENT_DN;BURTON_ADIPOGENESIS_5;BURTON_ADIPOGENESIS_PEAK_AT_8HR;CAIRO_HEPATOBLASTOMA_CLASSES_UP;CASORELLI_ACUTE_PROMYELOCYTIC_LEUKEMIA_DN…	REACT_282915	28.8744	30.3871	23.8101	29.8818	30.0744	29.5957	28.9031	25.7107	28.7982	27.7635	28.2532	28.1575
P12710	P12710	Fatty acid-binding protein, liver	Fabp1	1519	-1.61365	1.97324	0.0208908	+	-0.355258	0.207879	0.738572		-0.790368	2.81015	0.0121228	+	-0.0539406	0.0445695	0.915979										biological regulation;cellular process;cellular response to chemical stimulus;cellular response to hydrogen peroxide;cellular response to hypoxia;cellular response to oxidative stress;cellular response to oxygen levels;cellular response to reactive oxygen species;cellular response to stimulus;cellular response to stress;digestive system process;intestinal absorption;multicellular organismal proce…	antioxidant activity;bile acid binding;binding;carboxylic acid binding;chromatin binding;drug binding;fatty acid binding;fatty acid transporter activity;lipid binding;lipid transporter activity;long-chain fatty acid transporter activity;monocarboxylic acid binding;phospholipid binding;steroid binding;substrate-specific transporter activity;transporter activity	apical cortex;cell cortex part;cell part;cytoplasm;cytoplasmic part;cytosol;extracellular membrane-bounded organelle;extracellular organelle;extracellular region part;extracellular vesicular exosome;intracellular membrane-bounded organelle;intracellular organelle;intracellular organelle lumen;intracellular organelle part;intracellular part;membrane-bounded organelle;membrane-bounded vesicle;membr…	Fat digestion and absorption;PPAR signaling pathway	Acetylation;Completeproteome;Cytoplasm;Directproteinsequencing;Lipid-binding;Phosphoprotein;Referenceproteome;Selenium;Transport	Lipocalin		ANATOMICAL_STRUCTURE_DEVELOPMENT;ANATOMICAL_STRUCTURE_MORPHOGENESIS;BENPORATH_CYCLING_GENES;BIOCARTA_PPARA_PATHWAY;BRUINS_UVC_RESPONSE_LATE;CADWELL_ATG16L1_TARGETS_UP;CAVARD_LIVER_CANCER_MALIGNANT_VS_BENIGN;CERVERA_SDHB_TARGETS_1_DN;chr2p11;FEVR_CTNNB1_TARGETS_UP;FLECHNER_BIOPSY_KIDNEY_TRANSPLANT_REJECTED_VS_OK_DN;GSE1448_ANTI_VALPHA2_VS_VBETA5_DP_THYMOCYTE_UP;GSE20715_0H_VS_24H_OZONE_TLR4_KO_LUN…	REACT_316390;REACT_332733	28.1579	32.2847	27.8622	29.9542	29.8213	29.4576	30.7964	27.519	30.2575	29.6363	29.5079	29.8283
Q9QZ85	Q9QZ85	Interferon-inducible GTPase 1	Iigp1	4113	-1.60377	2.45995	0.00881601	+	-1.15535	2.04129	0.0299191	+	-1.02597	2.53708	0.0179878	+	-0.113943	0.0938021	0.83252										biological regulation;cell surface receptor linked signaling pathway;cellular process;cellular response to chemical stimulus;cellular response to cytokine stimulus;cellular response to interferon-beta;cellular response to organic substance;cellular response to stimulus;cytokine-mediated signaling pathway;defense response;defense response to bacterium;defense response to Gram-negative bacterium;de…	binding;catalytic activity;GDP binding;GTP binding;GTPase activity;guanyl nucleotide binding;guanyl ribonucleotide binding;hydrolase activity;hydrolase activity, acting on acid anhydrides;hydrolase activity, acting on acid anhydrides, in phosphorus-containing anhydrides;identical protein binding;nucleoside-triphosphatase activity;nucleotide binding;protein binding;purine nucleotide binding;purine…	cell part;cytoplasmic part;endoplasmic reticulum membrane;endoplasmic reticulum part;extracellular region part;Golgi apparatus part;Golgi cisterna membrane;Golgi membrane;host cell part;intracellular organelle part;intracellular part;membrane;membrane part;nuclear membrane;nuclear part;organelle membrane;organelle part;other organism part;symbiont-containing vacuole membrane;vacuolar membrane;vac…		3D-structure;Completeproteome;Cytoplasm;Endoplasmicreticulum;Golgiapparatus;GTP-binding;Hydrolase;Immunity;Innateimmunity;Lipoprotein;Membrane;Myristate;Nucleotide-binding;Nucleus;Referenceproteome	IIGP				26.1103	26.537	25.3395	26.7075	27.2983	26.4447	27.8496	26.1177	24.683	24.8065	NaN	24.3382
Q9CQT1;F8WI95;F6YY88	Q9CQT1;F8WI95;F6YY88	Methylthioribose-1-phosphate isomerase	Mri1	3592	-1.59719	1.90382	0.0236654	+	-2.63548	3.17949	0.00349847	+	-1.32261	3.43103	0.00489654	+	0.206284	0.135075	0.769051		+		+		+				amine biosynthetic process;amine metabolic process;amino acid salvage;aspartate family amino acid biosynthetic process;aspartate family amino acid metabolic process;biosynthetic process;carboxylic acid biosynthetic process;carboxylic acid metabolic process;cellular amine metabolic process;cellular amino acid biosynthetic process;cellular amino acid metabolic process;cellular biosynthetic process;…	binding;catalytic activity;identical protein binding;intramolecular oxidoreductase activity;intramolecular oxidoreductase activity, interconverting aldoses and ketoses;isomerase activity;protein binding;S-methyl-5-thioribose-1-phosphate isomerase activity	cell part;cytoplasm;intracellular non-membrane-bounded organelle;intracellular organelle;intracellular organelle part;intracellular part;non-membrane-bounded organelle;nuclear part;nucleolus;organelle;organelle part	Cysteine and methionine metabolism	Acetylation;Amino-acidbiosynthesis;Completeproteome;Cytoplasm;Isomerase;Methioninebiosynthesis;Nucleus;Proteomicsidentification;Referenceproteome	IF-2B		BENPORATH_CYCLING_GENES;CHEMNITZ_RESPONSE_TO_PROSTAGLANDIN_E2_DN;CHICAS_RB1_TARGETS_SENESCENT;chr19p13;CSR_EARLY_UP.V1_DN;CYTOPLASM;GCM_NF2;GGGCGGR_V$SP1_Q6;GSE16522_ANTI_CD3CD28_STIM_VS_UNSTIM_NAIVE_CD8_TCELL_DN;GSE17721_CTRL_VS_CPG_24H_BMDM_DN;GSE17721_CTRL_VS_GARDIQUIMOD_4H_BMDM_UP;GSE17721_POLYIC_VS_GARDIQUIMOD_4H_BMDM_UP;GSE17974_0H_VS_1H_IN_VITRO_ACT_CD4_TCELL_UP;GSE17974_1H_VS_72H_UNTREATE…	REACT_310863	NaN	25.0446	NaN	24.2669	24.3967	23.9841	24.1424	NaN	24.7008	21.6174	22.2982	22.2017
Q80W21;D3YVP5;D3YVP6;E9QAC8;D3YZ29	Q80W21;D3YVP5;D3YVP6;E9QAC8;D3YZ29	Glutathione S-transferase Mu 7	Gstm7	2733	-1.58289	1.90401	0.0236654	+	-3.20182	3.19049	0.0034236	+	-1.87742	3.36502	0.00533488	+	-1.80237	3.98063	0.000871089	+	+		+		+		+		amine metabolic process;benzene-containing compound metabolic process;biological regulation;carboxylic acid metabolic process;catabolic process;cellular amine metabolic process;cellular amino acid metabolic process;cellular aromatic compound metabolic process;cellular catabolic process;cellular detoxification of nitrogen compound;cellular ketone metabolic process;cellular metabolic process;cellul…	amine binding;amino acid binding;binding;carboxylic acid binding;catalytic activity;enzyme binding;glutathione binding;glutathione transferase activity;identical protein binding;modified amino acid binding;peptide binding;protein binding;protein dimerization activity;protein homodimerization activity;receptor binding;transferase activity;transferase activity, transferring alkyl or aryl (other tha…	cell part;cytoplasm;cytoplasmic part;endoplasmic reticulum;extracellular membrane-bounded organelle;extracellular organelle;extracellular region part;extracellular vesicular exosome;intracellular membrane-bounded organelle;intracellular organelle;intracellular part;membrane-bounded organelle;membrane-bounded vesicle;organelle;sarcoplasmic reticulum;vesicle	Drug metabolism - cytochrome P450;Glutathione metabolism;Metabolism of xenobiotics by cytochrome P450	3D-structure;Completeproteome;Cytoplasm;Proteomicsidentification;Referenceproteome;Transferase	GST_C;GST_N				NaN	24.8024	NaN	24.9633	24.5224	24.8933	NaN	NaN	24.5971	21.8128	22.4467	22.6425
Q9R0Q6;A0A0G2JF52;D3YVI5	Q9R0Q6;A0A0G2JF52	Actin-related protein 2/3 complex subunit 1A	Arpc1a	4139	-1.58011	6.52691	2.02116e-05	+	-2.78981	6.28776	1.02959e-05	+	-1.73178	3.20879	0.00651623	+	-1.78798	2.95401	0.0036143	+	+		+		+		+		actin cytoskeleton organization;actin filament organization;actin filament-based process;actin nucleation;Arp2/3 complex-mediated actin nucleation;biological regulation;cellular component organization;cellular component organization at cellular level;cellular component organization or biogenesis;cellular component organization or biogenesis at cellular level;cellular process;cytoskeleton organiza…	actin binding;actin filament binding;binding;cytoskeletal protein binding;protein binding	Arp2/3 protein complex;cell part;cytoplasm;cytoskeletal part;extracellular membrane-bounded organelle;extracellular organelle;extracellular region part;extracellular vesicular exosome;intracellular organelle part;intracellular part;macromolecular complex;membrane-bounded organelle;membrane-bounded vesicle;organelle;organelle part;protein complex;vesicle	Bacterial invasion of epithelial cells;Fc gamma R-mediated phagocytosis;Pathogenic Escherichia coli infection;Regulation of actin cytoskeleton;Shigellosis	Acetylation;Actin-binding;Completeproteome;Cytoplasm;Cytoskeleton;Directproteinsequencing;Proteomicsidentification;Referenceproteome;Repeat;WDrepeat	WD40		ACCAAAG,MIR-9;ACTIN_BINDING;ACTIN_CYTOSKELETON;ACTIN_CYTOSKELETON_ORGANIZATION_AND_BIOGENESIS;ACTIN_FILAMENT_BASED_PROCESS;AGUIRRE_PANCREATIC_CANCER_COPY_NUMBER_UP;BIOCARTA_ACTINY_PATHWAY;BIOCARTA_CDC42RAC_PATHWAY;BIOCARTA_MPR_PATHWAY;BIOCARTA_RHO_PATHWAY;BIOCARTA_SALMONELLA_PATHWAY;BLALOCK_ALZHEIMERS_DISEASE_DN;BOYAULT_LIVER_CANCER_SUBCLASS_G23_UP;CHIANG_LIVER_CANCER_SUBCLASS_UNANNOTATED_DN;chr7…	REACT_313804;REACT_344463;REACT_358608	NaN	24.2296	NaN	24.5953	24.5612	23.8101	23.5884	NaN	22.4105	22.6797	22.4091	22.2424
Q64374	Q64374	Regucalcin	Rgn	2570	-1.57872	2.49147	0.00838095	+	-1.17978	0.737984	0.314279		-0.729047	2.31621	0.0241074	+	-0.697513	0.974859	0.141591										biological regulation;biosynthetic process;calcium ion homeostasis;carboxylic acid biosynthetic process;carboxylic acid metabolic process;cation homeostasis;cellular biosynthetic process;cellular calcium ion homeostasis;cellular cation homeostasis;cellular chemical homeostasis;cellular divalent inorganic cation homeostasis;cellular homeostasis;cellular ion homeostasis;cellular ketone metabolic pr…	binding;calcium ion binding;carboxylic ester hydrolase activity;catalytic activity;cation binding;enzyme regulator activity;gluconolactonase activity;hydrolase activity;hydrolase activity, acting on ester bonds;ion binding;metal ion binding;transition metal ion binding;zinc ion binding	cell part;cytoplasm;intracellular membrane-bounded organelle;intracellular organelle;intracellular organelle part;intracellular part;membrane-bounded organelle;nuclear part;nucleoplasm;nucleus;organelle;organelle part		3D-structure;Ascorbatebiosynthesis;Calcium;Completeproteome;Cytoplasm;Hydrolase;Metal-binding;Referenceproteome	SGL		BLALOCK_ALZHEIMERS_DISEASE_UP;BOYAULT_LIVER_CANCER_SUBCLASS_G123_DN;CALCIUM_ION_BINDING;CALCIUM_MEDIATED_SIGNALING;CATION_BINDING;CATION_HOMEOSTASIS;CELLULAR_CATION_HOMEOSTASIS;CELLULAR_HOMEOSTASIS;CHEMICAL_HOMEOSTASIS;CHIANG_LIVER_CANCER_SUBCLASS_PROLIFERATION_DN;chrxp11;CTTTGT_V$LEF1_Q2;CYTOPLASM;FLECHNER_BIOPSY_KIDNEY_TRANSPLANT_REJECTED_VS_OK_DN;GRAESSMANN_APOPTOSIS_BY_DOXORUBICIN_UP;GRUETZMA…		26.3069	32.0082	26.7006	29.5904	29.486	28.9664	28.7951	26.1649	29.4141	29.2545	29.5001	29.4783
Q8K4H1;Q8K4H1-2;B1AQL0	Q8K4H1;Q8K4H1-2;B1AQL0	Kynurenine formamidase	Afmid	3100	-1.5601	4.269	0.000531539	+	-1.99474	4.49016	0.000288702	+	-1.60897	4.48422	0.000992677	+	0.98915	0.82317	0.192176		+		+		+				amine catabolic process;amine metabolic process;aromatic amino acid family catabolic process;aromatic amino acid family metabolic process;aromatic compound catabolic process;biosynthetic process;carboxylic acid catabolic process;carboxylic acid metabolic process;catabolic process;cellular amine metabolic process;cellular amino acid catabolic process;cellular amino acid metabolic process;cellular …	arylformamidase activity;catalytic activity;hydrolase activity;hydrolase activity, acting on carbon-nitrogen (but not peptide) bonds;hydrolase activity, acting on carbon-nitrogen (but not peptide) bonds, in linear amides	cell part;cytoplasm;cytoplasmic part;cytosol;intracellular membrane-bounded organelle;intracellular organelle;intracellular part;membrane-bounded organelle;nucleus;organelle	Glyoxylate and dicarboxylate metabolism;Tryptophan metabolism	Alternativesplicing;Completeproteome;Cytoplasm;Directproteinsequencing;Hydrolase;Nucleus;Proteomicsidentification;Referenceproteome;Tryptophancatabolism	Abhydrolase_3		BOCHKIS_FOXA2_TARGETS;chr17q25;GSE17721_CTRL_VS_CPG_24H_BMDM_UP;GSE17721_POLYIC_VS_GARDIQUIMOD_4H_BMDM_UP;GSE24102_GRANULOCYSTIC_MDSC_VS_NEUTROPHIL_UP;GSE2706_R848_VS_R848_AND_LPS_8H_STIM_DC_UP;GSE7764_IL15_TREATED_VS_CTRL_NK_CELL_24H_DN;KEGG_GLYOXYLATE_AND_DICARBOXYLATE_METABOLISM;KEGG_TRYPTOPHAN_METABOLISM;NIKOLSKY_BREAST_CANCER_17Q21_Q25_AMPLICON;REACTOME_METABOLISM_OF_AMINO_ACIDS_AND_DERIVATI…	REACT_340310	NaN	NaN	NaN	NaN	23.9541	23.2485	NaN	NaN	22.1392	22.1452	22.4585	22.2213
Q8VBW8	Q8VBW8	Tetratricopeptide repeat protein 36	Ttc36	3184	-1.55693	3.51344	0.00165883	+	-3.47225	5.07638	9.54352e-05	+	-1.04564	2.96229	0.00973461	+	-0.335812	0.35596	0.491539				+										Completeproteome;Referenceproteome;Repeat;TPRrepeat			CHEN_METABOLIC_SYNDROM_NETWORK;chr11q23;GSE17721_LPS_VS_GARDIQUIMOD_8H_BMDM_UP;GSE17721_LPS_VS_PAM3CSK4_8H_BMDM_UP;GSE17721_POLYIC_VS_CPG_2H_BMDM_DN;GSE17721_POLYIC_VS_GARDIQUIMOD_24H_BMDM_UP;GSE17721_POLYIC_VS_PAM3CSK4_8H_BMDM_UP;GSE26669_CTRL_VS_COSTIM_BLOCK_MLR_CD4_TCELL_DN;GSE32423_IL7_VS_IL7_IL4_NAIVE_CD8_TCELL_UP;GSE34205_HEALTHY_VS_RSV_INF_INFANT_PBMC_DN;GSE7852_TREG_VS_TCONV_LN_DN;LEE_LIV…		24.97	26.5917	23.5156	25.9829	26.2097	25.6436	25.4202	23.9044	24.7307	NaN	24.4854	NaN
O35215;G3UZN1	O35215;G3UZN1	D-dopachrome decarboxylase	Ddt	1251	-1.53689	1.8928	0.0241135	+	-4.18602	2.51054	0.0125034	+	-1.22534	2.2102	0.0271635	+	-1.45643	1.46947	0.0532083				+						biosynthetic process;cellular biosynthetic process;cellular metabolic process;cellular process;melanin biosynthetic process;melanin metabolic process;metabolic process;pigment biosynthetic process;pigment metabolic process;secondary metabolic process	carbon-carbon lyase activity;carboxy-lyase activity;catalytic activity;D-dopachrome decarboxylase activity;lyase activity	cell part;cytoplasm;extracellular membrane-bounded organelle;extracellular organelle;extracellular region part;extracellular vesicular exosome;intracellular part;membrane-bounded organelle;membrane-bounded vesicle;organelle;vesicle		3D-structure;Acetylation;Completeproteome;Cytoplasm;Directproteinsequencing;Lyase;Melaninbiosynthesis;Proteomicsidentification;Referenceproteome	MIF		AGUIRRE_PANCREATIC_CANCER_COPY_NUMBER_UP;BLALOCK_ALZHEIMERS_DISEASE_DN;BORCZUK_MALIGNANT_MESOTHELIOMA_DN;BROWNE_HCMV_INFECTION_18HR_DN;BURTON_ADIPOGENESIS_6;CAIRO_HEPATOBLASTOMA_DN;CHEN_HOXA5_TARGETS_9HR_DN;CHEN_METABOLIC_SYNDROM_NETWORK;chr22q11;ENK_UV_RESPONSE_KERATINOCYTE_UP;FLECHNER_BIOPSY_KIDNEY_TRANSPLANT_REJECTED_VS_OK_DN;GRUETZMANN_PANCREATIC_CANCER_DN;GSE11924_TH2_VS_TH17_CD4_TCELL_DN;GS…		NaN	27.4112	NaN	25.7413	NaN	NaN	25.2703	NaN	NaN	25.0324	24.6627	24.8041
P43274	P43274	Histone H1.4	Hist1h1e	1775	-1.52244	2.03399	0.0187971	+	-0.61808	0.729388	0.318137		-2.07618	2.82009	0.012024	+	-1.77212	1.46718	0.0534018						+		+		biological regulation;cellular component assembly;cellular component assembly at cellular level;cellular component organization;cellular component organization at cellular level;cellular component organization or biogenesis;cellular component organization or biogenesis at cellular level;cellular macromolecular complex assembly;cellular macromolecular complex subunit organization;cellular process;…	binding;chromatin binding;chromatin DNA binding;DNA binding;nucleic acid binding;structure-specific DNA binding	cell part;chromatin;chromosomal part;extracellular membrane-bounded organelle;extracellular organelle;extracellular region part;extracellular vesicular exosome;heterochromatin;intracellular membrane-bounded organelle;intracellular organelle;intracellular organelle part;intracellular part;macromolecular complex;membrane-bounded organelle;membrane-bounded vesicle;nuclear chromatin;nuclear chromosom…		Acetylation;Chromosome;Citrullination;Completeproteome;DNA-binding;Methylation;Nucleus;Phosphoprotein;Referenceproteome	Linker_histone		BILANGES_SERUM_SENSITIVE_VIA_TSC2;BILD_HRAS_ONCOGENIC_SIGNATURE;chr6p22;DURCHDEWALD_SKIN_CARCINOGENESIS_UP;DUTERTRE_ESTRADIOL_RESPONSE_24HR_UP;GGGYGTGNY_UNKNOWN;GRADE_COLON_CANCER_UP;GRAESSMANN_APOPTOSIS_BY_DOXORUBICIN_DN;GSE13484_3H_UNSTIM_VS_YF17D_VACCINE_STIM_PBMC_UP;GSE15324_ELF4_KO_VS_WT_ACTIVATED_CD8_TCELL_DN;GSE15930_STIM_VS_STIM_AND_IFNAB_24H_CD8_T_CELL_UP;GSE15930_STIM_VS_STIM_AND_IFNAB_…		27.0394	27.1888	29.3224	28.0967	28.0884	28.5831	28.517	30.1407	27.7096	25.0232	25.7431	26.4725
P17742;A0A1L1SST0;V9GXC1;V9GX31;A0A1L1SRX5	P17742;A0A1L1SST0	Peptidyl-prolyl cis-trans isomerase A;Peptidyl-prolyl cis-trans isomerase A, N-terminally processed	Ppia	1582	-1.52003	4.07334	0.000711573	+	0.219726	0.19216	0.75726		-0.795327	3.07526	0.0081603	+	0.0171571	0.0185586	0.964245										biological regulation;cell differentiation;cellular component organization;cellular component organization at cellular level;cellular component organization or biogenesis;cellular component organization or biogenesis at cellular level;cellular developmental process;cellular macromolecule metabolic process;cellular metabolic process;cellular process;cellular protein metabolic process;developmental…	binding;catalytic activity;cis-trans isomerase activity;isomerase activity;peptide binding;peptidyl-prolyl cis-trans isomerase activity	adherens junction;anchoring junction;cell junction;cell part;cell-substrate adherens junction;cell-substrate junction;cytoplasmic part;cytosol;extracellular membrane-bounded organelle;extracellular organelle;extracellular region part;extracellular space;extracellular vesicular exosome;focal adhesion;intracellular membrane-bounded organelle;intracellular organelle;intracellular part;membrane;membr…		Acetylation;Completeproteome;Cyclosporin;Cytoplasm;Directproteinsequencing;Glycoprotein;Isomerase;Isopeptidebond;Phosphoprotein;Referenceproteome;Rotamase;Secreted;Ublconjugation	Pro_isomerase		AMIT_EGF_RESPONSE_480_HELA;BENPORATH_MYC_MAX_TARGETS;BIOCARTA_IL2RB_PATHWAY;BLALOCK_ALZHEIMERS_DISEASE_DN;BRACHAT_RESPONSE_TO_CAMPTOTHECIN_DN;BRACHAT_RESPONSE_TO_METHOTREXATE_DN;CAGGTA_V$AREB6_01;CELLULAR_MACROMOLECULE_METABOLIC_PROCESS;CELLULAR_PROTEIN_METABOLIC_PROCESS;CHEMNITZ_RESPONSE_TO_PROSTAGLANDIN_E2_DN;chr7p13;CHYLA_CBFA2T3_TARGETS_UP;CYTOPLASM;DANG_BOUND_BY_MYC;DANG_MYC_TARGETS_UP;DODD_…	REACT_323105	28.9033	30.4596	27.2235	29.888	29.9744	29.545	29.393	27.9437	29.4453	28.3922	28.2819	28.4239
Q9WVE8;A0A2R8W6S4;A0A2R8W750;Q3UP40;A0A338P6P7	Q9WVE8;A0A2R8W6S4	Protein kinase C and casein kinase substrate in neurons protein 2	Pacsin2	4196	-1.51481	1.72389	0.0331908	+	-2.33352	1.66028	0.0598681		-1.22997	2.04492	0.0334027	+	-0.901824	1.72075	0.0325498	+	+		+		+		+		actin cytoskeleton organization;actin filament-based process;anatomical structure morphogenesis;biological regulation;caveola assembly;caveolin-mediated endocytosis;cell part morphogenesis;cell projection morphogenesis;cell projection organization;cellular component assembly;cellular component assembly at cellular level;cellular component morphogenesis;cellular component organization;cellular com…	binding;cytoskeletal protein binding;identical protein binding;lipid binding;phosphatidic acid binding;phospholipid binding;protein binding	adherens junction;anchoring junction;caveola;cell junction;cell part;cell projection membrane;cell projection part;cell-cell junction;cell-substrate adherens junction;cell-substrate junction;cytoplasm;cytoplasmic part;cytoplasmic vesicle membrane;cytoplasmic vesicle part;cytoskeleton;cytosol;early endosome;endosomal part;endosome;endosome membrane;extracellular membrane-bounded organelle;extracel…		3D-structure;Acetylation;Cellmembrane;Cellprojection;Coiledcoil;Completeproteome;Cytoplasm;Cytoplasmicvesicle;Cytoskeleton;Endocytosis;Endosome;Lipid-binding;Membrane;Phosphoprotein;Referenceproteome;SH3domain	FCH;SH3_9		AACTTT_UNKNOWN;ACTIN_CYTOSKELETON_ORGANIZATION_AND_BIOGENESIS;ACTIN_FILAMENT_BASED_PROCESS;BLALOCK_ALZHEIMERS_DISEASE_UP;BLUM_RESPONSE_TO_SALIRASIB_DN;BRUINS_UVC_RESPONSE_LATE;CHNG_MULTIPLE_MYELOMA_HYPERPLOID_DN;chr22q13;CTTTAAR_UNKNOWN;CYTOPLASM;CYTOSKELETON_ORGANIZATION_AND_BIOGENESIS;DAIRKEE_TERT_TARGETS_DN;DARWICHE_PAPILLOMA_RISK_HIGH_DN;DARWICHE_PAPILLOMA_RISK_LOW_DN;DARWICHE_SKIN_TUMOR_PROM…		NaN	24.4877	NaN	NaN	NaN	23.6363	NaN	NaN	24.2435	22.2063	21.8523	22.1455
O55234;Q8BTY5	O55234;Q8BTY5	Proteasome subunit beta type-5	Psmb5	1329	-1.50815	3.4925	0.00171113	+	-0.931192	1.21292	0.135807		-1.54112	1.85164	0.0440677	+	-2.68107	1.60459	0.0407493	+									catabolic process;cellular catabolic process;cellular macromolecule catabolic process;cellular macromolecule metabolic process;cellular metabolic process;cellular process;macromolecule catabolic process;macromolecule metabolic process;metabolic process;modification-dependent macromolecule catabolic process;modification-dependent protein catabolic process;primary metabolic process;proteasomal prot…	catalytic activity;endopeptidase activity;hydrolase activity;peptidase activity;peptidase activity, acting on L-amino acid peptides;threonine-type endopeptidase activity;threonine-type peptidase activity	cell part;centrosome;cytoplasm;cytoplasmic part;cytoskeletal part;cytosol;extracellular membrane-bounded organelle;extracellular organelle;extracellular region part;extracellular vesicular exosome;intracellular membrane-bounded organelle;intracellular non-membrane-bounded organelle;intracellular organelle;intracellular organelle part;intracellular part;macromolecular complex;membrane-bounded orga…	Proteasome	3D-structure;Completeproteome;Cytoplasm;Directproteinsequencing;Hydrolase;Nucleus;Protease;Proteasome;Referenceproteome;Threonineprotease;Zymogen	Proteasome	20S proteasome	ACEVEDO_LIVER_TUMOR_VS_NORMAL_ADJACENT_TISSUE_UP;BASSO_B_LYMPHOCYTE_NETWORK;BENPORATH_MYC_MAX_TARGETS;BENPORATH_NANOG_TARGETS;BERENJENO_TRANSFORMED_BY_RHOA_UP;BIOCARTA_PROTEASOME_PATHWAY;BLALOCK_ALZHEIMERS_DISEASE_DN;CAIRO_HEPATOBLASTOMA_CLASSES_UP;CASORELLI_ACUTE_PROMYELOCYTIC_LEUKEMIA_DN;CCCNNNNNNAAGWT_UNKNOWN;CHESLER_BRAIN_HIGHEST_EXPRESSION;CHIARADONNA_NEOPLASTIC_TRANSFORMATION_KRAS_CDC25_UP;…	REACT_274287;REACT_275686;REACT_275732;REACT_278878;REACT_289441;REACT_294625;REACT_297888;REACT_299120;REACT_301078;REACT_308964;REACT_310780;REACT_315933;REACT_321346;REACT_326233;REACT_329431;REACT_334737;REACT_336463;REACT_336745;REACT_337766;REACT_341044;REACT_341075;REACT_342086;REACT_342636;REACT_343561;REACT_343568;REACT_345193;REACT_347264;REACT_351311;REACT_353777;REACT_359269;REACT_359…	24.2492	26.662	NaN	25.6767	25.2743	24.7779	24.4905	NaN	25.0155	23.8779	23.8575	24.0122
Q9JK81;F8WGG3;F7A3N3	Q9JK81;F8WGG3;F7A3N3	UPF0160 protein MYG1, mitochondrial	Myg1	4039	-1.50394	3.73893	0.00116032	+	-1.85936	3.11093	0.0039932	+	-0.945753	1.85916	0.0434955	+	0.317282	0.184936	0.695088		+		+		+				behavior;exploration behavior;locomotory behavior;locomotory exploration behavior;response to stimulus		cell part;cytoplasmic part;extracellular membrane-bounded organelle;extracellular organelle;extracellular region part;extracellular vesicular exosome;intracellular membrane-bounded organelle;intracellular organelle;intracellular organelle part;intracellular part;membrane-bounded organelle;membrane-bounded vesicle;mitochondrion;nuclear part;nucleoplasm;nucleus;organelle;organelle part;vesicle		Acetylation;Completeproteome;Mitochondrion;Nucleus;Proteomicsidentification;Referenceproteome;Transitpeptide	UPF0160				NaN	22.925	NaN	NaN	23.1168	NaN	NaN	NaN	22.329	21.8225	22.2392	21.7892
P06151;A0A1B0GSX0;A0A1B0GSR9;D3YZQ9;A0A1B0GT41;A0A1B0GQX5;A0A1B0GSL7;A0A1B0GRW9;A0A1B0GS79;A0A1B0GRC1;A0A1B0GRS2;D3YVR7;D3YZE4;A0A1B0GSR2	P06151;A0A1B0GSX0;A0A1B0GSR9;D3YZQ9;A0A1B0GT41;A0A1B0GQX5	L-lactate dehydrogenase A chain;L-lactate dehydrogenase	Ldha	1439	-1.49921	3.63835	0.00136542	+	-1.27328	1.6141	0.0650256		-0.624034	2.02234	0.034646	+	-1.14931	1.26082	0.0803343										ATP biosynthetic process;ATP metabolic process;biosynthetic process;carbohydrate metabolic process;carboxylic acid biosynthetic process;carboxylic acid metabolic process;cell communication;cell motility;cellular biosynthetic process;cellular component movement;cellular ketone metabolic process;cellular metabolic process;cellular nitrogen compound biosynthetic process;cellular nitrogen compound me…	catalytic activity;lactate dehydrogenase activity;L-lactate dehydrogenase activity;oxidoreductase activity;oxidoreductase activity, acting on CH-OH group of donors;oxidoreductase activity, acting on the CH-OH group of donors, NAD or NADP as acceptor	cell part;cell projection;cell projection part;cilium;cytoplasm;cytoplasmic part;cytosol;extracellular membrane-bounded organelle;extracellular organelle;extracellular region part;extracellular vesicular exosome;flagellar fibrous sheath;flagellum part;intracellular membrane-bounded organelle;intracellular organelle;intracellular organelle part;intracellular part;membrane;membrane-bounded organell…	Cysteine and methionine metabolism;Glycolysis / Gluconeogenesis;Propanoate metabolism;Pyruvate metabolism	Acetylation;Completeproteome;Cytoplasm;Directproteinsequencing;NAD;Oxidoreductase;Phosphoprotein;Proteomicsidentification;Referenceproteome;Ublconjugation	Ldh_1_C;Ldh_1_N		ACEVEDO_LIVER_CANCER_DN;AKT_UP.V1_UP;APPIERTO_RESPONSE_TO_FENRETINIDE_DN;BENPORATH_MYC_MAX_TARGETS;BERENJENO_TRANSFORMED_BY_RHOA_UP;BIOCARTA_HIF_PATHWAY;BIOCARTA_SARS_PATHWAY;BLALOCK_ALZHEIMERS_DISEASE_DN;BLUM_RESPONSE_TO_SALIRASIB_DN;BURTON_ADIPOGENESIS_4;CACGTG_V$MYC_Q2;CACTGCC,MIR-34A,MIR-34C,MIR-449;CASORELLI_ACUTE_PROMYELOCYTIC_LEUKEMIA_DN;chr11p15;CHYLA_CBFA2T3_TARGETS_UP;CONCANNON_APOPTOSI…	REACT_293106	30.537	31.9484	28.6983	31.4592	31.7769	30.849	30.1176	29.2168	30.2966	29.5122	29.5141	29.6751
Q6GT24;D3Z0Y2;O08709;A0A0A6YXQ7	Q6GT24;D3Z0Y2;O08709	Peroxiredoxin-6	Prdx6	2609	-1.46055	5.15721	0.000140043	+	-1.05569	0.709705	0.328182		-0.780271	2.33033	0.0235239	+	-0.612098	0.721295	0.235306										bleb assembly;catabolic process;cell projection assembly;cell projection organization;cellular catabolic process;cellular component assembly;cellular component assembly at cellular level;cellular component organization;cellular component organization at cellular level;cellular component organization or biogenesis;cellular component organization or biogenesis at cellular level;cellular lipid catab…	antioxidant activity;carboxylic ester hydrolase activity;catalytic activity;glutathione peroxidase activity;hydrolase activity;hydrolase activity, acting on ester bonds;lipase activity;oxidoreductase activity;oxidoreductase activity, acting on paired donors, with incorporation or reduction of molecular oxygen;oxidoreductase activity, acting on peroxide as acceptor;peroxidase activity;peroxiredoxi…	cell part;cytoplasm;cytoplasmic membrane-bounded vesicle;cytoplasmic part;cytoplasmic vesicle;cytosol;extracellular membrane-bounded organelle;extracellular organelle;extracellular region part;extracellular space;extracellular vesicular exosome;intracellular membrane-bounded organelle;intracellular organelle;intracellular part;lysosome;lytic vacuole;membrane;membrane-bounded organelle;membrane-bo…	Methane metabolism;Phenylalanine metabolism;Phenylpropanoid biosynthesis	Acetylation;Antioxidant;Completeproteome;Cytoplasm;Cytoplasmicvesicle;Directproteinsequencing;Disulfidebond;Hydrolase;Lipiddegradation;Lipidmetabolism;Lysosome;Multifunctionalenzyme;Oxidoreductase;Peroxidase;Phosphoprotein;Proteomicsidentification;Redox-activecenter;Referenceproteome	1-cysPrx_C;AhpC-TSA		ACEVEDO_FGFR1_TARGETS_IN_PROSTATE_CANCER_MODEL_DN;BAELDE_DIABETIC_NEPHROPATHY_DN;BLALOCK_ALZHEIMERS_DISEASE_INCIPIENT_UP;BLALOCK_ALZHEIMERS_DISEASE_UP;BOCHKIS_FOXA2_TARGETS;BURTON_ADIPOGENESIS_2;BURTON_ADIPOGENESIS_PEAK_AT_8HR;CAIRO_HEPATOBLASTOMA_CLASSES_UP;CARBOXYLESTERASE_ACTIVITY;CATABOLIC_PROCESS;CELLULAR_CATABOLIC_PROCESS;CELLULAR_LIPID_CATABOLIC_PROCESS;CELLULAR_LIPID_METABOLIC_PROCESS;CHI…	REACT_308972	29.7891	31.7326	26.9234	30.7823	31.0526	30.2489	30.1636	27.5033	29.6739	29.2692	29.3925	29.561
Q91X91	Q91X91	Nicotinate-nucleotide pyrophosphorylase [carboxylating]	Qprt	3326	-1.46026	1.61362	0.0409207	+	-0.891999	0.308265	0.637207		-1.77883	2.31069	0.0242266	+	-1.83314	1.42647	0.0579498										biosynthetic process;carboxylic acid catabolic process;carboxylic acid metabolic process;catabolic process;cellular biosynthetic process;cellular catabolic process;cellular component assembly;cellular component organization;cellular component organization or biogenesis;cellular ketone metabolic process;cellular metabolic process;cellular nitrogen compound biosynthetic process;cellular nitrogen co…	binding;catalytic activity;identical protein binding;nicotinate-nucleotide diphosphorylase (carboxylating) activity;protein binding;protein dimerization activity;protein homodimerization activity;transferase activity;transferase activity, transferring glycosyl groups;transferase activity, transferring pentosyl groups	cell part;cytoplasm;extracellular membrane-bounded organelle;extracellular organelle;extracellular region part;extracellular vesicular exosome;intracellular part;membrane-bounded organelle;membrane-bounded vesicle;organelle;vesicle	Nicotinate and nicotinamide metabolism	Completeproteome;Glycosyltransferase;Pyridinenucleotidebiosynthesis;Referenceproteome;Transferase	QRPTase_C;QRPTase_N		ALCALA_APOPTOSIS;ALCALAY_AML_BY_NPM1_LOCALIZATION_UP;CAIRO_LIVER_DEVELOPMENT_DN;CASORELLI_ACUTE_PROMYELOCYTIC_LEUKEMIA_DN;CELL_CELL_SIGNALING;CHICAS_RB1_TARGETS_CONFLUENT;chr16p11;CSR_LATE_UP.V1_DN;DAIRKEE_TERT_TARGETS_UP;DARWICHE_PAPILLOMA_RISK_HIGH_DN;DARWICHE_PAPILLOMA_RISK_LOW_DN;DARWICHE_SKIN_TUMOR_PROMOTER_DN;DARWICHE_SQUAMOUS_CELL_CARCINOMA_DN;FARMER_BREAST_CANCER_APOCRINE_VS_LUMINAL;FLECH…	REACT_340439	NaN	28.7217	NaN	26.8289	25.8274	26.8372	26.5636	22.6082	26.5275	25.8027	25.6862	25.4353
P35979	P35979	60S ribosomal protein L12	Rpl12	1745	-1.44963	3.10107	0.00317272	+	-1.04791	2.61925	0.0102279	+	-1.11433	2.28026	0.0250076	+	-0.716073	0.668335	0.262392										biosynthetic process;cellular biosynthetic process;cellular macromolecule biosynthetic process;cellular macromolecule metabolic process;cellular metabolic process;cellular process;cellular protein metabolic process;macromolecule biosynthetic process;macromolecule metabolic process;metabolic process;primary metabolic process;protein metabolic process;translation	binding;nucleic acid binding;RNA binding;structural constituent of ribosome;structural molecule activity	cell part;cytoplasmic part;intracellular non-membrane-bounded organelle;intracellular organelle;intracellular part;macromolecular complex;non-membrane-bounded organelle;organelle;ribonucleoprotein complex;ribosome	Ribosome	3D-structure;Acetylation;Completeproteome;Phosphoprotein;Referenceproteome;Ribonucleoprotein;Ribosomalprotein;RNA-binding	Ribosomal_L11;Ribosomal_L11_N		ACEVEDO_LIVER_CANCER_DN;ACEVEDO_NORMAL_TISSUE_ADJACENT_TO_LIVER_TUMOR_DN;BHATI_G2M_ARREST_BY_2METHOXYESTRADIOL_DN;BLUM_RESPONSE_TO_SALIRASIB_UP;CHAUHAN_RESPONSE_TO_METHOXYESTRADIOL_DN;chr9q32;CUI_TCF21_TARGETS_2_UP;ENK_UV_RESPONSE_KERATINOCYTE_UP;FEVR_CTNNB1_TARGETS_DN;GGGAGGRR_V$MAZ_Q6;GGGCGGR_V$SP1_Q6;GNF2_DAP3;GNF2_EIF3S6;GNF2_FBL;GNF2_GLTSCR2;GNF2_ST13;GNF2_TPT1;GSE10325_MYELOID_VS_LUPUS_MYEL…	REACT_279505;REACT_292264;REACT_302277;REACT_308559;REACT_311765;REACT_319670;REACT_331340;REACT_340387	26.8118	28.221	26.1984	27.8285	27.9435	27.3015	27.3338	26.903	26.8185	25.123	26.7055	26.4532
E9QN99;A0A087WSR2;A0A087WPF8;Q8VCR7;A0A087WRJ2;A0A087WP24;A0A1L1SUX1	E9QN99;A0A087WSR2;A0A087WPF8;Q8VCR7;A0A087WRJ2;A0A087WP24	Alpha/beta hydrolase domain-containing protein 14B	Abhd14b	1022	-1.41455	3.80131	0.00107193	+	-1.24032	1.89165	0.039159	+	-1.09449	3.05202	0.00838502	+	-0.929451	1.25825	0.0806457										biological regulation;metabolic process;positive regulation of biological process;positive regulation of biosynthetic process;positive regulation of cellular biosynthetic process;positive regulation of cellular metabolic process;positive regulation of cellular process;positive regulation of gene expression;positive regulation of macromolecule biosynthetic process;positive regulation of macromolec…	catalytic activity;hydrolase activity	cell part;cytoplasm;cytoplasmic part;cytosol;extracellular membrane-bounded organelle;extracellular organelle;extracellular region part;extracellular vesicular exosome;intracellular membrane-bounded organelle;intracellular non-membrane-bounded organelle;intracellular organelle;intracellular organelle part;intracellular part;membrane-bounded organelle;membrane-bounded vesicle;non-membrane-bounded …		Completeproteome;Cytoplasm;Hydrolase;Nucleus;Phosphoprotein;Proteomicsidentification;Referenceproteome	Abhydrolase_5;Abhydrolase_6		ACEVEDO_NORMAL_TISSUE_ADJACENT_TO_LIVER_TUMOR_DN;BHATI_G2M_ARREST_BY_2METHOXYESTRADIOL_DN;chr3p21;DARWICHE_PAPILLOMA_PROGRESSION_RISK;DARWICHE_PAPILLOMA_RISK_HIGH_DN;DARWICHE_PAPILLOMA_RISK_LOW_DN;DARWICHE_SKIN_TUMOR_PROMOTER_DN;DARWICHE_SQUAMOUS_CELL_CARCINOMA_DN;DODD_NASOPHARYNGEAL_CARCINOMA_UP;GSE11864_UNTREATED_VS_CSF1_IFNG_PAM3CYS_IN_MAC_UP;GSE11864_UNTREATED_VS_CSF1_IN_MAC_UP;GSE14000_4H_VS…		27.5704	29.5831	26.621	28.431	28.4927	28.4172	28.3437	27.1944	28.1364	27.0854	27.3374	27.1427
Q9CQ60;Q8CBG6;D3Z4X1;F6X8L5	Q9CQ60;Q8CBG6;D3Z4X1	6-phosphogluconolactonase	Pgls	3546	-1.39922	2.75817	0.00542933	+	-0.725736	0.837689	0.261842		-0.891586	2.01494	0.0349294	+	-0.625535	0.629217	0.283722										alcohol catabolic process;alcohol metabolic process;carbohydrate catabolic process;carbohydrate metabolic process;catabolic process;cellular carbohydrate catabolic process;cellular carbohydrate metabolic process;cellular metabolic process;cellular nitrogen compound metabolic process;cellular process;coenzyme metabolic process;cofactor metabolic process;glucose catabolic process;glucose metabolic …	6-phosphogluconolactonase activity;binding;carbohydrate binding;carboxylic ester hydrolase activity;catalytic activity;hydrolase activity;hydrolase activity, acting on ester bonds;monosaccharide binding;sugar binding	cell part;cytoplasm;extracellular membrane-bounded organelle;extracellular organelle;extracellular region part;extracellular vesicular exosome;intracellular part;membrane-bounded organelle;membrane-bounded vesicle;organelle;vesicle	Pentose phosphate pathway	Acetylation;Completeproteome;Cytoplasm;Hydrolase;Phosphoprotein;Proteomicsidentification;Referenceproteome	Glucosamine_iso		ALCOHOL_METABOLIC_PROCESS;BHATI_G2M_ARREST_BY_2METHOXYESTRADIOL_DN;BLALOCK_ALZHEIMERS_DISEASE_INCIPIENT_UP;BLALOCK_ALZHEIMERS_DISEASE_UP;CARBOHYDRATE_CATABOLIC_PROCESS;CARBOHYDRATE_METABOLIC_PROCESS;CATABOLIC_PROCESS;CELLULAR_CARBOHYDRATE_CATABOLIC_PROCESS;CELLULAR_CARBOHYDRATE_METABOLIC_PROCESS;CELLULAR_CATABOLIC_PROCESS;CELLULAR_MACROMOLECULE_CATABOLIC_PROCESS;chr19p13;COENZYME_METABOLIC_PROCES…	REACT_328939	26.3761	27.204	NaN	26.9669	26.8168	26.0728	25.6065	24.2078	26.0181	24.3598	25.0217	25.4636
Q9JII6;B1AXW3	Q9JII6;B1AXW3	Alcohol dehydrogenase [NADP(+)]	Akr1a1	4020	-1.39695	5.37235	9.8515e-05	+	0.364709	0.243276	0.701551		-0.673737	1.85696	0.0436268	+	-0.0628684	0.0662857	0.878756										alcohol metabolic process;aldehyde catabolic process;biosynthetic process;carbohydrate catabolic process;carbohydrate metabolic process;carboxylic acid biosynthetic process;carboxylic acid catabolic process;carboxylic acid metabolic process;catabolic process;cellular aldehyde metabolic process;cellular biosynthetic process;cellular carbohydrate metabolic process;cellular catabolic process;cellula…	alcohol dehydrogenase (NADP+) activity;alditol:NADP+ 1-oxidoreductase activity;aldo-keto reductase (NADP) activity;catalytic activity;L-glucuronate reductase activity;oxidoreductase activity;oxidoreductase activity, acting on CH-OH group of donors;oxidoreductase activity, acting on the CH-OH group of donors, NAD or NADP as acceptor	apical plasma membrane;cell part;cytoplasmic part;cytosol;extracellular membrane-bounded organelle;extracellular organelle;extracellular region part;extracellular space;extracellular vesicular exosome;intracellular part;membrane part;membrane-bounded organelle;membrane-bounded vesicle;organelle;plasma membrane part;vesicle	Caprolactam degradation;Glycerolipid metabolism;Glycolysis / Gluconeogenesis	3D-structure;Acetylation;Completeproteome;Directproteinsequencing;NADP;Oxidoreductase;Phosphoprotein;Proteomicsidentification;Referenceproteome	Aldo_ket_red		AAGCCAT,MIR-135A,MIR-135B;ALCOHOL_METABOLIC_PROCESS;ALDO_KETO_REDUCTASE_ACTIVITY;BAELDE_DIABETIC_NEPHROPATHY_UP;BENPORATH_MYC_TARGETS_WITH_EBOX;CARBOHYDRATE_METABOLIC_PROCESS;CELLULAR_CARBOHYDRATE_METABOLIC_PROCESS;CHEN_METABOLIC_SYNDROM_NETWORK;chr1p33;CHUNG_BLISTER_CYTOTOXICITY_UP;DAIRKEE_TERT_TARGETS_UP;DANG_BOUND_BY_MYC;ELECTRON_CARRIER_ACTIVITY;FARMER_BREAST_CANCER_APOCRINE_VS_BASAL;FARMER_B…		27.9203	30.1492	25.5934	29.4743	29.5142	28.6789	28.3213	26.711	28.5701	28.3054	28.2366	28.0949
Q3TJI8;P50172;F2Z3U6;F6TSI8	Q3TJI8;P50172	Corticosteroid 11-beta-dehydrogenase isozyme 1	Hsd11b1	1839	-1.39372	2.92779	0.00415172	+	-1.18994	4.15108	0.000536398	+	-1.25429	2.22518	0.0265291	+	-2.13358	3.66357	0.00131016	+									anatomical structure development;developmental process;lipid metabolic process;lung development;metabolic process;organ development;oxidation-reduction process;primary metabolic process;steroid metabolic process	11-beta-hydroxysteroid dehydrogenase (NADP+) activity;11-beta-hydroxysteroid dehydrogenase [NAD(P)] activity;catalytic activity;oxidoreductase activity;oxidoreductase activity, acting on CH-OH group of donors;oxidoreductase activity, acting on the CH-OH group of donors, NAD or NADP as acceptor;steroid dehydrogenase activity;steroid dehydrogenase activity, acting on the CH-OH group of donors, NAD …	cell part;cytoplasmic part;endoplasmic reticulum membrane;endoplasmic reticulum part;integral to membrane;intracellular organelle part;intracellular part;intrinsic to membrane;membrane;membrane part;organelle membrane;organelle part	Aldosterone-regulated sodium reabsorption;Steroid hormone biosynthesis	3D-structure;Completeproteome;Endoplasmicreticulum;Glycoprotein;Lipidmetabolism;Membrane;NADP;Oxidoreductase;Proteomicsidentification;Referenceproteome;Signal-anchor;Steroidmetabolism;Transmembrane;Transmembranehelix	adh_short		AACWWCAANK_UNKNOWN;ACAWYAAAG_UNKNOWN;BOYLAN_MULTIPLE_MYELOMA_C_D_DN;BURTON_ADIPOGENESIS_6;CAGCTG_V$AP4_Q5;CAGGTG_V$E12_Q6;CAHOY_ASTROCYTIC;CAIRO_HEPATOBLASTOMA_CLASSES_DN;CAR_IGFBP1;CATTGTYY_V$SOX9_B1;CCAWYNNGAAR_UNKNOWN;CCTNTMAGA_UNKNOWN;CHIANG_LIVER_CANCER_SUBCLASS_CTNNB1_UP;CHIANG_LIVER_CANCER_SUBCLASS_PROLIFERATION_DN;chr1q32;CHYLA_CBFA2T3_TARGETS_UP;CTTTGA_V$LEF1_Q2;ENK_UV_RESPONSE_EPIDERMIS…	REACT_297756	29.879	30.11	30.6351	30.1303	30.3336	30.3976	30.5626	31.3656	29.1099	28.3267	29.9655	29.3924
A2AL12;Q8BG05;A2AL13;V9GX38	A2AL12;Q8BG05	Heterogeneous nuclear ribonucleoprotein A3	Hnrnpa3	499	-1.36095	2.46688	0.00870279	+	-0.0332632	0.0238052	0.970032		-1.3848	2.13162	0.0295134	+	0.710774	0.741255	0.225954										cellular macromolecule metabolic process;cellular metabolic process;cellular nitrogen compound metabolic process;cellular process;macromolecule metabolic process;metabolic process;mRNA metabolic process;mRNA processing;nitrogen compound metabolic process;nucleic acid metabolic process;nucleobase-containing compound metabolic process;primary metabolic process;RNA metabolic process;RNA processing;R…	binding;nucleic acid binding;nucleotide binding;RNA binding	cell part;intracellular organelle part;intracellular part;macromolecular complex;nuclear part;organelle part;ribonucleoprotein complex;spliceosomal complex	Spliceosome	Acetylation;Alternativesplicing;Completeproteome;Directproteinsequencing;Methylation;mRNAprocessing;mRNAsplicing;Nucleus;Phosphoprotein;Proteomicsidentification;Referenceproteome;Repeat;Ribonucleoprotein;RNA-binding;Spliceosome	HnRNPA1;RRM_1		BAELDE_DIABETIC_NEPHROPATHY_DN;CACGTG_V$MYC_Q2;CAIRO_HEPATOBLASTOMA_CLASSES_UP;CASORELLI_ACUTE_PROMYELOCYTIC_LEUKEMIA_DN;chr2q31;CTTTAAR_UNKNOWN;FAELT_B_CLL_WITH_VH_REARRANGEMENTS_UP;FLECHNER_PBL_KIDNEY_TRANSPLANT_REJECTED_VS_OK_UP;GAUSSMANN_MLL_AF4_FUSION_TARGETS_F_UP;GCNP_SHH_UP_LATE.V1_UP;GGCNKCCATNK_UNKNOWN;GGGAGGRR_V$MAZ_Q6;GNF2_ANP32B;GNF2_APEX1;GNF2_DEK;GNF2_DENR;GNF2_ELAC2;GNF2_HAT1;GNF2_…	REACT_307866;REACT_340895	27.1973	28.6919	26.2568	28.5408	28.7474	28.5012	28.6808	27.5508	27.5502	25.4908	26.8695	26.9386
Q91XF0;A2A6E7	Q91XF0	Pyridoxine-5-phosphate oxidase	Pnpo	3334	-1.35662	2.60586	0.00690702	+	-1.25221	1.40175	0.0957254		-1.5375	3.28396	0.00596491	+	0.158821	0.146521	0.751342										biosynthetic process;cellular biosynthetic process;cellular metabolic process;cellular process;coenzyme biosynthetic process;coenzyme metabolic process;cofactor biosynthetic process;cofactor metabolic process;heterocycle metabolic process;metabolic process;pyridoxal phosphate biosynthetic process;pyridoxal phosphate metabolic process;pyridoxine biosynthetic process;pyridoxine metabolic process;sm…	binding;catalytic activity;coenzyme binding;cofactor binding;FMN binding;nucleotide binding;oxidoreductase activity;oxidoreductase activity, acting on the CH-NH2 group of donors;oxidoreductase activity, acting on the CH-NH2 group of donors, oxygen as acceptor;pyridoxamine-phosphate oxidase activity	cell part;cytoplasm;extracellular membrane-bounded organelle;extracellular organelle;extracellular region part;extracellular vesicular exosome;intracellular organelle part;intracellular part;membrane-bounded organelle;membrane-bounded vesicle;nuclear part;nucleoplasm;organelle;organelle part;vesicle	Vitamin B6 metabolism	Completeproteome;Directproteinsequencing;Flavoprotein;FMN;Oxidoreductase;Phosphoprotein;Proteomicsidentification;Pyridoxalphosphate;Pyridoxinebiosynthesis;Referenceproteome	PNPOx_C;Pyridox_oxidase		AGUIRRE_PANCREATIC_CANCER_COPY_NUMBER_UP;BRUINS_UVC_RESPONSE_VIA_TP53_GROUP_A;CAGGTA_V$AREB6_01;CAGGTG_V$E12_Q6;CHIANG_LIVER_CANCER_SUBCLASS_PROLIFERATION_DN;chr17q21;GRADE_COLON_AND_RECTAL_CANCER_UP;GSE15930_NAIVE_VS_72H_IN_VITRO_STIM_IL12_CD8_TCELL_UP;GSE17580_TREG_VS_TEFF_DN;GSE17721_0.5H_VS_12H_CPG_BMDM_UP;GSE17721_0.5H_VS_12H_GARDIQUIMOD_BMDM_UP;GSE17721_0.5H_VS_24H_CPG_BMDM_UP;GSE17721_0.5H…	REACT_325294	NaN	26.6202	NaN	26.3351	26.7058	25.4286	25.4837	NaN	25.4618	25.0211	24.0512	24.6955
P58252	P58252	Elongation factor 2	Eef2	1929	-1.35644	3.18724	0.00275742	+	-0.542006	0.647092	0.363247		-0.698454	2.18619	0.0275215	+	-0.662157	1.12466	0.105584										biological regulation;biosynthetic process;cell differentiation;cellular biosynthetic process;cellular developmental process;cellular macromolecule biosynthetic process;cellular macromolecule metabolic process;cellular metabolic process;cellular process;developmental process;hemopoietic progenitor cell differentiation;macromolecule biosynthetic process;macromolecule metabolic process;metabolic pr…	binding;catalytic activity;enzyme binding;GTP binding;GTPase activity;guanyl nucleotide binding;guanyl ribonucleotide binding;hydrolase activity;hydrolase activity, acting on acid anhydrides;hydrolase activity, acting on acid anhydrides, in phosphorus-containing anhydrides;kinase binding;nucleic acid binding;nucleoside-triphosphatase activity;nucleotide binding;protein binding;protein kinase bind…	aggresome;cell part;cytoplasm;extracellular membrane-bounded organelle;extracellular organelle;extracellular region part;extracellular vesicular exosome;inclusion body;intracellular part;macromolecular complex;membrane;membrane-bounded organelle;membrane-bounded vesicle;organelle;plasma membrane;polysome;ribonucleoprotein complex;vesicle		Acetylation;Completeproteome;Cytoplasm;Directproteinsequencing;Elongationfactor;GTP-binding;Isopeptidebond;Methylation;Nucleotide-binding;Nucleus;Phosphoprotein;Proteinbiosynthesis;Referenceproteome;Ublconjugation	EFG_C;EFG_II;EFG_IV;GTP_EFTU;GTP_EFTU_D2		ACEVEDO_LIVER_CANCER_DN;ACEVEDO_NORMAL_TISSUE_ADJACENT_TO_LIVER_TUMOR_DN;BCAT_BILD_ET_AL_UP;BENPORATH_EED_TARGETS;BENPORATH_NANOG_TARGETS;BENPORATH_SOX2_TARGETS;BHATI_G2M_ARREST_BY_2METHOXYESTRADIOL_DN;BILANGES_SERUM_AND_RAPAMYCIN_SENSITIVE_GENES;BIOCARTA_EIF_PATHWAY;BLUM_RESPONSE_TO_SALIRASIB_UP;CHNG_MULTIPLE_MYELOMA_HYPERPLOID_UP;DIRMEIER_LMP1_RESPONSE_EARLY;FLOTHO_PEDIATRIC_ALL_THERAPY_RESPONS…	REACT_311765;REACT_333333	30.5923	31.8353	28.7274	31.285	31.714	30.592	30.4122	29.4937	30.5877	29.4157	29.5794	29.5602
Q9JM62;Q9JM62-2;D3Z6V2	Q9JM62;Q9JM62-2	Receptor expression-enhancing protein 6	Reep6	4068	-1.3401	3.37002	0.00205787	+	-1.09132	2.06792	0.0283681	+	-1.12356	3.61416	0.00385404	+	-1.94411	1.62998	0.0387913	+									biological regulation;regulation of biological process;regulation of cellular localization;regulation of cellular process;regulation of intracellular transport;regulation of localization;regulation of transport		apical part of cell;cell part;cell projection;cytoplasmic part;endoplasmic reticulum membrane;endoplasmic reticulum part;integral to membrane;intracellular membrane-bounded organelle;intracellular organelle;intracellular organelle part;intracellular part;intrinsic to membrane;membrane;membrane part;membrane-bounded organelle;neuron projection;nucleus;organelle;organelle membrane;organelle part;ro…		Alternativesplicing;Completeproteome;Endoplasmicreticulum;Membrane;Proteomicsidentification;Referenceproteome;Transmembrane;Transmembranehelix	TB2_DP1_HVA22		ACEVEDO_LIVER_CANCER_DN;ACEVEDO_NORMAL_TISSUE_ADJACENT_TO_LIVER_TUMOR_DN;BRUINS_UVC_RESPONSE_VIA_TP53_GROUP_B;BURTON_ADIPOGENESIS_6;CAGCTG_V$AP4_Q5;CCCNNGGGAR_V$OLF1_01;chr19p13;CRX_DN.V1_UP;CRX_NRL_DN.V1_UP;CTTTGT_V$LEF1_Q2;DODD_NASOPHARYNGEAL_CARCINOMA_UP;ESC_J1_UP_EARLY.V1_DN;GGGCGGR_V$SP1_Q6;GGGYGTGNY_UNKNOWN;GOZGIT_ESR1_TARGETS_UP;GRAESSMANN_APOPTOSIS_BY_DOXORUBICIN_DN;GSE15930_STIM_VS_STIM_…		NaN	26.6454	NaN	27.7245	27.864	27.8207	27.388	NaN	27.2237	25.8241	26.875	26.2617
P16331;A0A1W2P6U4;A0A1W2P7X8;A0A1W2P781	P16331	Phenylalanine-4-hydroxylase	Pah	1568	-1.32098	1.91827	0.0231211	+	-1.91754	2.09796	0.0268466	+	-1.15382	2.9232	0.0103647	+	-1.843	2.15944	0.0142744	+									amine catabolic process;amine metabolic process;aromatic amino acid family catabolic process;aromatic amino acid family metabolic process;aromatic compound catabolic process;carboxylic acid catabolic process;carboxylic acid metabolic process;catabolic process;cellular amine metabolic process;cellular amino acid catabolic process;cellular amino acid metabolic process;cellular aromatic compound met…	amine binding;amino acid binding;binding;carboxylic acid binding;catalytic activity;cation binding;ion binding;iron ion binding;metal ion binding;monooxygenase activity;oxidoreductase activity;oxidoreductase activity, acting on paired donors, with incorporation or reduction of molecular oxygen;oxidoreductase activity, acting on paired donors, with incorporation or reduction of molecular oxygen, r…	extracellular membrane-bounded organelle;extracellular organelle;extracellular region part;extracellular vesicular exosome;membrane-bounded organelle;membrane-bounded vesicle;organelle;vesicle	Phenylalanine metabolism;Phenylalanine, tyrosine and tryptophan biosynthesis	Acetylation;Allostericenzyme;Completeproteome;Directproteinsequencing;Diseasemutation;Iron;Metal-binding;Monooxygenase;Oxidoreductase;Phenylalaninecatabolism;Phosphoprotein;Referenceproteome	ACT;Biopterin_H		AMINE_BIOSYNTHETIC_PROCESS;AMINE_METABOLIC_PROCESS;AMINO_ACID_AND_DERIVATIVE_METABOLIC_PROCESS;AMINO_ACID_METABOLIC_PROCESS;BIOSYNTHETIC_PROCESS;BLALOCK_ALZHEIMERS_DISEASE_INCIPIENT_UP;BLALOCK_ALZHEIMERS_DISEASE_UP;CAR_HPX;CAR_IGFBP1;CARBOXYLIC_ACID_METABOLIC_PROCESS;CELLULAR_BIOSYNTHETIC_PROCESS;CERVERA_SDHB_TARGETS_2;chr12q22;DIERICK_SEROTONIN_FUNCTION_GENES;FEVR_CTNNB1_TARGETS_UP;FLECHNER_BIOP…	REACT_336040	28.7342	30.0173	25.845	29.9039	30.331	29.2534	28.7406	26.7912	30.0979	27.8114	28.4427	27.9828
O88844;A0A087WPT4;A0A087WRS9;D3YVY3;A0A087WRM4	O88844	Isocitrate dehydrogenase [NADP] cytoplasmic	Idh1	1380	-1.30239	4.79205	0.000245219	+	-0.808369	1.58744	0.0679732		-1.44914	4.20295	0.00154294	+	-1.19706	2.08268	0.016441	+									2-oxoglutarate metabolic process;acetyl-CoA catabolic process;acetyl-CoA metabolic process;amine metabolic process;anatomical structure development;biological regulation;carbohydrate metabolic process;carboxylic acid metabolic process;catabolic process;cellular aldehyde metabolic process;cellular amine metabolic process;cellular amino acid metabolic process;cellular carbohydrate metabolic process…	binding;catalytic activity;cation binding;coenzyme binding;cofactor binding;identical protein binding;ion binding;isocitrate dehydrogenase (NADP+) activity;isocitrate dehydrogenase activity;magnesium ion binding;metal ion binding;NAD binding;NADP binding;nucleotide binding;oxidoreductase activity;oxidoreductase activity, acting on CH-OH group of donors;oxidoreductase activity, acting on the CH-OH…	cell part;cytoplasm;cytoplasmic part;cytosol;extracellular membrane-bounded organelle;extracellular organelle;extracellular region part;extracellular vesicular exosome;intracellular membrane-bounded organelle;intracellular organelle;intracellular part;membrane-bounded organelle;membrane-bounded vesicle;microbody;mitochondrion;organelle;peroxisome;vesicle	Carbon fixation pathways in prokaryotes;Citrate cycle (TCA cycle);Glutathione metabolism;Peroxisome	3D-structure;Acetylation;Completeproteome;Cytoplasm;Directproteinsequencing;Glyoxylatebypass;Magnesium;Manganese;Metal-binding;NADP;Oxidoreductase;Phosphoprotein;Proteomicsidentification;Referenceproteome;Tricarboxylicacidcycle	Iso_dh		AAAYWAACM_V$HFH4_01;AATGTGA,MIR-23A,MIR-23B;ACEVEDO_LIVER_TUMOR_VS_NORMAL_ADJACENT_TISSUE_UP;AFFAR_YY1_TARGETS_DN;BERENJENO_TRANSFORMED_BY_RHOA_DN;BHATTACHARYA_EMBRYONIC_STEM_CELL;BMI1_DN.V1_DN;BMI1_DN_MEL18_DN.V1_DN;BOCHKIS_FOXA2_TARGETS;BURTON_ADIPOGENESIS_PEAK_AT_0HR;CARBOHYDRATE_METABOLIC_PROCESS;CARBOXYLIC_ACID_METABOLIC_PROCESS;CELLULAR_CARBOHYDRATE_METABOLIC_PROCESS;CHEN_LVAD_SUPPORT_OF_FA…	REACT_298351	30.1597	31.5701	29.0962	31.1423	31.3784	30.8366	30.4895	29.9166	30.519	29.8325	29.7583	29.6295
Q8VIJ6	Q8VIJ6	Splicing factor, proline- and glutamine-rich	Sfpq	3260	-1.29559	3.08121	0.00328101	+	-0.199232	0.258073	0.686316		-2.0331	4.16352	0.00160323	+	-1.8298	2.07281	0.0167372	+					+		+		alternative nuclear mRNA splicing, via spliceosome;biological regulation;biosynthetic process;cellular biosynthetic process;cellular component organization;cellular component organization at cellular level;cellular component organization or biogenesis;cellular component organization or biogenesis at cellular level;cellular macromolecule biosynthetic process;cellular macromolecule metabolic proces…	binding;core promoter binding;DNA binding;enzyme binding;histone deacetylase binding;nucleic acid binding;nucleotide binding;protein binding;regulatory region DNA binding;regulatory region nucleic acid binding;sequence-specific DNA binding;transcription regulatory region DNA binding;transcription regulatory region sequence-specific DNA binding	cell part;chromatin;chromosomal part;cytoplasm;intracellular membrane-bounded organelle;intracellular organelle;intracellular organelle part;intracellular part;membrane-bounded organelle;nuclear body;nuclear matrix;nuclear part;nucleoplasm;nucleoplasm part;nucleus;organelle;organelle part;paraspeckles		Acetylation;Activator;Biologicalrhythms;Completeproteome;Cytoplasm;Directproteinsequencing;DNA-binding;DNAdamage;DNArepair;Methylation;mRNAprocessing;mRNAsplicing;Nucleus;Phosphoprotein;Referenceproteome;Repeat;Repressor;RNA-binding;Transcription;Transcriptionregulation	NOPS;RRM_1		AAGWWRNYGGC_UNKNOWN;ACAWNRNSRCGG_UNKNOWN;ATAGGAA,MIR-202;ATGGYGGA_UNKNOWN;BACOLOD_RESISTANCE_TO_ALKYLATING_AGENTS_DN;BANDRES_RESPONSE_TO_CARMUSTIN_MGMT_48HR_DN;BENPORATH_CYCLING_GENES;BENPORATH_SOX2_TARGETS;BIDUS_METASTASIS_UP;BILBAN_B_CLL_LPL_DN;BIOPOLYMER_METABOLIC_PROCESS;BLALOCK_ALZHEIMERS_DISEASE_DN;BLUM_RESPONSE_TO_SALIRASIB_DN;BORCZUK_MALIGNANT_MESOTHELIOMA_DN;BROWNE_HCMV_INFECTION_2HR_UP;…		25.0566	26.4013	NaN	26.3982	26.4021	26.011	26.2899	25.4649	25.1469	NaN	24.1756	24.482
Q3V117;Q91V92;Q3TS02	Q3V117;Q91V92	ATP-citrate synthase	Acly	2371	-1.28923	2.5747	0.00729077	+	-1.8585	2.48827	0.0130125	+	-1.64775	2.25091	0.0259336	+	-1.72522	1.91101	0.0225579	+									acetyl-CoA biosynthetic process;acetyl-CoA metabolic process;biosynthetic process;carbohydrate metabolic process;cellular biosynthetic process;cellular carbohydrate metabolic process;cellular metabolic process;cellular process;coenzyme biosynthetic process;coenzyme metabolic process;cofactor biosynthetic process;cofactor metabolic process;lipid biosynthetic process;lipid metabolic process;metabol…	acid-thiol ligase activity;adenyl nucleotide binding;adenyl ribonucleotide binding;ATP binding;ATP citrate synthase activity;binding;catalytic activity;cation binding;CoA-ligase activity;cofactor binding;ion binding;ligase activity;ligase activity, forming carbon-sulfur bonds;metal ion binding;nucleotide binding;purine nucleotide binding;purine ribonucleoside triphosphate binding;purine ribonucle…	cell part;cytoplasm;cytoplasmic part;extracellular membrane-bounded organelle;extracellular organelle;extracellular region part;extracellular vesicular exosome;intracellular;intracellular membrane-bounded organelle;intracellular organelle;intracellular organelle part;intracellular part;membrane;membrane-bounded organelle;membrane-bounded vesicle;mitochondrion;nuclear part;nucleoplasm;organelle;or…	Carbon fixation pathways in prokaryotes;Citrate cycle (TCA cycle)	Acetylation;ATP-binding;Completeproteome;Cytoplasm;Isopeptidebond;Lipidbiosynthesis;Lipidmetabolism;Magnesium;Metal-binding;Nucleotide-binding;Phosphoprotein;Proteomicsidentification;Referenceproteome;Transferase;Ublconjugation	ATP-grasp_2;Citrate_synt;CoA_binding;Ligase_CoA		ACEVEDO_LIVER_CANCER_UP;ACEVEDO_LIVER_TUMOR_VS_NORMAL_ADJACENT_TISSUE_UP;AGUIRRE_PANCREATIC_CANCER_COPY_NUMBER_UP;AKL_HTLV1_INFECTION_UP;BILD_SRC_ONCOGENIC_SIGNATURE;BLUM_RESPONSE_TO_SALIRASIB_DN;BOQUEST_STEM_CELL_CULTURED_VS_FRESH_UP;BOYAULT_LIVER_CANCER_SUBCLASS_G123_UP;CACGTG_V$MYC_Q2;CAGGTG_V$E12_Q6;CAIRO_HEPATOBLASTOMA_CLASSES_UP;CAIRO_HEPATOBLASTOMA_UP;CARBOHYDRATE_METABOLIC_PROCESS;CARBOXY…	REACT_304407;REACT_333964	29.4881	30.1669	26.3341	29.2374	29.424	29.2396	29.0037	27.722	28.6267	27.0702	28.3669	28.2643
A2ADY9;Q9DAF3	A2ADY9	Protein DDI1 homolog 2	Ddi2	478	-1.25327	2.96839	0.003898	+	-0.889564	1.64057	0.0622292		-1.93647	6.2154	7.90555e-05	+	-0.44889	0.291075	0.562369						+					aspartic-type endopeptidase activity;aspartic-type peptidase activity;catalytic activity;endopeptidase activity;hydrolase activity;peptidase activity;peptidase activity, acting on L-amino acid peptides			3D-structure;Completeproteome;Phosphoprotein;Referenceproteome	Asp_protease;ubiquitin		CHARAFE_BREAST_CANCER_LUMINAL_VS_MESENCHYMAL_UP;chr11q22;chr1p36;CTACCTC,LET-7A,LET-7B,LET-7C,LET-7D,LET-7E,LET-7F,MIR-98,LET-7G,LET-7I;DOUGLAS_BMI1_TARGETS_DN;GRAESSMANN_APOPTOSIS_BY_DOXORUBICIN_DN;GSE13306_RA_VS_UNTREATED_TREG_UP;GSE13306_TREG_RA_VS_TCONV_RA_UP;GSE14308_TH1_VS_TH17_DN;GSE14308_TH17_VS_NAIVE_CD4_TCELL_DN;GSE14308_TH2_VS_TH17_DN;GSE14769_20MIN_VS_360MIN_LPS_BMDM_UP;GSE2197_CPG_DN…		24.2435	25.8476	NaN	25.6966	25.6945	24.8687	24.8531	NaN	24.2395	NaN	23.4585	24.235
P35700;B1AXW5;B1AXW6;B1AXW4	P35700;B1AXW5;B1AXW6;B1AXW4	Peroxiredoxin-1	Prdx1	1743	-1.24933	3.99113	0.000807469	+	0.952443	0.954971	0.214055		-0.761629	2.45027	0.0198573	+	-0.83971	1.03686	0.125352										anatomical structure homeostasis;biological regulation;catabolic process;cell killing;cell proliferation;cellular catabolic process;cellular metabolic process;cellular process;cellular response to chemical stimulus;cellular response to hydrogen peroxide;cellular response to oxidative stress;cellular response to oxygen radical;cellular response to reactive oxygen species;cellular response to stimu…	antioxidant activity;binding;catalytic activity;cation binding;heme binding;identical protein binding;ion binding;iron ion binding;metal ion binding;oxidoreductase activity;oxidoreductase activity, acting on paired donors, with incorporation or reduction of molecular oxygen;oxidoreductase activity, acting on peroxide as acceptor;peroxidase activity;peroxiredoxin activity;protein binding;tetrapyrr…	cell part;chromatin;chromosomal part;cytoplasm;cytoplasmic membrane-bounded vesicle;cytoplasmic part;cytoplasmic vesicle;cytosol;euchromatin;extracellular membrane-bounded organelle;extracellular organelle;extracellular region part;extracellular space;extracellular vesicular exosome;intracellular membrane-bounded organelle;intracellular non-membrane-bounded organelle;intracellular organelle;intra…	Peroxisome	Acetylation;Antioxidant;Completeproteome;Cytoplasm;Directproteinsequencing;Disulfidebond;Oxidoreductase;Peroxidase;Phosphoprotein;Proteomicsidentification;Redox-activecenter;Referenceproteome	1-cysPrx_C;AhpC-TSA		ANATOMICAL_STRUCTURE_DEVELOPMENT;BENPORATH_SOX2_TARGETS;BOCHKIS_FOXA2_TARGETS;BRUECKNER_TARGETS_OF_MIRLET7A3_UP;CATTGTYY_V$SOX9_B1;CAVARD_LIVER_CANCER_MALIGNANT_VS_BENIGN;CELL_PROLIFERATION_GO_0008283;CHIBA_RESPONSE_TO_TSA;chr1p34;DELLA_RESPONSE_TO_TSA_AND_BUTYRATE;DODD_NASOPHARYNGEAL_CARCINOMA_UP;FERRANDO_T_ALL_WITH_MLL_ENL_FUSION_UP;FOURNIER_ACINAR_DEVELOPMENT_LATE_2;GRADE_COLON_AND_RECTAL_CANC…	REACT_308972;REACT_360191	30.1333	31.9685	27.8071	31.4773	31.5953	31.1862	31.165	29.4569	30.7439	29.7549	30.1341	30.1263
Q91X83;A0A286YCQ9	Q91X83	S-adenosylmethionine synthase isoform type-1	Mat1a	3325	-1.22422	2.33272	0.0107932	+	-1.57718	2.50085	0.0127313	+	-1.30414	2.54341	0.017922	+	-0.645046	0.79661	0.201677										amine biosynthetic process;amine metabolic process;biosynthetic process;carboxylic acid biosynthetic process;carboxylic acid metabolic process;cellular amine metabolic process;cellular amino acid biosynthetic process;cellular amino acid metabolic process;cellular biosynthetic process;cellular ketone metabolic process;cellular metabolic process;cellular modified amino acid biosynthetic process;cel…	adenyl nucleotide binding;adenyl ribonucleotide binding;ATP binding;binding;catalytic activity;cation binding;ion binding;metal ion binding;methionine adenosyltransferase activity;nucleotide binding;purine nucleotide binding;purine ribonucleoside triphosphate binding;purine ribonucleotide binding;ribonucleotide binding;transferase activity;transferase activity, transferring alkyl or aryl (other t…	cell part;cytoplasmic part;cytosol;intracellular part	Cysteine and methionine metabolism	ATP-binding;Cobalt;Completeproteome;Disulfidebond;Magnesium;Metal-binding;Nucleotide-binding;One-carbonmetabolism;Potassium;Referenceproteome;S-nitrosylation;Transferase	S-AdoMet_synt_C;S-AdoMet_synt_M;S-AdoMet_synt_N		ACEVEDO_LIVER_CANCER_DN;ACEVEDO_NORMAL_TISSUE_ADJACENT_TO_LIVER_TUMOR_DN;AMINE_METABOLIC_PROCESS;AMINO_ACID_AND_DERIVATIVE_METABOLIC_PROCESS;AMINO_ACID_METABOLIC_PROCESS;BANDRES_RESPONSE_TO_CARMUSTIN_MGMT_48HR_DN;BOCHKIS_FOXA2_TARGETS;BOYAULT_LIVER_CANCER_SUBCLASS_G123_DN;BROWN_MYELOID_CELL_DEVELOPMENT_DN;CAIRO_HEPATOBLASTOMA_DN;CARBOXYLIC_ACID_METABOLIC_PROCESS;CHIANG_LIVER_CANCER_SUBCLASS_PROLI…	REACT_277860;REACT_283123	29.9966	31.1802	27.9489	30.6959	30.9766	30.6389	30.047	28.5305	30.6033	28.6947	28.9744	29.0336
Q9QWG7;Q9QWG7-2	Q9QWG7;Q9QWG7-2	Sulfotransferase family cytosolic 1B member 1	Sult1b1	4080	-1.20856	1.77414	0.0301391	+	-2.72983	7.14236	2.1661e-06	+	-2.07244	6.52733	5.30041e-05	+	-1.20183	1.50845	0.0495751	+	+		+		+		+		alcohol metabolic process;amine metabolic process;benzene-containing compound metabolic process;biological regulation;carboxylic acid metabolic process;cell differentiation;cellular amine metabolic process;cellular amino acid metabolic process;cellular aromatic compound metabolic process;cellular developmental process;cellular ketone metabolic process;cellular metabolic process;cellular modified …	aryl sulfotransferase activity;catalytic activity;sulfotransferase activity;transferase activity;transferase activity, transferring sulfur-containing groups	cell part;cytoplasmic part;cytosol;intracellular part		Alternativesplicing;Completeproteome;Cytoplasm;Lipidmetabolism;Referenceproteome;Steroidmetabolism;Transferase	Sulfotransfer_1		ALCOHOL_METABOLIC_PROCESS;AMINE_METABOLIC_PROCESS;AMINO_ACID_AND_DERIVATIVE_METABOLIC_PROCESS;AMINO_ACID_DERIVATIVE_METABOLIC_PROCESS;AROMATIC_COMPOUND_METABOLIC_PROCESS;ATF2_UP.V1_UP;BIOGENIC_AMINE_METABOLIC_PROCESS;CAIRO_HEPATOBLASTOMA_CLASSES_DN;CHIANG_LIVER_CANCER_SUBCLASS_CTNNB1_UP;CHIANG_LIVER_CANCER_SUBCLASS_PROLIFERATION_DN;chr4q13;GSE11057_NAIVE_VS_CENT_MEMORY_CD4_TCELL_UP;GSE11864_UNTRE…	REACT_309610	NaN	24.5207	NaN	24.1969	24.1033	23.8515	NaN	NaN	24.4166	22.135	22.556	22.2917
P70333	P70333	Heterogeneous nuclear ribonucleoprotein H2	Hnrnph2	2084	-1.19168	2.59849	0.00698246	+	-0.11577	0.162214	0.78917		2.99191	2.7576	0.0130287	+	NaN	NaN	NaN							+	+	+		binding;nucleotide binding	cell part;intracellular organelle part;intracellular part;macromolecular complex;membrane;nuclear part;nucleoplasm;organelle part;ribonucleoprotein complex		Acetylation;Completeproteome;Nucleus;Phosphoprotein;Referenceproteome;Repeat;Ribonucleoprotein;RNA-binding	zf-RNPHF		ACTGAAA,MIR-30A-3P,MIR-30E-3P;ATGGYGGA_UNKNOWN;BENPORATH_NANOG_TARGETS;BYSTRYKH_HEMATOPOIESIS_STEM_CELL_AND_BRAIN_QTL_TRANS;BYSTRYKH_HEMATOPOIESIS_STEM_CELL_QTL_TRANS;CACGTG_V$MYC_Q2;CAGTATT,MIR-200B,MIR-200C,MIR-429;CASORELLI_ACUTE_PROMYELOCYTIC_LEUKEMIA_DN;chrxq22;CTTGTAT,MIR-381;DIAZ_CHRONIC_MEYLOGENOUS_LEUKEMIA_UP;FLECHNER_BIOPSY_KIDNEY_TRANSPLANT_OK_VS_DONOR_UP;GATTGGY_V$NFY_Q6_01;GGGAGGRR_V…	REACT_307866;REACT_340895	NaN	25.6092	NaN	25.5144	25.7764	NaN	25.519	24.4186	24.7381	NaN	23.3647	24.5612
Q9Z0S1;A0A1B0GRV0;D3Z0E6;D3Z5X0	Q9Z0S1;A0A1B0GRV0;D3Z0E6	3(2),5-bisphosphate nucleotidase 1	Bpnt1	4216	-1.17916	5.81685	5.18356e-05	+	-0.743945	0.975139	0.206716		-1.20908	3.27681	0.00601558	+	-2.18901	1.7074	0.0333666	+									cellular lipid metabolic process;cellular metabolic process;cellular process;dephosphorylation;glycerolipid metabolic process;glycerophospholipid metabolic process;lipid metabolic process;lipid modification;lipid phosphorylation;metabolic process;organophosphate metabolic process;phosphate-containing compound metabolic process;phosphatidylinositol metabolic process;phosphatidylinositol phosphoryl…	3'(2'),5'-bisphosphate nucleotidase activity;binding;catalytic activity;cation binding;hydrolase activity;hydrolase activity, acting on ester bonds;inositol bisphosphate phosphatase activity;inositol or phosphatidylinositol phosphatase activity;inositol phosphate phosphatase activity;inositol-1,4-bisphosphate 1-phosphatase activity;ion binding;magnesium ion binding;metal ion binding;nucleotidase …	extracellular membrane-bounded organelle;extracellular organelle;extracellular region part;extracellular vesicular exosome;membrane-bounded organelle;membrane-bounded vesicle;organelle;vesicle	Sulfur metabolism	Acetylation;Completeproteome;Hydrolase;Lithium;Magnesium;Metal-binding;Phosphoprotein;Proteomicsidentification;Referenceproteome	Inositol_P		AACATTC,MIR-409-3P;ACATTCC,MIR-1,MIR-206;ANATOMICAL_STRUCTURE_DEVELOPMENT;BOYLAN_MULTIPLE_MYELOMA_C_D_UP;CHEN_LIVER_METABOLISM_QTL_CIS;chr1q42;CTATGCA,MIR-153;GRAESSMANN_APOPTOSIS_BY_DOXORUBICIN_DN;GRAESSMANN_APOPTOSIS_BY_SERUM_DEPRIVATION_UP;GRAESSMANN_RESPONSE_TO_MC_AND_DOXORUBICIN_DN;GSE13411_NAIVE_VS_SWITCHED_MEMORY_BCELL_UP;GSE13485_DAY1_VS_DAY21_YF17D_VACCINE_PBMC_DN;GSE13485_DAY1_VS_DAY3_Y…	REACT_309610	NaN	25.9403	24.0735	25.0483	25.5071	24.3742	24.7006	24.3297	24.3395	24.1027	24.4677	24.4064
Q91Z53;D6REG4;B1AXQ0	Q91Z53;D6REG4	Glyoxylate reductase/hydroxypyruvate reductase	Grhpr	3355	-1.15678	5.65844	6.60075e-05	+	-1.31805	3.03768	0.00461031	+	-0.80863	2.17795	0.0278537	+	-1.02917	1.48768	0.0515623										carboxylic acid metabolic process;cellular component assembly;cellular component organization;cellular component organization or biogenesis;cellular ketone metabolic process;cellular metabolic process;cellular process;dicarboxylic acid metabolic process;establishment of localization;excretion;macromolecular complex assembly;macromolecular complex subunit organization;metabolic process;multicellul…	binding;carboxylic acid binding;catalytic activity;coenzyme binding;cofactor binding;glycerate dehydrogenase activity;glyoxylate reductase (NADP) activity;hydroxypyruvate reductase activity;identical protein binding;NAD binding;NADP binding;NADPH binding;nucleotide binding;oxidoreductase activity;oxidoreductase activity, acting on CH-OH group of donors;oxidoreductase activity, acting on the CH-OH…	cell part;cytoplasm;cytoplasmic part;cytosol;extracellular membrane-bounded organelle;extracellular organelle;extracellular region part;extracellular vesicular exosome;intracellular part;membrane-bounded organelle;membrane-bounded vesicle;organelle;vesicle	Glyoxylate and dicarboxylate metabolism;Pyruvate metabolism	Completeproteome;Directproteinsequencing;NADP;Oxidoreductase;Phosphoprotein;Proteomicsidentification;Referenceproteome	2-Hacid_dh;2-Hacid_dh_C		BOYAULT_LIVER_CANCER_SUBCLASS_G123_DN;BRUINS_UVC_RESPONSE_LATE;CHIANG_LIVER_CANCER_SUBCLASS_CTNNB1_UP;CHIANG_LIVER_CANCER_SUBCLASS_PROLIFERATION_DN;chr9q12;COENZYME_BINDING;COFACTOR_BINDING;COULOUARN_TEMPORAL_TGFB1_SIGNATURE_DN;CYTOPLASM;DACOSTA_UV_RESPONSE_VIA_ERCC3_UP;DEBIASI_APOPTOSIS_BY_REOVIRUS_INFECTION_DN;DEURIG_T_CELL_PROLYMPHOCYTIC_LEUKEMIA_UP;DITTMER_PTHLH_TARGETS_UP;ELECTRON_TRANSPORT_…	REACT_291032	28.0925	29.3752	27.4172	29.4113	29.5761	28.9011	28.523	27.774	28.2851	27.7973	27.9311	27.8055
Q9WVL0	Q9WVL0	Maleylacetoacetate isomerase	Gstz1	4200	-1.13714	3.51151	0.00166261	+	-1.37762	2.52904	0.0121022	+	-1.32749	3.02102	0.00883469	+	-1.24402	2.14169	0.0147718	+									amine catabolic process;amine metabolic process;aromatic amino acid family catabolic process;aromatic amino acid family metabolic process;aromatic compound catabolic process;carboxylic acid catabolic process;carboxylic acid metabolic process;catabolic process;cellular amine metabolic process;cellular amino acid catabolic process;cellular amino acid metabolic process;cellular aromatic compound met…	binding;catalytic activity;cis-trans isomerase activity;glutathione transferase activity;identical protein binding;isomerase activity;maleylacetoacetate isomerase activity;protein binding;protein dimerization activity;protein homodimerization activity;transferase activity;transferase activity, transferring alkyl or aryl (other than methyl) groups	cell part;cytoplasmic part;intracellular membrane-bounded organelle;intracellular organelle;intracellular part;membrane-bounded organelle;mitochondrion;organelle	Drug metabolism - cytochrome P450;Glutathione metabolism;Metabolism of xenobiotics by cytochrome P450;Styrene degradation;Tyrosine metabolism	3D-structure;Acetylation;Completeproteome;Cytoplasm;Isomerase;Multifunctionalenzyme;Phenylalaninecatabolism;Phosphoprotein;Referenceproteome;Transferase;Tyrosinecatabolism	GST_C;GST_N_3		AMINE_CATABOLIC_PROCESS;AMINE_METABOLIC_PROCESS;AMINO_ACID_AND_DERIVATIVE_METABOLIC_PROCESS;AMINO_ACID_CATABOLIC_PROCESS;AMINO_ACID_METABOLIC_PROCESS;ANTIOXIDANT_ACTIVITY;AROMATIC_COMPOUND_METABOLIC_PROCESS;BERENJENO_TRANSFORMED_BY_RHOA_DN;BRUINS_UVC_RESPONSE_LATE;BURTON_ADIPOGENESIS_6;CAIRO_HEPATOBLASTOMA_DN;CARBOXYLIC_ACID_METABOLIC_PROCESS;CATABOLIC_PROCESS;CELLULAR_CATABOLIC_PROCESS;chr14q24;…	REACT_317599;REACT_336040	30.2081	31.5267	29.1022	31.1268	31.5181	30.83	30.9826	29.4467	30.5348	29.4235	30.114	29.9093
P62754	P62754	40S ribosomal protein S6	Rps6	2014	-1.11309	2.38366	0.00999654	+	-1.25537	4.28303	0.000415763	+	-0.925789	1.92278	0.0396399	+	-1.93244	2.41351	0.00894615	+							+		activation-induced cell death of T cells;anatomical structure development;anatomical structure morphogenesis;apoptosis;biological regulation;biosynthetic process;carbohydrate homeostasis;cell activation;cell activation involved in immune response;cell cycle checkpoint;cell cycle phase;cell cycle process;cell death;cell development;cell differentiation;cell proliferation;cellular biosynthetic proc…	binding;enzyme binding;kinase binding;protein binding;protein kinase binding;structural constituent of ribosome;structural molecule activity	cell body;cell part;cell projection;cytoplasm;cytoplasmic part;cytosolic small ribosomal subunit;dendrite;intracellular membrane-bounded organelle;intracellular non-membrane-bounded organelle;intracellular organelle;intracellular organelle part;intracellular part;macromolecular complex;membrane;membrane-bounded organelle;neuron projection;non-membrane-bounded organelle;nuclear part;nucleolus;nucl…	Insulin signaling pathway;mTOR signaling pathway;Ribosome	Acetylation;Completeproteome;Directproteinsequencing;Phosphoprotein;Referenceproteome;Ribonucleoprotein;Ribosomalprotein	Ribosomal_S6e	Parvulin-associated pre-rRNP complex	AGUIRRE_PANCREATIC_CANCER_COPY_NUMBER_DN;BENPORATH_MYC_MAX_TARGETS;BENPORATH_MYC_TARGETS_WITH_EBOX;BILANGES_SERUM_AND_RAPAMYCIN_SENSITIVE_GENES;BILANGES_SERUM_RESPONSE_TRANSLATION;BIOCARTA_IGF1MTOR_PATHWAY;BIOCARTA_MTOR_PATHWAY;CAIRO_HEPATOBLASTOMA_CLASSES_UP;CHEMICAL_HOMEOSTASIS;CHNG_MULTIPLE_MYELOMA_HYPERPLOID_UP;chr9p21;DAIRKEE_CANCER_PRONE_RESPONSE_BPA_E2;DANG_BOUND_BY_MYC;FERNANDEZ_BOUND_BY_…	REACT_279505;REACT_283781;REACT_283953;REACT_292264;REACT_292503;REACT_302277;REACT_305839;REACT_308559;REACT_311765;REACT_319670;REACT_331340;REACT_340387	27.5117	28.1988	27.2969	28.5131	28.513	28.3706	28.3684	28.0894	26.9882	26.6862	27.1944	27.0666
Q9QYG0;Q9QYG0-2;A0A2I3BPW0;A0A2I3BQR5;A0A2I3BQM5;A0A2I3BPL1;A0A2I3BS20	Q9QYG0;Q9QYG0-2;A0A2I3BPW0;A0A2I3BQR5	Protein NDRG2	Ndrg2	4104	-1.10955	2.75507	0.0054563	+	-1.80387	4.72862	0.000185247	+	-0.899364	1.92001	0.0397796	+	-1.15458	1.29277	0.0754095										anatomical structure development;biological regulation;brain development;cell differentiation;cell surface receptor linked signaling pathway;cellular developmental process;cellular process;cellular response to stimulus;developmental process;negative regulation of biological process;negative regulation of cell communication;negative regulation of cell proliferation;negative regulation of cellular …		cell part;cell projection part;centrosome;cytoplasm;cytoplasmic part;cytoskeletal part;extracellular membrane-bounded organelle;extracellular organelle;extracellular region part;extracellular vesicular exosome;Golgi apparatus;growth cone;intracellular membrane-bounded organelle;intracellular non-membrane-bounded organelle;intracellular organelle;intracellular organelle part;intracellular part;mem…		3D-structure;Acetylation;Alternativesplicing;Cellprojection;Completeproteome;Cytoplasm;Developmentalprotein;Differentiation;Directproteinsequencing;Neurogenesis;Phosphoprotein;Referenceproteome;Tumorsuppressor;Wntsignalingpathway	Ndr		AACWWCAANK_UNKNOWN;ACAACTT,MIR-382;ACEVEDO_LIVER_CANCER_DN;ACEVEDO_LIVER_TUMOR_VS_NORMAL_ADJACENT_TISSUE_DN;AGCTCCT,MIR-28;ALK_DN.V1_DN;BMI1_DN.V1_DN;BOCHKIS_FOXA2_TARGETS;BOQUEST_STEM_CELL_CULTURED_VS_FRESH_UP;BOSCO_EPITHELIAL_DIFFERENTIATION_MODULE;CAIRO_HEPATOBLASTOMA_DN;CAMP_UP.V1_UP;CATTGTYY_V$SOX9_B1;CHEBOTAEV_GR_TARGETS_UP;CHEN_METABOLIC_SYNDROM_NETWORK;chr14q11;CTAWWWATA_V$RSRFC4_Q2;CTTTG…		28.3639	29.0663	27.5961	29.2215	29.0745	28.5349	28.8815	28.4213	28.7714	27.3094	28.296	27.8821
Q9R0N0	Q9R0N0	Galactokinase	Galk1	4137	-1.10797	1.65494	0.0378304	+	-0.729369	1.24126	0.128526		-1.81938	2.5962	0.0165227	+	-1.18483	1.08008	0.115127						+		+		alcohol metabolic process;alditol metabolic process;carbohydrate metabolic process;cellular carbohydrate metabolic process;cellular metabolic process;cellular process;galactitol metabolic process;galactose metabolic process;hexitol metabolic process;hexose metabolic process;metabolic process;monosaccharide metabolic process;polyol metabolic process;primary metabolic process;small molecule metabol…	adenyl nucleotide binding;adenyl ribonucleotide binding;ATP binding;binding;carbohydrate binding;carbohydrate kinase activity;catalytic activity;galactokinase activity;galactose binding;kinase activity;monosaccharide binding;nucleotide binding;phosphotransferase activity, alcohol group as acceptor;purine nucleotide binding;purine ribonucleoside triphosphate binding;purine ribonucleotide binding;r…	cell part;cytoplasm;extracellular membrane-bounded organelle;extracellular organelle;extracellular region part;extracellular vesicular exosome;intracellular part;membrane;membrane-bounded organelle;membrane-bounded vesicle;organelle;vesicle	Amino sugar and nucleotide sugar metabolism;Galactose metabolism	ATP-binding;Carbohydratemetabolism;Completeproteome;Galactosemetabolism;Kinase;Nucleotide-binding;Phosphoprotein;Referenceproteome;Transferase	GalKase_gal_bdg;GHMP_kinases_C;GHMP_kinases_N		ADENYL_NUCLEOTIDE_BINDING;ADENYL_RIBONUCLEOTIDE_BINDING;ALCOHOL_METABOLIC_PROCESS;ALK_DN.V1_UP;ATP_BINDING;BONOME_OVARIAN_CANCER_SURVIVAL_SUBOPTIMAL_DEBULKING;BRUNO_HEMATOPOIESIS;BURTON_ADIPOGENESIS_PEAK_AT_24HR;CARBOHYDRATE_BINDING;CARBOHYDRATE_KINASE_ACTIVITY;CARBOHYDRATE_METABOLIC_PROCESS;CELL_FRACTION;CELLULAR_CARBOHYDRATE_METABOLIC_PROCESS;CHIARADONNA_NEOPLASTIC_TRANSFORMATION_CDC25_DN;chr17…	REACT_296113	25.2589	25.9182	NaN	25.6888	25.5525	25.09	25.3718	23.5605	25.6483	23.1458	24.4038	24.2811
Q01853	Q01853	Transitional endoplasmic reticulum ATPase	Vcp	2178	-1.09811	2.48738	0.0084296	+	-0.08916	0.0673184	0.910613		-0.76431	2.51033	0.018489	+	-1.04804	1.37116	0.0646654										activation of caspase activity;aggresome assembly;biological regulation;biosynthetic process;carbohydrate metabolic process;catabolic process;cellular biosynthetic process;cellular carbohydrate metabolic process;cellular catabolic process;cellular component assembly;cellular component assembly at cellular level;cellular component organization;cellular component organization at cellular level;cell…	adenyl nucleotide binding;adenyl ribonucleotide binding;ADP binding;ATP binding;binding;catalytic activity;enzyme activator activity;enzyme binding;enzyme regulator activity;hydrolase activity;lipid binding;nucleotide binding;peptidase activator activity;peptidase regulator activity;phosphatase binding;polyubiquitin binding;protein binding;protein domain specific binding;protein phosphatase bindi…	cell part;chromosomal part;cytoplasm;cytoplasmic part;cytoplasmic ubiquitin ligase complex;cytosol;endoplasmic reticulum;endoplasmic reticulum membrane;endoplasmic reticulum part;ER ubiquitin ligase complex;extracellular membrane-bounded organelle;extracellular organelle;extracellular region part;extracellular vesicular exosome;Hrd1p ubiquitin ligase complex;intracellular membrane-bounded organel…	Protein processing in endoplasmic reticulum	3D-structure;Acetylation;ATP-binding;Completeproteome;Cytoplasm;Directproteinsequencing;DNAdamage;DNArepair;Endoplasmicreticulum;Hydrolase;Lipid-binding;Methylation;Nucleotide-binding;Nucleus;Phosphoprotein;Referenceproteome;Transport;Ublconjugation;Ublconjugationpathway	AAA;CDC48_2;CDC48_N;Vps4_C	p97/VCP homohexamer complex;p97-Ufd1-Npl4-IP3 receptor complex;Profilin 1 complex	ACEVEDO_FGFR1_TARGETS_IN_PROSTATE_CANCER_MODEL_UP;ALFANO_MYC_TARGETS;APOPTOSIS_GO;APOPTOTIC_PROGRAM;ATPASE_ACTIVITY;BENPORATH_MYC_MAX_TARGETS;BIOPOLYMER_CATABOLIC_PROCESS;BIOPOLYMER_METABOLIC_PROCESS;BLALOCK_ALZHEIMERS_DISEASE_DN;BROWNE_HCMV_INFECTION_14HR_UP;CASORELLI_ACUTE_PROMYELOCYTIC_LEUKEMIA_DN;CASPASE_ACTIVATION;CATABOLIC_PROCESS;CCAGGGG,MIR-331;CELL_DEVELOPMENT;CELL_FRACTION;CELLULAR_CATA…	REACT_329507;REACT_332983;REACT_347264	28.5476	30.5388	27.1452	30.1254	30.2391	29.0577	29.0761	28.2112	29.7707	28.239	28.3179	28.8066
P19157;A0A494BAW2;A0A494B908	P19157;A0A494BAW2;A0A494B908	Glutathione S-transferase P 1	Gstp1	1593	-1.0716	1.72483	0.0331391	+	-1.5331	1.62475	0.0639295		-0.759662	2.37065	0.0221985	+	-0.875437	0.976679	0.14115										amine metabolic process;anatomical structure development;anatomical structure morphogenesis;biological regulation;carboxylic acid metabolic process;cell communication;cell development;cell proliferation;cellular amine metabolic process;cellular amino acid metabolic process;cellular developmental process;cellular ketone metabolic process;cellular metabolic process;cellular modified amino acid meta…	binding;catalytic activity;dinitrosyl-iron complex binding;drug binding;enzyme binding;enzyme regulator activity;glutathione transferase activity;JUN kinase binding;kinase binding;kinase regulator activity;protein binding;protein kinase binding;S-nitrosoglutathione binding;transferase activity;transferase activity, transferring alkyl or aryl (other than methyl) groups	cell part;cytoplasm;cytoplasmic part;cytosol;extracellular membrane-bounded organelle;extracellular organelle;extracellular region part;extracellular space;extracellular vesicular exosome;intracellular;intracellular membrane-bounded organelle;intracellular organelle;intracellular part;macromolecular complex;membrane;membrane-bounded organelle;membrane-bounded vesicle;mitochondrion;nucleus;organel…	Drug metabolism - cytochrome P450;Glutathione metabolism;Metabolism of xenobiotics by cytochrome P450	3D-structure;Acetylation;Completeproteome;Cytoplasm;Directproteinsequencing;Mitochondrion;Nucleus;Phosphoprotein;Referenceproteome;Transferase	GST_C;GST_N		ACEVEDO_LIVER_CANCER_DN;ANATOMICAL_STRUCTURE_DEVELOPMENT;ANTI_APOPTOSIS;APOPTOSIS_GO;BASAKI_YBX1_TARGETS_UP;BENPORATH_MYC_TARGETS_WITH_EBOX;CELL_DEVELOPMENT;CENTRAL_NERVOUS_SYSTEM_DEVELOPMENT;CHARAFE_BREAST_CANCER_LUMINAL_VS_BASAL_DN;CHARAFE_BREAST_CANCER_LUMINAL_VS_MESENCHYMAL_DN;CHEN_LUNG_CANCER_SURVIVAL;chr11q13;CROMER_METASTASIS_DN;CYTOPLASM;DACOSTA_UV_RESPONSE_VIA_ERCC3_UP;DAIRKEE_TERT_TARGE…	REACT_308972;REACT_317599	30.8899	32.7205	28.9815	33.3649	33.1197	32.8389	32.2349	30.0251	32.0651	30.8081	31.8732	31.398
Q05421;A0A1B0GSV7;Q0PGA1	Q05421;A0A1B0GSV7;Q0PGA1	Cytochrome P450 2E1	Cyp2e1	2201	-1.06231	2.74045	0.00557641	+	-1.27567	4.00304	0.000705494	+	-1.12556	2.77866	0.0125777	+	-3.09944	3.68253	0.00128132	+									acylglycerol metabolic process;arachidonic acid metabolic process;carboxylic acid metabolic process;catabolic process;cellular catabolic process;cellular ketone metabolic process;cellular lipid metabolic process;cellular metabolic process;cellular process;drug catabolic process;drug metabolic process;epoxygenase P450 pathway;exogenous drug catabolic process;fatty acid metabolic process;glycerol e…	arachidonic acid epoxygenase activity;arachidonic acid monooxygenase activity;binding;catalytic activity;cation binding;enzyme binding;heme binding;ion binding;iron ion binding;metal ion binding;monooxygenase activity;oxidoreductase activity;oxidoreductase activity, acting on paired donors, with incorporation or reduction of molecular oxygen;oxidoreductase activity, acting on paired donors, with …	cell part;cytoplasmic part;endoplasmic reticulum;endoplasmic reticulum part;Golgi apparatus part;Golgi membrane;intracellular membrane-bounded organelle;intracellular organelle;intracellular organelle part;intracellular part;intrinsic to endoplasmic reticulum membrane;intrinsic to membrane;intrinsic to organelle membrane;membrane;membrane part;membrane-bounded organelle;mitochondrion;organelle;or…	Arachidonic acid metabolism;Drug metabolism - cytochrome P450;Linoleic acid metabolism;Metabolism of xenobiotics by cytochrome P450	Completeproteome;Endoplasmicreticulum;Heme;Iron;Membrane;Metal-binding;Microsome;Monooxygenase;NADP;Oxidoreductase;Referenceproteome	p450		ACEVEDO_LIVER_CANCER_DN;ACEVEDO_LIVER_CANCER_WITH_H3K27ME3_UP;ACEVEDO_LIVER_CANCER_WITH_H3K9ME3_UP;ACEVEDO_LIVER_TUMOR_VS_NORMAL_ADJACENT_TISSUE_DN;BIOCARTA_NUCLEARRS_PATHWAY;BOCHKIS_FOXA2_TARGETS;BROWNE_HCMV_INFECTION_18HR_UP;CADWELL_ATG16L1_TARGETS_UP;CAIRO_HEPATOBLASTOMA_CLASSES_DN;CAIRO_HEPATOBLASTOMA_POOR_SURVIVAL;CAR_HPX;CHEN_METABOLIC_SYNDROM_NETWORK;CHIANG_LIVER_CANCER_SUBCLASS_CTNNB1_UP;…	REACT_351174	30.6216	30.8234	31.0155	31.662	31.7803	31.8705	31.2452	31.8399	30.4063	29.4754	30.7909	30.3288
P14869;S4R1N1;D3YVM5	P14869;S4R1N1;D3YVM5	60S acidic ribosomal protein P0	Rplp0	1550	-1.0587	3.90687	0.000921632	+	-1.0521	3.27998	0.00289927	+	-0.878057	2.27109	0.0252817	+	-0.77135	1.2947	0.0751144										cellular component biogenesis;cellular component biogenesis at cellular level;cellular component organization or biogenesis;cellular component organization or biogenesis at cellular level;cellular process;cellular response to chemical stimulus;cellular response to cytokine stimulus;cellular response to interleukin-4;cellular response to organic substance;cellular response to stimulus;response to …		adherens junction;anchoring junction;cell junction;cell part;cell projection;cell-substrate adherens junction;cell-substrate junction;cytoplasm;cytosolic large ribosomal subunit;dendrite;extracellular membrane-bounded organelle;extracellular organelle;extracellular region part;extracellular vesicular exosome;focal adhesion;intracellular membrane-bounded organelle;intracellular organelle;intracell…	Ribosome	Completeproteome;Cytoplasm;Directproteinsequencing;Nucleus;Phosphoprotein;Proteomicsidentification;Referenceproteome;Ribonucleoprotein;Ribosomalprotein	Ribosomal_L10	Parvulin-associated pre-rRNP complex	AAAYRNCTG_UNKNOWN;ACEVEDO_LIVER_TUMOR_VS_NORMAL_ADJACENT_TISSUE_UP;AGCYRWTTC_UNKNOWN;ALCALA_APOPTOSIS;BHATTACHARYA_EMBRYONIC_STEM_CELL;BOUDOUKHA_BOUND_BY_IGF2BP2;BRUINS_UVC_RESPONSE_EARLY_LATE;CCANNAGRKGGC_UNKNOWN;chr12q24;CTTTAAR_UNKNOWN;CTTTGT_V$LEF1_Q2;DIRMEIER_LMP1_RESPONSE_LATE_DN;DODD_NASOPHARYNGEAL_CARCINOMA_DN;FLECHNER_PBL_KIDNEY_TRANSPLANT_OK_VS_DONOR_UP;FLOTHO_PEDIATRIC_ALL_THERAPY_RESP…	REACT_279505;REACT_292264;REACT_302277;REACT_308559;REACT_311765;REACT_319670;REACT_331340;REACT_340387	28.3174	29.238	27.7691	29.1871	29.3398	28.8204	28.7283	28.3644	28.0377	27.6629	28.1384	27.8087
E9QKK8;F6Q8D3;Q9QZW0-2;Q9QZW0;E9Q3G7;P98197;F6Z4J2;Q6DFW5;D6RII8;A0A0G2JE89	E9QKK8;F6Q8D3;Q9QZW0-2;Q9QZW0	Phospholipid-transporting ATPase;Phospholipid-transporting ATPase 11C	Atp11c	1008	-1.04686	2.15472	0.0150039	+	-0.937898	0.968371	0.208963		3.69881	4.40774	0.00110585	+	-0.557422	0.399276	0.450332							+	+		B cell activation;B cell differentiation;biological regulation;cell activation;cell differentiation;cellular component organization;cellular component organization or biogenesis;cellular developmental process;cellular membrane organization;cellular process;developmental process;establishment of localization;immature B cell differentiation;immune system process;leukocyte activation;leukocyte diffe…	adenyl nucleotide binding;adenyl ribonucleotide binding;ATP binding;ATPase activity;ATPase activity, coupled;ATPase activity, coupled to movement of substances;binding;catalytic activity;cation binding;hydrolase activity;hydrolase activity, acting on acid anhydrides;hydrolase activity, acting on acid anhydrides, in phosphorus-containing anhydrides;ion binding;lipid transporter activity;magnesium …	cell part;cytoplasmic part;early endosome;endoplasmic reticulum;endoplasmic reticulum membrane;endoplasmic reticulum part;endosome;integral to membrane;intracellular membrane-bounded organelle;intracellular organelle;intracellular organelle part;intracellular part;intrinsic to membrane;lysosomal membrane;membrane;membrane part;membrane-bounded organelle;organelle;organelle membrane;organelle part…		Alternativesplicing;ATP-binding;Cellmembrane;Coiledcoil;Completeproteome;Endoplasmicreticulum;Endosome;Hydrolase;Lipidtransport;Magnesium;Membrane;Metal-binding;Nucleotide-binding;Phosphoprotein;Proteomicsidentification;Referenceproteome;Transmembrane;Transmembranehelix;Transport	E1-E2_ATPase;Hydrolase		AACTTT_UNKNOWN;AATGTGA,MIR-23A,MIR-23B;ACCAAAG,MIR-9;ACTGCCT,MIR-34B;ACTGTGA,MIR-27A,MIR-27B;ACTIVE_TRANSMEMBRANE_TRANSPORTER_ACTIVITY;ATATGCA,MIR-448;ATGCAGT,MIR-217;ATPASE_ACTIVITY;ATPASE_ACTIVITY_COUPLED;ATPASE_ACTIVITY_COUPLED_TO_MOVEMENT_OF_SUBSTANCES;ATTACAT,MIR-380-3P;BENPORATH_NANOG_TARGETS;BOYLAN_MULTIPLE_MYELOMA_D_DN;BOYLAN_MULTIPLE_MYELOMA_PCA3_DN;BROWNE_HCMV_INFECTION_48HR_UP;CACCAGC,…	REACT_338561	27.6004	27.3385	29.2773	28.8468	28.7619	28.9558	29.3039	29.8624	26.4294	26.5709	27.9023	27.8323
Q9CZ30;B1AYJ9;Q9CZ30-2;Q99K73	Q9CZ30	Obg-like ATPase 1	Ola1	3691	-1.03345	2.56331	0.00742057	+	-0.684772	0.778751	0.291801		-1.99109	2.75652	0.0130287	+	0.135519	0.148263	0.74916						+				anatomical structure morphogenesis;biological regulation;cellular component organization;cellular component organization at cellular level;cellular component organization or biogenesis;cellular component organization or biogenesis at cellular level;cellular process;developmental process;mitochondrion organization;organ morphogenesis;organ regeneration;organelle organization;positive regulation of…	adenyl nucleotide binding;adenyl ribonucleotide binding;ATP binding;ATPase activity;binding;catalytic activity;cation binding;core promoter proximal region DNA binding;core promoter proximal region sequence-specific DNA binding;DNA binding;GTP binding;guanyl nucleotide binding;guanyl ribonucleotide binding;hydrolase activity;hydrolase activity, acting on acid anhydrides;hydrolase activity, acting…	cell part;centrosome;cytoplasm;cytoplasmic part;cytoskeletal part;extracellular membrane-bounded organelle;extracellular organelle;extracellular region part;extracellular vesicular exosome;intracellular membrane-bounded organelle;intracellular non-membrane-bounded organelle;intracellular organelle;intracellular organelle part;intracellular part;macromolecular complex;membrane;membrane-bounded org…	Huntington's disease	Acetylation;Alternativesplicing;ATP-binding;Completeproteome;Cytoplasm;Directproteinsequencing;Hydrolase;Magnesium;Metal-binding;Nucleotide-binding;Nucleus;Proteomicsidentification;Referenceproteome	MMR_HSR1;Nrf1_DNA-bind;YchF-GTPase_C		AACTTT_UNKNOWN;ACCAAAG,MIR-9;ACCTGTTG_UNKNOWN;ADENYL_NUCLEOTIDE_BINDING;ADENYL_RIBONUCLEOTIDE_BINDING;AGGTGCA,MIR-500;ATP_BINDING;BARIS_THYROID_CANCER_UP;BILANGES_RAPAMYCIN_SENSITIVE_VIA_TSC1_AND_TSC2;BILANGES_SERUM_SENSITIVE_GENES;BIOPOLYMER_METABOLIC_PROCESS;BOYLAN_MULTIPLE_MYELOMA_D_UP;BUYTAERT_PHOTODYNAMIC_THERAPY_STRESS_UP;CAGCCTC,MIR-485-5P;CAGGGTC,MIR-504;CAGGTG_V$E12_Q6;CAGTCAC,MIR-134;CA…		25.4672	26.3072	NaN	26.1038	26.298	25.1375	24.9583	23.2023	25.6237	24.1185	25.1722	24.8812
Q02248;E9Q6A9;F7CRC6;F6QZ47;F7BAC9;D3YUH4	Q02248;E9Q6A9	Catenin beta-1	Ctnnb1	2182	-1.02782	1.95783	0.0215414	+	-0.2881	0.338534	0.60867		-1.21689	2.85512	0.011523	+	-0.662048	0.593842	0.304197						+		+		adherens junction assembly;adherens junction organization;anatomical structure development;anatomical structure formation involved in morphogenesis;anatomical structure homeostasis;anatomical structure morphogenesis;anterior/posterior axis specification;appendage development;appendage morphogenesis;artery morphogenesis;axis specification;biological adhesion;biological regulation;biosynthetic proc…	alpha-catenin binding;binding;cadherin binding;cell adhesion molecule binding;chromatin binding;DNA binding;double-stranded DNA binding;enzyme binding;hormone receptor binding;molecular transducer activity;nuclear hormone receptor binding;nucleic acid binding;nucleic acid binding transcription factor activity;phosphatase binding;protein binding;protein binding transcription factor activity;protei…	adherens junction;anchoring junction;apical junction complex;apical part of cell;basolateral plasma membrane;beta-catenin destruction complex;beta-catenin-TCF7L2 complex;catenin complex;catenin-TCF7L2 complex;cell cortex;cell junction;cell part;cell periphery;cell projection;cell projection membrane;cell projection part;cell-cell adherens junction;cell-cell contact zone;cell-cell junction;cell-su…	Adherens junction;Arrhythmogenic right ventricular cardiomyopathy (ARVC);Bacterial invasion of epithelial cells;Basal cell carcinoma;Colorectal cancer;Endometrial cancer;Focal adhesion;Leukocyte transendothelial migration;Melanogenesis;Pathogenic Escherichia coli infection;Pathways in cancer;Prostate cancer;Thyroid cancer;Tight junction;Wnt signaling pathway	3D-structure;Acetylation;Activator;Celladhesion;Celljunction;Cellmembrane;Completeproteome;Cytoplasm;Cytoskeleton;Glycoprotein;Membrane;Neurogenesis;Nucleus;Phosphoprotein;Proteomicsidentification;Referenceproteome;Repeat;S-nitrosylation;Transcription;Transcriptionregulation;Ublconjugation;Wntsignalingpathway	Arm	Axin2-Ctnnb1-Apc complex;Kif3-cadherin-catenin complex;Lef1-Tle1-Ctnnb1 complex;Par-3-VE-cadherin-alpha-beta-catenin complex;PS1-E-cadherin-catenin complex, brain;PS1-E-cadherin-catenin complex, epithelial;Scrib-APC-beta-catenin complex;Xin-Cdh2-Ctnnb1-Ctnnd1 complex	AACTTT_UNKNOWN;AMIT_EGF_RESPONSE_480_HELA;BIOCARTA_ALK_PATHWAY;BIOCARTA_CELL2CELL_PATHWAY;BIOCARTA_GSK3_PATHWAY;BIOCARTA_PITX2_PATHWAY;BIOCARTA_PS1_PATHWAY;BIOCARTA_TFF_PATHWAY;BIOCARTA_WNT_PATHWAY;BREUHAHN_GROWTH_FACTOR_SIGNALING_IN_LIVER_CANCER;CAGCTTT,MIR-320;CELL_DEVELOPMENT;chr3p21;COLIN_PILOCYTIC_ASTROCYTOMA_VS_GLIOBLASTOMA_DN;CREIGHTON_ENDOCRINE_THERAPY_RESISTANCE_5;CROMER_METASTASIS_UP;CT…	REACT_274287;REACT_303008;REACT_304595;REACT_307189;REACT_308832;REACT_317277;REACT_321965;REACT_325952;REACT_331940;REACT_335672;REACT_343176;REACT_351655;REACT_358203	24.2562	25.2116	25.2082	25.6455	25.6241	25.48	25.8215	26.069	24.8974	24.1042	23.2974	23.1633
Q64674	Q64674	Spermidine synthase	Srm	2588	-0.996109	1.99358	0.0201688	+	-0.619181	0.869611	0.247344		-1.40922	2.13212	0.0295134	+	-0.273292	0.190218	0.688739						+				amine biosynthetic process;amine metabolic process;biosynthetic process;cellular amine metabolic process;cellular biogenic amine biosynthetic process;cellular biogenic amine metabolic process;cellular biosynthetic process;cellular metabolic process;cellular nitrogen compound biosynthetic process;cellular nitrogen compound metabolic process;cellular process;metabolic process;nitrogen compound meta…	binding;catalytic activity;identical protein binding;protein binding;protein dimerization activity;protein homodimerization activity;spermidine synthase activity;transferase activity;transferase activity, transferring alkyl or aryl (other than methyl) groups		Arginine and proline metabolism;beta-Alanine metabolism;Cysteine and methionine metabolism;Glutathione metabolism	Acetylation;Completeproteome;Polyaminebiosynthesis;Referenceproteome;Spermidinebiosynthesis;Transferase	Spermine_synth		BENPORATH_MYC_TARGETS_WITH_EBOX;BERENJENO_TRANSFORMED_BY_RHOA_UP;BHAT_ESR1_TARGETS_NOT_VIA_AKT1_UP;BHAT_ESR1_TARGETS_VIA_AKT1_UP;BILD_MYC_ONCOGENIC_SIGNATURE;BOYAULT_LIVER_CANCER_SUBCLASS_G3_UP;BURTON_ADIPOGENESIS_2;CAGGTG_V$E12_Q6;CAIRO_LIVER_DEVELOPMENT_UP;CHANG_CORE_SERUM_RESPONSE_UP;CHAUHAN_RESPONSE_TO_METHOXYESTRADIOL_UP;chr1p36;CREIGHTON_ENDOCRINE_THERAPY_RESISTANCE_1;CSR_LATE_UP.V1_UP;CUI_…	REACT_282719	23.5801	25.4843	NaN	25.5425	25.5998	24.9375	24.4165	NaN	24.5772	NaN	23.3589	NaN
Q8R0V5	Q8R0V5	Indoleamine 2,3-dioxygenase 2	Ido2	3125	-0.967944	2.41337	0.0095292	+	-1.93237	2.23527	0.0209249	+	-2.46072	4.44056	0.00107875	+	NaN	NaN	NaN						+		+	+	amine catabolic process;amine metabolic process;aromatic amino acid family catabolic process;aromatic amino acid family metabolic process;aromatic compound catabolic process;carboxylic acid catabolic process;carboxylic acid metabolic process;catabolic process;cellular amine metabolic process;cellular amino acid catabolic process;cellular amino acid metabolic process;cellular aromatic compound met…	binding;catalytic activity;cation binding;dioxygenase activity;heme binding;indoleamine 2,3-dioxygenase activity;ion binding;iron ion binding;metal ion binding;oxidoreductase activity;oxidoreductase activity, acting on single donors with incorporation of molecular oxygen;oxidoreductase activity, acting on single donors with incorporation of molecular oxygen, incorporation of two atoms of oxygen;t…	cell part;cytoplasm;intracellular part		Completeproteome;Dioxygenase;Heme;Iron;Metal-binding;Oxidoreductase;Referenceproteome	IDO		ACEVEDO_LIVER_TUMOR_VS_NORMAL_ADJACENT_TISSUE_DN;ACEVEDO_NORMAL_TISSUE_ADJACENT_TO_LIVER_TUMOR_UP;CHIANG_LIVER_CANCER_SUBCLASS_UNANNOTATED_UP;chr8p11;DELACROIX_RARG_BOUND_MEF;GAGCCTG,MIR-484;GCAAGGA,MIR-502;GSE11864_CSF1_PAM3CYS_VS_CSF1_IFNG_PAM3CYS_IN_MAC_DN;GSE14308_TH2_VS_TH17_UP;GSE16755_CTRL_VS_IFNA_TREATED_MAC_DN;GSE17721_CTRL_VS_CPG_4H_BMDM_DN;GSE17721_CTRL_VS_PAM3CSK4_1H_BMDM_UP;GSE17721_…	REACT_340310	25.2486	25.9627	NaN	26.0864	26.1312	25.9701	25.7484	23.3644	25.9528	NaN	25.0151	24.8265
Q9D9V3;Q9D9V3-2;E0CXS3	Q9D9V3;Q9D9V3-2;E0CXS3	Ethylmalonyl-CoA decarboxylase	Echdc1	3842	-0.952569	1.58179	0.0434475	+	-0.722767	1.17831	0.144602		-1.26434	1.98971	0.036284	+	-1.11272	1.75158	0.0307432	+									metabolic process	carbon-carbon lyase activity;carboxy-lyase activity;catalytic activity;lyase activity;methylmalonyl-CoA decarboxylase activity	cell part;cytoplasmic part;cytosol;extracellular membrane-bounded organelle;extracellular organelle;extracellular region part;extracellular vesicular exosome;intracellular part;membrane-bounded organelle;membrane-bounded vesicle;organelle;vesicle		Acetylation;Alternativesplicing;Completeproteome;Cytoplasm;Lyase;Proteomicsidentification;Referenceproteome	ECH		BRUINS_UVC_RESPONSE_LATE;CASORELLI_ACUTE_PROMYELOCYTIC_LEUKEMIA_DN;CHANDRAN_METASTASIS_DN;CHARAFE_BREAST_CANCER_LUMINAL_VS_MESENCHYMAL_DN;chr6q22;FARMER_BREAST_CANCER_APOCRINE_VS_BASAL;FARMER_BREAST_CANCER_APOCRINE_VS_LUMINAL;FULCHER_INFLAMMATORY_RESPONSE_LECTIN_VS_LPS_DN;GINESTIER_BREAST_CANCER_20Q13_AMPLIFICATION_DN;GSE11864_CSF1_IFNG_VS_CSF1_PAM3CYS_IN_MAC_UP;GSE13485_DAY1_VS_DAY21_YF17D_VACCI…		NaN	NaN	NaN	NaN	NaN	25.2392	NaN	25.8126	25.0681	24.7895	NaN	24.4802
Q99P30-3;Q99P30;Q99P30-2;Q99P30-5;Q99P30-4	Q99P30-3;Q99P30;Q99P30-2;Q99P30-5;Q99P30-4	Peroxisomal coenzyme A diphosphatase NUDT7	Nudt7	3506	-0.946258	2.92829	0.00415172	+	-0.566955	1.33502	0.108149		-1.83253	3.38238	0.0052364	+	-1.35299	1.93105	0.0217791	+									acetyl-CoA catabolic process;acetyl-CoA metabolic process;brown fat cell differentiation;catabolic process;cell differentiation;cellular catabolic process;cellular developmental process;cellular metabolic process;cellular nitrogen compound catabolic process;cellular nitrogen compound metabolic process;cellular process;coenzyme A catabolic process;coenzyme A metabolic process;coenzyme catabolic pr…	acetyl-CoA hydrolase activity;binding;catalytic activity;cation binding;CoA hydrolase activity;hydrolase activity;hydrolase activity, acting on acid anhydrides;hydrolase activity, acting on acid anhydrides, in phosphorus-containing anhydrides;hydrolase activity, acting on ester bonds;ion binding;magnesium ion binding;manganese ion binding;metal ion binding;nucleic acid binding;protein binding;rec…	cell part;cytoplasmic part;intracellular membrane-bounded organelle;intracellular organelle;intracellular part;membrane-bounded organelle;microbody;organelle;peroxisome		Alternativesplicing;Completeproteome;Hydrolase;Magnesium;Manganese;Metal-binding;Peroxisome;Referenceproteome;RNA-binding	NUDIX		BILANGES_RAPAMYCIN_SENSITIVE_GENES;BRUINS_UVC_RESPONSE_EARLY_LATE;CHIANG_LIVER_CANCER_SUBCLASS_PROLIFERATION_DN;CHICAS_RB1_TARGETS_CONFLUENT;chr16q23;DODD_NASOPHARYNGEAL_CARCINOMA_UP;GAUSSMANN_MLL_AF4_FUSION_TARGETS_E_UP;GSE11864_CSF1_IFNG_VS_CSF1_PAM3CYS_IN_MAC_UP;GSE13306_RA_VS_UNTREATED_TREG_UP;GSE14308_INDUCED_VS_NATURAL_TREG_DN;GSE14308_TH1_VS_INDUCED_TREG_UP;GSE14308_TH2_VS_INDUCED_TREG_UP;…		28.959	30.0718	30.11	29.7465	29.9835	30.5514	30.8109	30.7686	29.2766	29.0287	29.2096	29.2215
P63017;Q504P4;P17156;D3Z5E2	P63017;Q504P4	Heat shock cognate 71 kDa protein	Hspa8	2038	-0.85191	2.31731	0.0110745	+	0.289966	0.290379	0.651873		-0.813571	2.41512	0.0207971	+	-0.422615	0.490045	0.375646										anatomical structure development;biological regulation;biosynthetic process;cell cycle phase;cell cycle process;cell development;cellular biosynthetic process;cellular component disassembly;cellular component disassembly at cellular level;cellular component organization;cellular component organization at cellular level;cellular component organization or biogenesis;cellular component organization …	adenyl nucleotide binding;adenyl ribonucleotide binding;antigen binding;ATP binding;ATPase activity;ATPase activity, coupled;binding;C3HC4-type RING finger domain binding;catalytic activity;enzyme binding;glycolipid binding;G-protein-coupled receptor binding;heat shock protein binding;hydrolase activity;hydrolase activity, acting on acid anhydrides;hydrolase activity, acting on acid anhydrides, i…	adherens junction;anchoring junction;blood microparticle;cell junction;cell part;cell surface;cell-substrate adherens junction;cell-substrate junction;chromosomal part;cytoplasmic membrane-bounded vesicle;cytoplasmic part;cytoplasmic vesicle;cytosol;extracellular membrane-bounded organelle;extracellular organelle;extracellular region part;extracellular space;extracellular vesicular exosome;focal …	Antigen processing and presentation;Endocytosis;MAPK signaling pathway;Measles;Protein processing in endoplasmic reticulum;Spliceosome;Toxoplasmosis	3D-structure;Acetylation;ATP-binding;Cellmembrane;Chaperone;Completeproteome;Cytoplasm;Directproteinsequencing;Membrane;Methylation;mRNAprocessing;mRNAsplicing;Nucleotide-binding;Nucleus;Phosphoprotein;Proteomicsidentification;Referenceproteome;Repressor;Spliceosome;Stressresponse;Transcription;Transcriptionregulation;Ublconjugation	HSP70	Hsp110-Hsc70-Hsp25 complex;Profilin 1 complex;Profilin 2 complex	AAAYWAACM_V$HFH4_01;ACAACTT,MIR-382;ACTTTAT,MIR-142-5P;ALCALA_APOPTOSIS;ALONSO_METASTASIS_UP;APPIERTO_RESPONSE_TO_FENRETINIDE_UP;ASTON_MAJOR_DEPRESSIVE_DISORDER_DN;BAELDE_DIABETIC_NEPHROPATHY_DN;BENPORATH_CYCLING_GENES;BENPORATH_ES_1;BENPORATH_MYC_MAX_TARGETS;BENPORATH_MYC_TARGETS_WITH_EBOX;BERENJENO_TRANSFORMED_BY_RHOA_DN;BERTUCCI_INVASIVE_CARCINOMA_DUCTAL_VS_LOBULAR_UP;BILANGES_RAPAMYCIN_SENSIT…	REACT_272921;REACT_278474;REACT_278878;REACT_287050;REACT_288168;REACT_303468;REACT_307866;REACT_319523;REACT_342454;REACT_75800	29.6708	31.64	28.6229	31.108	31.0699	30.6278	30.8148	29.2065	30.7714	29.4047	29.9774	30.1357
B1AWE0;Q6PFA2;B1AWE1;B1AWD8;B1AWD9;O08585	B1AWE0;Q6PFA2;B1AWE1;B1AWD8;B1AWD9;O08585	Clathrin light chain A	Clta	594	-0.849981	1.99143	0.0202427	+	0.932072	1.36866	0.10135		-1.87004	4.41122	0.00110585	+	-1.33601	1.33887	0.0686693						+		+		cellular component organization;cellular component organization or biogenesis;cellular membrane organization;cellular process;clathrin-mediated endocytosis;endocytosis;establishment of localization;establishment of localization in cell;establishment of protein localization;intracellular protein transport;intracellular transport;membrane invagination;membrane organization;protein transport;recepto…	binding;clathrin binding;clathrin heavy chain binding;peptide binding;protein binding;structural molecule activity	cell part;clathrin coat;clathrin coat of coated pit;clathrin coat of trans-Golgi network vesicle;clathrin complex;clathrin vesicle coat;cytoplasmic membrane-bounded vesicle;cytoplasmic part;cytoplasmic vesicle;cytoplasmic vesicle part;Golgi apparatus part;intracellular membrane-bounded organelle;intracellular organelle;intracellular organelle part;intracellular part;macromolecular complex;membran…	Bacterial invasion of epithelial cells;Endocrine and other factor-regulated calcium reabsorption;Endocytosis;Huntington's disease;Lysosome	Acetylation;Calcium;Coatedpit;Completeproteome;Cytoplasmicvesicle;Membrane;Phosphoprotein;Proteomicsidentification;Referenceproteome	Clathrin_lg_ch		AACTTT_UNKNOWN;ACACTAC,MIR-142-3P;AGUIRRE_PANCREATIC_CANCER_COPY_NUMBER_UP;ATGTTTC,MIR-494;BERENJENO_TRANSFORMED_BY_RHOA_DN;BONOME_OVARIAN_CANCER_SURVIVAL_OPTIMAL_DEBULKING;CHNG_MULTIPLE_MYELOMA_HYPERPLOID_UP;chr12q23;CHUNG_BLISTER_CYTOTOXICITY_UP;ENK_UV_RESPONSE_KERATINOCYTE_UP;GATTGGY_V$NFY_Q6_01;GREGORY_SYNTHETIC_LETHAL_WITH_IMATINIB;GSE11057_NAIVE_CD4_VS_PBMC_CD4_TCELL_DN;GSE12845_IGD_POS_BLO…	REACT_280776;REACT_291802;REACT_299462;REACT_303468;REACT_304279;REACT_316383;REACT_342454;REACT_350802;REACT_353475	NaN	24.9463	NaN	23.6895	23.934	NaN	24.2861	22.9641	23.8066	NaN	23.5602	23.5095
O08583;O08583-2;Q9JJW6-2;G3X9I4;Q9JJW6	O08583;O08583-2;Q9JJW6-2	THO complex subunit 4;Aly/REF export factor 2	Alyref;Alyref2	1214	-0.818032	3.52219	0.0016346	+	-0.31081	0.437503	0.512748		-1.223	3.4061	0.00507303	+	2.64424	2.92666	0.00380792	+	+				+			+	cellular macromolecule metabolic process;cellular metabolic process;cellular nitrogen compound metabolic process;cellular process;establishment of localization;establishment of RNA localization;macromolecule metabolic process;metabolic process;mRNA metabolic process;mRNA processing;mRNA transport;nitrogen compound metabolic process;nucleic acid metabolic process;nucleic acid transport;nucleobase-…	binding;DNA binding;nucleic acid binding;nucleotide binding;RNA binding;single-stranded DNA binding;structure-specific DNA binding	cell part;cytoplasm;intracellular membrane-bounded organelle;intracellular organelle;intracellular organelle part;intracellular part;macromolecular complex;membrane-bounded organelle;nuclear body;nuclear part;nuclear speck;nucleoplasm part;nucleus;organelle;organelle part;ribonucleoprotein complex;spliceosomal complex	mRNA surveillance pathway;RNA transport;Spliceosome	3D-structure;Acetylation;Alternativesplicing;Chaperone;Citrullination;Completeproteome;Cytoplasm;Methylation;mRNAprocessing;mRNAsplicing;mRNAtransport;Nucleus;Phosphoprotein;Proteomicsidentification;Referenceproteome;RNA-binding;Spliceosome;Transport	FoP_duplication;RRM_1			REACT_291263;REACT_307866;REACT_321120;REACT_328741;REACT_347720;REACT_351784;REACT_353355	22.8816	24.27	NaN	24.0439	23.9609	23.225	24.0474	NaN	22.3114	22.8674	22.8468	22.8019
Q9DCX8	Q9DCX8	Iodotyrosine dehalogenase 1	Iyd	3941	-0.775693	1.70253	0.0345451	+	-0.933744	3.45785	0.00202278	+	3.14742	4.48123	0.000992677	+	NaN	NaN	NaN							+	+	+		antioxidant activity;catalytic activity;iodide peroxidase activity;oxidoreductase activity;oxidoreductase activity, acting on peroxide as acceptor;peroxidase activity	cell part;integral to membrane;intrinsic to membrane;membrane part		3D-structure;Completeproteome;Flavoprotein;FMN;Membrane;NADP;Oxidoreductase;Referenceproteome;Signal;Transmembrane;Transmembranehelix	Nitroreductase		BYSTRYKH_HEMATOPOIESIS_STEM_CELL_QTL_TRANS;chr6q25;DODD_NASOPHARYNGEAL_CARCINOMA_UP;GSE17721_POLYIC_VS_CPG_4H_BMDM_DN;GSE17721_POLYIC_VS_GARDIQUIMOD_4H_BMDM_DN;GSE17721_POLYIC_VS_PAM3CSK4_4H_BMDM_DN;GSE20715_WT_VS_TLR4_KO_24H_OZONE_LUNG_DN;GSE339_CD4POS_VS_CD4CD8DN_DC_IN_CULTURE_DN;GSE339_CD8POS_VS_CD4CD8DN_DC_DN;GSE39820_CTRL_VS_TGFBETA3_IL6_CD4_TCELL_DN;GSE39820_CTRL_VS_TGFBETA3_IL6_IL23A_CD4_T…	REACT_330649	26.7245	26.2219	26.2378	26.5578	26.6741	26.8956	26.6331	27.4438	26.0585	24.9506	26.419	26.1022
P13707;E0CXN5	P13707;E0CXN5	Glycerol-3-phosphate dehydrogenase [NAD(+)], cytoplasmic;Glycerol-3-phosphate dehydrogenase [NAD(+)]	Gpd1	1529	-0.655542	2.5447	0.00764357	+	-0.979645	3.42547	0.00216328	+	-0.731148	2.53292	0.018063	+	-0.980464	1.63488	0.0384677	+									alcohol biosynthetic process;alcohol catabolic process;alcohol metabolic process;alditol catabolic process;alditol metabolic process;biological regulation;biosynthetic process;carbohydrate biosynthetic process;carbohydrate catabolic process;carbohydrate metabolic process;catabolic process;cellular biosynthetic process;cellular carbohydrate biosynthetic process;cellular carbohydrate catabolic proc…	binding;catalytic activity;coenzyme binding;cofactor binding;glycerol-3-phosphate dehydrogenase [NAD+] activity;glycerol-3-phosphate dehydrogenase activity;NAD binding;nucleotide binding;oxidoreductase activity;oxidoreductase activity, acting on CH-OH group of donors;oxidoreductase activity, acting on the CH-OH group of donors, NAD or NADP as acceptor;oxidoreductase activity, acting on the CH-OH …	cell part;cytoplasmic part;cytosol;extracellular membrane-bounded organelle;extracellular organelle;extracellular region part;extracellular vesicular exosome;glycerol-3-phosphate dehydrogenase complex;intracellular membrane-bounded organelle;intracellular organelle;intracellular part;macromolecular complex;membrane-bounded organelle;membrane-bounded vesicle;mitochondrion;organelle;protein complex…	Glycerophospholipid metabolism	Completeproteome;Cytoplasm;Directproteinsequencing;NAD;Oxidoreductase;Phosphoprotein;Proteomicsidentification;Referenceproteome	NAD_Gly3P_dh_C;NAD_Gly3P_dh_N		ACEVEDO_LIVER_CANCER_DN;ACEVEDO_LIVER_TUMOR_VS_NORMAL_ADJACENT_TISSUE_DN;ACEVEDO_NORMAL_TISSUE_ADJACENT_TO_LIVER_TUMOR_DN;ATGTCAC,MIR-489;BROWNE_HCMV_INFECTION_1HR_DN;BURTON_ADIPOGENESIS_6;CACGTG_V$MYC_Q2;CAGCTG_V$AP4_Q5;CAGGTG_V$E12_Q6;CAIRO_HEPATOBLASTOMA_DN;chr12q12;COULOUARN_TEMPORAL_TGFB1_SIGNATURE_DN;ESC_V6.5_UP_EARLY.V1_UP;FEVR_CTNNB1_TARGETS_UP;FONTAINE_PAPILLARY_THYROID_CARCINOMA_DN;GAGC…	REACT_304133;REACT_307833	29.8053	30.3824	29.144	30.2765	30.179	29.9914	29.8617	30.0303	29.8652	29.6929	29.5022	29.2349
D3YZ54;Q9QXE0;E9PWM4;A0A2I3BRS0;E9Q0K0;E9Q7H7;E9Q9L4;D6RDE9	D3YZ54;Q9QXE0;E9PWM4	2-hydroxyacyl-CoA lyase 1	Hacl1	787	-0.646728	2.81351	0.0049805	+	-0.931977	2.98981	0.00498946	+	-1.43053	4.41492	0.00110585	+	-1.10826	1.71042	0.0331946	+									carboxylic acid catabolic process;carboxylic acid metabolic process;catabolic process;cellular catabolic process;cellular component assembly;cellular component organization;cellular component organization or biogenesis;cellular ketone metabolic process;cellular lipid catabolic process;cellular lipid metabolic process;cellular metabolic process;cellular process;fatty acid alpha-oxidation;fatty aci…	binding;carbon-carbon lyase activity;catalytic activity;cation binding;coenzyme binding;cofactor binding;identical protein binding;ion binding;lyase activity;magnesium ion binding;metal ion binding;protein binding;receptor binding;thiamine pyrophosphate binding;vitamin binding	cell part;cytoplasmic part;intracellular membrane-bounded organelle;intracellular organelle;intracellular part;membrane-bounded organelle;microbody;organelle;peroxisome	Peroxisome	Completeproteome;Lyase;Magnesium;Metal-binding;Peroxisome;Proteomicsidentification;Referenceproteome;Thiaminepyrophosphate	TPP_enzyme_C;TPP_enzyme_M;TPP_enzyme_N		AFFAR_YY1_TARGETS_UP;BOCHKIS_FOXA2_TARGETS;CARBON_CARBON_LYASE_ACTIVITY;CARBOXYLIC_ACID_METABOLIC_PROCESS;CATABOLIC_PROCESS;CELLULAR_CATABOLIC_PROCESS;CELLULAR_LIPID_CATABOLIC_PROCESS;CELLULAR_LIPID_METABOLIC_PROCESS;chr3p24;COENZYME_BINDING;COFACTOR_BINDING;CYTOPLASM;CYTOPLASMIC_PART;FATTY_ACID_METABOLIC_PROCESS;FATTY_ACID_OXIDATION;GGGYGTGNY_UNKNOWN;GOBERT_OLIGODENDROCYTE_DIFFERENTIATION_DN;GSE…	REACT_330932	29.2399	29.7375	29.4979	29.2194	29.4764	29.8671	29.7451	30.5259	29.3404	29.5191	28.9655	28.9169
Q7TQD7;P46735;E9QNH6;E9Q580;P46735-2;D3YV80;A0A0J9YUC4;E9PWM9;Q9D6A1	Q7TQD7;P46735;E9QNH6;E9Q580;P46735-2	Unconventional myosin-Ib	Myo1b	1793	-0.588791	1.57686	0.0438129	+	-1.1911	1.64178	0.0621161		3.0475	5.16769	0.000346639	+	NaN	NaN	NaN							+	+	+	actin cytoskeleton organization;actin filament bundle assembly;actin filament organization;actin filament-based movement;actin filament-based process;cellular component assembly;cellular component assembly at cellular level;cellular component movement;cellular component organization;cellular component organization at cellular level;cellular component organization or biogenesis;cellular component …	actin binding;actin filament binding;adenyl nucleotide binding;adenyl ribonucleotide binding;ATP binding;binding;catalytic activity;cytoskeletal protein binding;hydrolase activity;hydrolase activity, acting on acid anhydrides;hydrolase activity, acting on acid anhydrides, in phosphorus-containing anhydrides;lipid binding;microfilament motor activity;motor activity;nucleoside-triphosphatase activi…	actin filament;brush border;cell part;cell periphery;cell projection;cytoplasm;cytoplasmic part;cytoskeletal part;early endosome;endosomal part;endosome;endosome membrane;extracellular membrane-bounded organelle;extracellular organelle;extracellular region part;extracellular vesicular exosome;filopodium;Golgi apparatus part;Golgi membrane;intracellular membrane-bounded organelle;intracellular org…		Actin-binding;Alternativesplicing;ATP-binding;Calmodulin-binding;Completeproteome;Motorprotein;Myosin;Nucleotide-binding;Phosphoprotein;Proteomicsidentification;Referenceproteome;Repeat	IQ;Myosin_head;Myosin_TH1		ACEVEDO_NORMAL_TISSUE_ADJACENT_TO_LIVER_TUMOR_UP;ATGTTAA,MIR-302C;BAELDE_DIABETIC_NEPHROPATHY_DN;BROWN_MYELOID_CELL_DEVELOPMENT_UP;BROWNE_HCMV_INFECTION_14HR_DN;BRUINS_UVC_RESPONSE_LATE;BRUINS_UVC_RESPONSE_VIA_TP53_GROUP_A;BYSTRYKH_HEMATOPOIESIS_STEM_CELL_QTL_TRANS;CHARAFE_BREAST_CANCER_LUMINAL_VS_BASAL_DN;CHIANG_LIVER_CANCER_SUBCLASS_PROLIFERATION_DN;CHIARADONNA_NEOPLASTIC_TRANSFORMATION_KRAS_UP…		26.2974	26.8211	27.5505	27.2081	27.3619	27.6545	27.8863	28.8065	26.3489	NaN	26.1235	25.9417
Q8K154;E9PZ30	Q8K154;E9PZ30		Ugt2b34	3059	-0.558917	1.81027	0.0282293	+	-0.564135	1.95404	0.0349653	+	-1.55972	1.93071	0.0392734	+	-2.804	3.07849	0.00296864	+									alcohol metabolic process;aromatic compound biosynthetic process;biosynthetic process;carbohydrate metabolic process;carboxylic acid metabolic process;cellular aromatic compound metabolic process;cellular biosynthetic process;cellular carbohydrate metabolic process;cellular glucuronidation;cellular ketone metabolic process;cellular metabolic process;cellular process;cellular response to chemical …	catalytic activity;glucuronosyltransferase activity;transferase activity;transferase activity, transferring glycosyl groups;transferase activity, transferring hexosyl groups;UDP-glycosyltransferase activity	cell part;intracellular membrane-bounded organelle;intracellular organelle;intracellular part;membrane-bounded organelle;organelle	Ascorbate and aldarate metabolism;Drug metabolism - cytochrome P450;Drug metabolism - other enzymes;Metabolism of xenobiotics by cytochrome P450;Other types of O-glycan biosynthesis;Pentose and glucuronate interconversions;Porphyrin and chlorophyll metabolism;Retinol metabolism;Starch and sucrose metabolism;Steroid hormone biosynthesis	Completeproteome;Glycosyltransferase;Proteomicsidentification;Referenceproteome;Transferase	UDPGT				29.1584	29.6433	29.9914	29.8101	29.9499	29.8181	29.9472	30.4642	29.7289	29.0347	29.6823	29.4735
Q63886	Q63886	UDP-glucuronosyltransferase 1-1	Ugt1a1	2561	-0.479693	2.03351	0.0188029	+	-0.374781	1.07991	0.17255		-1.70427	4.66578	0.000770708	+	-2.42464	3.01786	0.00325913	+									acute inflammatory response;acute-phase response;alcohol metabolic process;anatomical structure development;anatomical structure morphogenesis;aromatic compound biosynthetic process;benzene-containing compound metabolic process;biological regulation;biosynthetic process;biphenyl catabolic process;biphenyl metabolic process;carbohydrate metabolic process;carboxylic acid metabolic process;catabolic…	binding;carboxylic acid binding;catalytic activity;enzyme binding;enzyme inhibitor activity;enzyme regulator activity;glucuronosyltransferase activity;identical protein binding;isoprenoid binding;lipid binding;monocarboxylic acid binding;protein binding;protein dimerization activity;protein heterodimerization activity;protein homodimerization activity;retinoic acid binding;retinoid binding;steroi…	cell part;cytochrome complex;cytoplasmic part;endoplasmic reticulum;endoplasmic reticulum chaperone complex;endoplasmic reticulum membrane;endoplasmic reticulum part;integral to membrane;integral to plasma membrane;intracellular membrane-bounded organelle;intracellular organelle;intracellular organelle part;intracellular part;intrinsic to membrane;intrinsic to plasma membrane;macromolecular compl…	Ascorbate and aldarate metabolism;Drug metabolism - cytochrome P450;Drug metabolism - other enzymes;Metabolism of xenobiotics by cytochrome P450;Other types of O-glycan biosynthesis;Pentose and glucuronate interconversions;Porphyrin and chlorophyll metabolism;Retinol metabolism;Starch and sucrose metabolism;Steroid hormone biosynthesis	Alternativesplicing;Completeproteome;Endoplasmicreticulum;Glycoprotein;Glycosyltransferase;Membrane;Microsome;Referenceproteome;Signal;Transferase;Transmembrane;Transmembranehelix	UDPGT		CAHOY_ASTROGLIAL;CATABOLIC_PROCESS;CELLULAR_CATABOLIC_PROCESS;CELLULAR_LIPID_METABOLIC_PROCESS;chr2q37;COFACTOR_CATABOLIC_PROCESS;COFACTOR_METABOLIC_PROCESS;DANG_REGULATED_BY_MYC_DN;GRAESSMANN_APOPTOSIS_BY_DOXORUBICIN_UP;HETEROCYCLE_METABOLIC_PROCESS;HORMONE_METABOLIC_PROCESS;KEGG_ASCORBATE_AND_ALDARATE_METABOLISM;KEGG_DRUG_METABOLISM_CYTOCHROME_P450;KEGG_DRUG_METABOLISM_OTHER_ENZYMES;KEGG_METABO…	REACT_290010;REACT_341594	31.4169	31.1357	31.7726	31.2582	31.3497	31.6411	31.8724	32.569	31.1273	30.6929	31.3789	31.2974
Q3UEP4;D3YUP6;D3YWN0	Q3UEP4;D3YUP6		Ugt2b36	2313	-0.473831	1.7629	0.0307747	+	-0.886281	3.02023	0.00471656	+	-1.45501	2.46487	0.0195849	+	-3.75378	4.08191	0.000767882	+									alcohol metabolic process;aromatic compound biosynthetic process;biosynthetic process;carbohydrate metabolic process;carboxylic acid metabolic process;cellular aromatic compound metabolic process;cellular biosynthetic process;cellular carbohydrate metabolic process;cellular glucuronidation;cellular ketone metabolic process;cellular metabolic process;cellular process;cellular response to chemical …	catalytic activity;glucuronosyltransferase activity;transferase activity;transferase activity, transferring glycosyl groups;transferase activity, transferring hexosyl groups;UDP-glycosyltransferase activity	cell part;extracellular membrane-bounded organelle;extracellular organelle;extracellular region part;extracellular vesicular exosome;intracellular membrane-bounded organelle;intracellular organelle;intracellular part;membrane-bounded organelle;membrane-bounded vesicle;organelle;vesicle	Ascorbate and aldarate metabolism;Drug metabolism - cytochrome P450;Drug metabolism - other enzymes;Metabolism of xenobiotics by cytochrome P450;Other types of O-glycan biosynthesis;Pentose and glucuronate interconversions;Porphyrin and chlorophyll metabolism;Retinol metabolism;Starch and sucrose metabolism;Steroid hormone biosynthesis	Completeproteome;Glycosyltransferase;Proteomicsidentification;Referenceproteome;Transferase	UDPGT				30.2889	29.8646	30.596	29.9326	30.1286	30.5594	30.4014	30.9884	29.8995	29.7563	30.4707	30.1089
G5E8T9;Q99KB8;E9PYA3;D3YV58	G5E8T9;Q99KB8;E9PYA3	Hydroxyacylglutathione hydrolase, mitochondrial	Hagh	1161	-0.472943	1.56753	0.0446875	+	-0.00703549	0.00918544	0.985321		-1.0805	5.54023	0.000190141	+	-0.485465	0.714746	0.238246										amine biosynthetic process;amine metabolic process;biosynthetic process;carboxylic acid biosynthetic process;carboxylic acid metabolic process;cellular amine metabolic process;cellular amino acid biosynthetic process;cellular amino acid metabolic process;cellular biosynthetic process;cellular ketone metabolic process;cellular metabolic process;cellular modified amino acid biosynthetic process;cel…	binding;catalytic activity;cation binding;hydrolase activity;hydrolase activity, acting on ester bonds;hydroxyacylglutathione hydrolase activity;ion binding;metal ion binding;thiolester hydrolase activity;transition metal ion binding;zinc ion binding	cell part;cytoplasm;cytoplasmic part;extracellular membrane-bounded organelle;extracellular organelle;extracellular region part;extracellular vesicular exosome;intracellular membrane-bounded organelle;intracellular organelle;intracellular organelle lumen;intracellular organelle part;intracellular part;membrane-bounded organelle;membrane-bounded vesicle;membrane-enclosed lumen;mitochondrial matrix…	Pyruvate metabolism	Acetylation;Alternativeinitiation;Alternativesplicing;Completeproteome;Cytoplasm;Hydrolase;Metal-binding;Mitochondrion;Proteomicsidentification;Referenceproteome;Transitpeptide;Zinc	Lactamase_B		ACEVEDO_NORMAL_TISSUE_ADJACENT_TO_LIVER_TUMOR_DN;BANDRES_RESPONSE_TO_CARMUSTIN_MGMT_24HR_DN;BANDRES_RESPONSE_TO_CARMUSTIN_MGMT_48HR_DN;BOCHKIS_FOXA2_TARGETS;CAIRO_HEPATOBLASTOMA_DN;CAIRO_LIVER_DEVELOPMENT_DN;CCTGCTG,MIR-214;CHEN_METABOLIC_SYNDROM_NETWORK;CHIANG_LIVER_CANCER_SUBCLASS_PROLIFERATION_DN;chr16p13;CUI_TCF21_TARGETS_2_DN;CYCLIN_D1_UP.V1_UP;FEVR_CTNNB1_TARGETS_UP;FLECHNER_BIOPSY_KIDNEY_T…		26.5622	28.0746	27.2196	27.9211	27.8734	28.0371	28.2698	27.577	27.6313	27.0887	26.7426	27.4319
Q9D826	Q9D826	Peroxisomal sarcosine oxidase	Pipox	3811	-0.434299	1.6001	0.0420168	+	-1.01247	2.7669	0.00777849	+	-1.13263	3.3807	0.0052364	+	-1.40719	2.43284	0.00863387	+									acetyl-CoA metabolic process;amine catabolic process;amine metabolic process;aspartate family amino acid catabolic process;aspartate family amino acid metabolic process;carboxylic acid catabolic process;carboxylic acid metabolic process;catabolic process;cellular amine metabolic process;cellular amino acid catabolic process;cellular amino acid metabolic process;cellular aromatic compound metaboli…	binding;catalytic activity;L-pipecolate oxidase activity;oxidoreductase activity;oxidoreductase activity, acting on the CH-NH group of donors;oxidoreductase activity, acting on the CH-NH group of donors, oxygen as acceptor;protein binding;receptor binding;sarcosine oxidase activity	cell part;cytoplasmic part;intracellular membrane-bounded organelle;intracellular organelle;intracellular part;membrane-bounded organelle;microbody;organelle;peroxisome	Glycine, serine and threonine metabolism;Lysine degradation;Peroxisome	Acetylation;Completeproteome;FAD;Flavoprotein;Oxidoreductase;Peroxisome;Referenceproteome	DAO		BENPORATH_ES_1;BENPORATH_NANOG_TARGETS;BENPORATH_NOS_TARGETS;BENPORATH_OCT4_TARGETS;BENPORATH_SOX2_TARGETS;BYSTRYKH_HEMATOPOIESIS_STEM_CELL_QTL_TRANS;CAIRO_LIVER_DEVELOPMENT_DN;CHIANG_LIVER_CANCER_SUBCLASS_PROLIFERATION_DN;chr17p13;CTTTGT_V$LEF1_Q2;CYTOPLASM;CYTOPLASMIC_PART;DAVICIONI_MOLECULAR_ARMS_VS_ERMS_UP;EBAUER_TARGETS_OF_PAX3_FOXO1_FUSION_DN;GNF2_GSTM1;GNF2_HPN;GNF2_HPX;GNF2_LCAT;GRAESSMAN…		29.1052	29.597	29.3939	29.1276	29.5787	30.116	30.1234	30.8633	29.549	29.2985	28.9722	28.5929
Q9DBG1	Q9DBG1	Sterol 26-hydroxylase, mitochondrial	Cyp27a1	3873	0.320634	1.71454	0.0338088	+	-0.309654	0.618595	0.382395		-1.24489	1.82223	0.0463929	+	-1.42483	1.89049	0.0235128	+									alcohol metabolic process;cholesterol metabolic process;lipid metabolic process;metabolic process;primary metabolic process;small molecule metabolic process;steroid metabolic process;sterol metabolic process	binding;catalytic activity;cation binding;cholestanetriol 26-monooxygenase activity;cholesterol 26-hydroxylase activity;heme binding;ion binding;iron ion binding;metal ion binding;monooxygenase activity;oxidoreductase activity;oxidoreductase activity, acting on paired donors, with incorporation or reduction of molecular oxygen;oxidoreductase activity, acting on paired donors, with incorporation o…	cell part;cytoplasmic part;intracellular membrane-bounded organelle;intracellular organelle;intracellular organelle part;intracellular part;membrane;membrane-bounded organelle;mitochondrial inner membrane;mitochondrial membrane;mitochondrial part;mitochondrion;organelle;organelle inner membrane;organelle membrane;organelle part	PPAR signaling pathway;Primary bile acid biosynthesis	Acetylation;Completeproteome;Heme;Iron;Membrane;Metal-binding;Mitochondrion;Monooxygenase;NADP;Oxidoreductase;Referenceproteome;Transitpeptide	p450		BAE_BRCA1_TARGETS_DN;BOYAULT_LIVER_CANCER_SUBCLASS_G3_DN;BRUINS_UVC_RESPONSE_LATE;CAIRO_LIVER_DEVELOPMENT_DN;CHANG_CORE_SERUM_RESPONSE_DN;CHEBOTAEV_GR_TARGETS_UP;CHIANG_LIVER_CANCER_SUBCLASS_PROLIFERATION_DN;ESC_V6.5_UP_EARLY.V1_UP;FEVR_CTNNB1_TARGETS_UP;GNF2_CEBPA;GNF2_CYP2B6;GNF2_GSTM1;GNF2_HPN;GNF2_HPX;GNF2_LCAT;GNF2_TST;GSE11057_PBMC_VS_MEM_CD4_TCELL_UP;GSE1432_1H_VS_6H_IFNG_MICROGLIA_UP;GSE1…	REACT_281686;REACT_283453;REACT_292237;REACT_325766	30.0718	29.945	31.092	30.5657	30.8925	30.993	31.3663	31.977	30.8467	30.9902	31.1212	30.8271
Q9DBF1-2;Q9DBF1;G3UYR8;G3UY72;E9Q1H3;E9Q1G1	Q9DBF1-2;Q9DBF1;G3UYR8	Alpha-aminoadipic semialdehyde dehydrogenase	Aldh7a1	3872	0.320697	3.19666	0.0027225	+	-0.29518	0.619354	0.382031		-0.686837	3.23527	0.00641494	+	-1.17785	2.78455	0.0047744	+									alcohol metabolic process;amine biosynthetic process;amine metabolic process;betaine biosynthetic process;betaine metabolic process;biosynthetic process;carboxylic acid biosynthetic process;carboxylic acid metabolic process;cellular amine metabolic process;cellular amino acid biosynthetic process;cellular amino acid metabolic process;cellular biogenic amine metabolic process;cellular biosynthetic…	aldehyde dehydrogenase (NAD) activity;betaine-aldehyde dehydrogenase activity;catalytic activity;L-aminoadipate-semialdehyde dehydrogenase activity;oxidoreductase activity;oxidoreductase activity, acting on the aldehyde or oxo group of donors;oxidoreductase activity, acting on the aldehyde or oxo group of donors, NAD or NADP as acceptor	cell part;cytoplasm;cytoplasmic part;cytosol;extracellular membrane-bounded organelle;extracellular organelle;extracellular region part;extracellular vesicular exosome;intracellular membrane-bounded organelle;intracellular organelle;intracellular part;membrane-bounded organelle;membrane-bounded vesicle;mitochondrion;nucleus;organelle;vesicle	Arginine and proline metabolism;Ascorbate and aldarate metabolism;beta-Alanine metabolism;Fatty acid metabolism;Glycerolipid metabolism;Glycine, serine and threonine metabolism;Glycolysis / Gluconeogenesis;Histidine metabolism;Lysine biosynthesis;Lysine degradation;Propanoate metabolism;Pyruvate metabolism;Tryptophan metabolism;Valine, leucine and isoleucine degradation	Acetylation;Alternativesplicing;Completeproteome;Cytoplasm;Mitochondrion;NAD;Nucleus;Oxidoreductase;Proteomicsidentification;Referenceproteome;Transitpeptide	Aldedh		ACEVEDO_NORMAL_TISSUE_ADJACENT_TO_LIVER_TUMOR_DN;AMUNDSON_POOR_SURVIVAL_AFTER_GAMMA_RADIATION_2G;AUNG_GASTRIC_CANCER;BENPORATH_SOX2_TARGETS;BROWNE_HCMV_INFECTION_18HR_DN;CHANDRAN_METASTASIS_DN;CHESLER_BRAIN_HIGHEST_GENETIC_VARIANCE;CHESLER_BRAIN_QTL_CIS;CHICAS_RB1_TARGETS_SENESCENT;chr5q31;COLINA_TARGETS_OF_4EBP1_AND_4EBP2;CONCANNON_APOPTOSIS_BY_EPOXOMICIN_DN;CORRE_MULTIPLE_MYELOMA_DN;DAIRKEE_TER…	REACT_329568	30.0079	31.4122	31.188	30.6334	30.997	30.6636	31.4663	31.6042	31.7264	31.5971	31.4973	31.5382
Q9WU79;A0A0R4J1T9;F6PYI8;A0A338P738;F6XMC0;F6YFQ5;E9PUR5	Q9WU79;A0A0R4J1T9	Proline dehydrogenase 1, mitochondrial	Prodh	4168	0.346323	1.69024	0.0354072	+	-0.447546	0.822622	0.269049		4.43944	5.53323	0.000190141	+	NaN	NaN	NaN							+	+	+	amine catabolic process;amine metabolic process;carboxylic acid catabolic process;carboxylic acid metabolic process;catabolic process;cellular amine metabolic process;cellular amino acid catabolic process;cellular amino acid metabolic process;cellular catabolic process;cellular ketone metabolic process;cellular metabolic process;cellular nitrogen compound metabolic process;cellular process;glutam…	amine binding;amino acid binding;binding;carboxylic acid binding;catalytic activity;coenzyme binding;cofactor binding;FAD binding;flavin adenine dinucleotide binding;oxidoreductase activity;oxidoreductase activity, acting on the CH-NH group of donors;proline dehydrogenase activity	cell part;cytoplasmic part;intracellular membrane-bounded organelle;intracellular organelle;intracellular organelle lumen;intracellular organelle part;intracellular part;membrane;membrane-bounded organelle;membrane-enclosed lumen;mitochondrial inner membrane;mitochondrial matrix;mitochondrial membrane;mitochondrial part;mitochondrion;organelle;organelle inner membrane;organelle lumen;organelle me…	Arginine and proline metabolism	Acetylation;Completeproteome;FAD;Flavoprotein;Mitochondrion;Oxidoreductase;Prolinemetabolism;Proteomicsidentification;Referenceproteome;Transitpeptide	Pro_dh		ACEVEDO_LIVER_CANCER_UP;ACEVEDO_LIVER_TUMOR_VS_NORMAL_ADJACENT_TISSUE_UP;ALK_DN.V1_DN;BOYLAN_MULTIPLE_MYELOMA_D_CLUSTER_UP;BOYLAN_MULTIPLE_MYELOMA_D_UP;CAIRO_HEPATOBLASTOMA_DN;CHARAFE_BREAST_CANCER_LUMINAL_VS_MESENCHYMAL_UP;CHAUHAN_RESPONSE_TO_METHOXYESTRADIOL_UP;CHEN_METABOLIC_SYNDROM_NETWORK;chr22q11;CHYLA_CBFA2T3_TARGETS_UP;CROMER_METASTASIS_DN;GALLUZZI_PERMEABILIZE_MITOCHONDRIA;GSE12845_NAIVE…	REACT_273967	29.191	29.5158	30.3782	29.8909	29.7635	30.3802	30.9671	31.3168	30.2548	30.3692	30.3103	30.106
Q99LB7;A2AH52;A2AH53	Q99LB7	Sarcosine dehydrogenase, mitochondrial	Sardh	3470	0.363366	2.04204	0.0185143	+	-0.161608	0.212941	0.73338		-0.900256	3.23097	0.00645378	+	-1.25306	2.6921	0.00553202	+										catalytic activity;oxidoreductase activity;oxidoreductase activity, acting on the CH-NH group of donors;sarcosine dehydrogenase activity	cell part;cytoplasmic part;intracellular membrane-bounded organelle;intracellular organelle;intracellular organelle lumen;intracellular organelle part;intracellular part;membrane-bounded organelle;membrane-enclosed lumen;mitochondrial matrix;mitochondrial part;mitochondrion;organelle;organelle lumen;organelle part	Glycine, serine and threonine metabolism	Acetylation;Completeproteome;FAD;Flavoprotein;Mitochondrion;Oxidoreductase;Phosphoprotein;Proteomicsidentification;Referenceproteome;Transitpeptide	DAO;GCV_T;GCV_T_C		ATM_DN.V1_UP;BERENJENO_TRANSFORMED_BY_RHOA_DN;BOYAULT_LIVER_CANCER_SUBCLASS_G3_DN;CAIRO_HEPATOBLASTOMA_DN;CASTELLANO_NRAS_TARGETS_UP;CHEBOTAEV_GR_TARGETS_DN;chr9q33;CYTOPLASM;CYTOPLASMIC_PART;DCA_UP.V1_UP;ELECTRON_CARRIER_ACTIVITY;GCNP_SHH_UP_LATE.V1_UP;GNF2_GSTM1;GNF2_HPN;GNF2_HPX;GNF2_LCAT;GNF2_TST;GSE11057_NAIVE_CD4_VS_PBMC_CD4_TCELL_UP;GSE17580_TREG_VS_TEFF_S_MANSONI_INF_DN;GSE17580_UNINFECTE…		32.0232	32.9888	33.7122	32.6327	32.8052	33.2466	34.1218	34.39	33.2033	33.1515	33.3937	33.1721
Q9JHI5	Q9JHI5	Isovaleryl-CoA dehydrogenase, mitochondrial	Ivd	4004	0.494429	1.67477	0.0365133	+	0.241833	0.355638	0.589548		-1.43535	4.24142	0.00144965	+	-0.642559	1.15715	0.0988954										amine catabolic process;amine metabolic process;branched chain family amino acid catabolic process;branched chain family amino acid metabolic process;carboxylic acid catabolic process;carboxylic acid metabolic process;catabolic process;cellular amine metabolic process;cellular amino acid catabolic process;cellular amino acid metabolic process;cellular catabolic process;cellular ketone metabolic p…	acyl-CoA dehydrogenase activity;binding;catalytic activity;coenzyme binding;cofactor binding;flavin adenine dinucleotide binding;isovaleryl-CoA dehydrogenase activity;oxidoreductase activity;oxidoreductase activity, acting on the CH-CH group of donors	cell part;cytoplasmic part;intracellular membrane-bounded organelle;intracellular organelle;intracellular organelle lumen;intracellular organelle part;intracellular part;membrane;membrane-bounded organelle;membrane-enclosed lumen;mitochondrial matrix;mitochondrial membrane;mitochondrial part;mitochondrion;nuclear part;nucleoplasm;organelle;organelle lumen;organelle membrane;organelle part	Valine, leucine and isoleucine degradation	Acetylation;Completeproteome;Directproteinsequencing;FAD;Flavoprotein;Mitochondrion;Oxidoreductase;Referenceproteome;Transitpeptide	Acyl-CoA_dh_1;Acyl-CoA_dh_M;Acyl-CoA_dh_N		BURTON_ADIPOGENESIS_5;BUYTAERT_PHOTODYNAMIC_THERAPY_STRESS_DN;CADWELL_ATG16L1_TARGETS_DN;CHANGOLKAR_H2AFY_TARGETS_UP;CHARAFE_BREAST_CANCER_LUMINAL_VS_BASAL_UP;chr15q14;DIAZ_CHRONIC_MEYLOGENOUS_LEUKEMIA_UP;DOUGLAS_BMI1_TARGETS_DN;DURAND_STROMA_MAX_UP;FEVR_CTNNB1_TARGETS_DN;FURUKAWA_DUSP6_TARGETS_PCI35_DN;GATTGGY_V$NFY_Q6_01;GRADE_COLON_CANCER_UP;GRAESSMANN_APOPTOSIS_BY_DOXORUBICIN_UP;GRAESSMANN_RE…	REACT_305961	29.1518	30.2219	29.5502	29.8827	29.9211	30.6647	31.5415	30.6999	30.8271	30.6651	30.3428	30.4438
Q8R0Y8	Q8R0Y8	Mitochondrial coenzyme A transporter SLC25A42	Slc25a42	3128	0.499609	2.14272	0.0153095	+	-0.503101	1.16428	0.148565		3.77424	5.59242	0.000181686	+	NaN	NaN	NaN							+	+	+	adenine nucleotide transport;ADP transport;AMP transport;ATP transport;cellular process;coenzyme A transmembrane transport;coenzyme A transport;coenzyme transport;cofactor transport;establishment of localization;metabolic process;nitrogen compound transport;nucleobase-containing compound transport;nucleotide transport;purine nucleotide transport;purine ribonucleotide transport;purine-containing c…	adenine nucleotide transmembrane transporter activity;adenosine-diphosphatase activity;ADP transmembrane transporter activity;AMP transmembrane transporter activity;ATP transmembrane transporter activity;catalytic activity;coenzyme A transmembrane transporter activity;coenzyme transporter activity;cofactor transporter activity;hydrolase activity;hydrolase activity, acting on acid anhydrides;hydro…	cell part;cytoplasmic part;integral to membrane;intracellular membrane-bounded organelle;intracellular organelle;intracellular organelle part;intracellular part;intrinsic to membrane;membrane;membrane part;membrane-bounded organelle;mitochondrial inner membrane;mitochondrial membrane;mitochondrial part;mitochondrion;nucleus;organelle;organelle inner membrane;organelle membrane;organelle part		Completeproteome;Membrane;Mitochondrion;Mitochondrioninnermembrane;Referenceproteome;Repeat;Transmembrane;Transmembranehelix;Transport	Mito_carr		BOCHKIS_FOXA2_TARGETS;chr19p13;FAELT_B_CLL_WITH_VH3_21_UP;FIGUEROA_AML_METHYLATION_CLUSTER_1_DN;GAL_LEUKEMIC_STEM_CELL_UP;GOBERT_OLIGODENDROCYTE_DIFFERENTIATION_DN;GRAESSMANN_APOPTOSIS_BY_DOXORUBICIN_UP;GSE1432_CTRL_VS_IFNG_6H_MICROGLIA_UP;GSE17721_POLYIC_VS_CPG_4H_BMDM_DN;GSE17721_POLYIC_VS_GARDIQUIMOD_16H_BMDM_UP;GSE17974_IL4_AND_ANTI_IL12_VS_UNTREATED_6H_ACT_CD4_TCELL_UP;GSE18791_UNSTIM_VS_NEW…		25.2718	26.1545	26.5874	26.2513	26.8157	26.7542	26.8714	27.3699	27.3429	27.3377	27.1057	26.896
Q9DCM2;A0A0N4SVE5	Q9DCM2;A0A0N4SVE5	Glutathione S-transferase kappa 1	Gstk1	3925	0.515764	2.31771	0.0110734	+	-0.405176	0.759172	0.302733		-1.00196	3.43929	0.00487625	+	-1.7834	2.68148	0.00563037	+									amine metabolic process;carboxylic acid metabolic process;cell differentiation;cellular amine metabolic process;cellular amino acid metabolic process;cellular developmental process;cellular ketone metabolic process;cellular metabolic process;cellular modified amino acid metabolic process;cellular nitrogen compound metabolic process;cellular process;developmental process;epithelial cell differenti…	antioxidant activity;binding;catalytic activity;disulfide oxidoreductase activity;glutathione peroxidase activity;glutathione transferase activity;oxidoreductase activity;oxidoreductase activity, acting on a sulfur group of donors;oxidoreductase activity, acting on peroxide as acceptor;peroxidase activity;protein binding;protein disulfide oxidoreductase activity;receptor binding;transferase activ…	cell part;cytoplasmic part;extracellular membrane-bounded organelle;extracellular organelle;extracellular region part;extracellular vesicular exosome;intracellular;intracellular membrane-bounded organelle;intracellular organelle;intracellular organelle lumen;intracellular organelle part;intracellular part;membrane;membrane-bounded organelle;membrane-bounded vesicle;membrane-enclosed lumen;microbo…	Drug metabolism - cytochrome P450;Glutathione metabolism;Metabolism of xenobiotics by cytochrome P450;Peroxisome	Acetylation;Completeproteome;Directproteinsequencing;Mitochondrion;Referenceproteome;Transferase	DSBA		BYSTRYKH_HEMATOPOIESIS_STEM_CELL_QTL_TRANS;chr7q35;CREIGHTON_ENDOCRINE_THERAPY_RESISTANCE_1;CTTTGT_V$LEF1_Q2;FEVR_CTNNB1_TARGETS_UP;GOLDRATH_EFF_VS_MEMORY_CD8_TCELL_DN;GSE10325_CD4_TCELL_VS_BCELL_UP;GSE10325_LUPUS_CD4_TCELL_VS_LUPUS_BCELL_UP;GSE11057_CD4_EFF_MEM_VS_PBMC_UP;GSE11057_NAIVE_VS_EFF_MEMORY_CD4_TCELL_DN;GSE11057_NAIVE_VS_MEMORY_CD4_TCELL_DN;GSE11057_PBMC_VS_MEM_CD4_TCELL_DN;GSE11864_CS…		29.3728	30.0719	30.6553	29.7071	29.6143	30.3829	30.7111	31.4941	30.7812	30.6495	30.4927	30.1316
Q9CQ54;A0A0U1RPJ5	Q9CQ54;A0A0U1RPJ5	NADH dehydrogenase [ubiquinone] 1 subunit C2	Ndufc2	3545	0.557383	2.8604	0.00462838	+	0.103128	0.148001	0.809574		4.02873	7.14179	2.57562e-05	+	NaN	NaN	NaN							+	+	+	cellular metabolic process;cellular process;electron transport chain;generation of precursor metabolites and energy;metabolic process;mitochondrial electron transport, NADH to ubiquinone;oxidation-reduction process;respiratory electron transport chain	catalytic activity;NADH dehydrogenase (quinone) activity;NADH dehydrogenase (ubiquinone) activity;NADH dehydrogenase activity;oxidoreductase activity;oxidoreductase activity, acting on NADH or NADPH;oxidoreductase activity, acting on NADH or NADPH, quinone or similar compound as acceptor	cell part;cytoplasm;cytoplasmic part;integral to membrane;intracellular membrane-bounded organelle;intracellular organelle;intracellular organelle part;intracellular part;intrinsic to membrane;macromolecular complex;membrane;membrane part;membrane-bounded organelle;mitochondrial inner membrane;mitochondrial membrane;mitochondrial membrane part;mitochondrial part;mitochondrial respiratory chain co…	Alzheimer's disease;Huntington's disease;Oxidative phosphorylation;Parkinson's disease	Completeproteome;Directproteinsequencing;Electrontransport;Membrane;Mitochondrion;Mitochondrioninnermembrane;Referenceproteome;Respiratorychain;Transmembrane;Transmembranehelix;Transport	NDUF_C2	Respiratory chain complex I, mitochondrial	BLALOCK_ALZHEIMERS_DISEASE_DN;chr11q14;CTTTGA_V$LEF1_Q2;CYTOPLASM;DIAZ_CHRONIC_MEYLOGENOUS_LEUKEMIA_UP;GSE11864_UNTREATED_VS_CSF1_IFNG_IN_MAC_DN;GSE13484_12H_UNSTIM_VS_YF17D_VACCINE_STIM_PBMC_UP;GSE1460_CORD_VS_ADULT_BLOOD_NAIVE_CD4_TCELL_UP;GSE17721_0.5H_VS_12H_LPS_BMDM_UP;GSE17721_0.5H_VS_12H_POLYIC_BMDM_UP;GSE17721_12H_VS_24H_POLYIC_BMDM_DN;GSE17721_4_VS_24H_GARDIQUIMOD_BMDM_DN;GSE17721_CTRL_V…	REACT_278797	26.8265	27.4661	27.9896	27.7	27.642	27.9021	28.4884	28.6649	28.5146	28.3847	28.0841	28.0071
Q9QZD8	Q9QZD8	Mitochondrial dicarboxylate carrier	Slc25a10	4114	0.562116	1.95229	0.0217634	+	-0.160959	0.289978	0.651894		4.52732	4.03934	0.00194215	+	0.0278362	0.00810298	0.982892							+	+		anion transport;establishment of localization;establishment of localization in cell;inorganic anion transport;intracellular transport;ion transport;mitochondrial transport;thiosulfate transport;transport	active transmembrane transporter activity;anion transmembrane transporter activity;antiporter activity;C4-dicarboxylate transmembrane transporter activity;carboxylic acid transmembrane transporter activity;dicarboxylic acid transmembrane transporter activity;inorganic anion transmembrane transporter activity;ion transmembrane transporter activity;malate transmembrane transporter activity;organic …	cell part;cytoplasmic part;integral to membrane;intracellular membrane-bounded organelle;intracellular organelle;intracellular organelle part;intracellular part;intrinsic to membrane;membrane;membrane part;membrane-bounded organelle;mitochondrial inner membrane;mitochondrial membrane;mitochondrial part;mitochondrion;nucleus;organelle;organelle inner membrane;organelle membrane;organelle part	Proximal tubule bicarbonate reclamation	Acetylation;Completeproteome;Membrane;Mitochondrion;Mitochondrioninnermembrane;Referenceproteome;Repeat;Transmembrane;Transmembranehelix;Transport	Mito_carr		ACEVEDO_LIVER_CANCER_DN;ALCOHOL_METABOLIC_PROCESS;BIOSYNTHETIC_PROCESS;BLUM_RESPONSE_TO_SALIRASIB_DN;BOCHKIS_FOXA2_TARGETS;BONOME_OVARIAN_CANCER_SURVIVAL_SUBOPTIMAL_DEBULKING;BURTON_ADIPOGENESIS_6;CAGGTG_V$E12_Q6;CARBOHYDRATE_BIOSYNTHETIC_PROCESS;CARBOHYDRATE_METABOLIC_PROCESS;CARBOXYLIC_ACID_METABOLIC_PROCESS;CARBOXYLIC_ACID_TRANSMEMBRANE_TRANSPORTER_ACTIVITY;CARBOXYLIC_ACID_TRANSPORT;CELLULAR_B…	REACT_273024;REACT_280974;REACT_308431	28.9075	28.9582	29.4672	28.8582	28.8527	29.4222	29.673	30.3114	29.8252	30.502	29.7366	29.7907
P42125;A0A3Q4EC00;A0A452J8A5;A0A3Q4EC76	P42125;A0A3Q4EC00;A0A452J8A5	Enoyl-CoA delta isomerase 1, mitochondrial	Eci1	1767	0.613572	1.98327	0.0205695	+	0.265759	0.404099	0.544113		-0.732479	1.94892	0.0384263	+	-1.22092	1.78856	0.028687	+									carboxylic acid catabolic process;carboxylic acid metabolic process;catabolic process;cellular catabolic process;cellular ketone metabolic process;cellular lipid catabolic process;cellular lipid metabolic process;cellular metabolic process;cellular process;fatty acid beta-oxidation;fatty acid catabolic process;fatty acid metabolic process;fatty acid oxidation;lipid catabolic process;lipid metabol…	catalytic activity;dodecenoyl-CoA delta-isomerase activity;intramolecular oxidoreductase activity;intramolecular oxidoreductase activity, transposing C=C bonds;isomerase activity	cell part;cytoplasmic part;extracellular membrane-bounded organelle;extracellular organelle;extracellular region part;extracellular vesicular exosome;intracellular membrane-bounded organelle;intracellular organelle;intracellular organelle lumen;intracellular organelle part;intracellular part;membrane;membrane-bounded organelle;membrane-bounded vesicle;membrane-enclosed lumen;mitochondrial inner m…	Fatty acid metabolism	Acetylation;Completeproteome;Fattyacidmetabolism;Isomerase;Lipidmetabolism;Mitochondrion;Referenceproteome;Transitpeptide	ECH		BLALOCK_ALZHEIMERS_DISEASE_UP;BROWNE_HCMV_INFECTION_24HR_DN;BYSTRYKH_HEMATOPOIESIS_STEM_CELL_QTL_TRANS;CASORELLI_ACUTE_PROMYELOCYTIC_LEUKEMIA_DN;chr16p13;DACOSTA_UV_RESPONSE_VIA_ERCC3_UP;FLECHNER_BIOPSY_KIDNEY_TRANSPLANT_REJECTED_VS_OK_DN;FONTAINE_FOLLICULAR_THYROID_ADENOMA_UP;GOLDRATH_IMMUNE_MEMORY;GOLDRATH_NAIVE_VS_MEMORY_CD8_TCELL_DN;GRAESSMANN_APOPTOSIS_BY_DOXORUBICIN_DN;GSE12845_NAIVE_VS_DAR…	REACT_321673	29.456	30.5414	31.1757	30.0692	30.2869	30.5754	31.1725	31.7806	31.2261	31.215	31.1958	30.9553
Q9CQV1;A0A1L1SQA2	Q9CQV1;A0A1L1SQA2	Mitochondrial import inner membrane translocase subunit TIM16	Pam16	3596	0.623988	2.18712	0.0140944	+	0.659582	1.92133	0.037299	+	3.15285	5.72433	0.000153942	+	-1.89053	1.72857	0.0320839	+						+	+		cellular process;establishment of localization;establishment of localization in cell;establishment of protein localization;establishment of protein localization in mitochondrion;establishment of protein localization to organelle;intracellular protein transmembrane transport;intracellular protein transport;intracellular transport;mitochondrial transport;protein import;protein import into mitochond…		cell part;cytoplasmic part;intracellular organelle part;intracellular part;macromolecular complex;membrane part;mitochondrial inner membrane presequence translocase complex;mitochondrial membrane part;mitochondrial part;organelle part;protein complex		Completeproteome;Membrane;Mitochondrion;Mitochondrioninnermembrane;Proteintransport;Referenceproteome;Translocation;Transport			ACEVEDO_LIVER_CANCER_DN;ACEVEDO_NORMAL_TISSUE_ADJACENT_TO_LIVER_TUMOR_DN;BHAT_ESR1_TARGETS_VIA_AKT1_UP;chr16p13;GAZDA_DIAMOND_BLACKFAN_ANEMIA_ERYTHROID_DN;GCNP_SHH_UP_EARLY.V1_DN;GSE10463_CD40L_AND_VA347_VS_CD40L_IN_DC_DN;GSE13738_TCR_VS_BYSTANDER_ACTIVATED_CD4_TCELL_DN;GSE17721_0.5H_VS_12H_PAM3CSK4_BMDM_DN;GSE17721_4_VS_24H_CPG_BMDM_DN;GSE17721_CTRL_VS_LPS_24H_BMDM_DN;GSE17721_CTRL_VS_LPS_2H_BMD…	REACT_292308	23.0829	23.7945	24.6732	24.136	23.8906	24.3971	24.743	24.7676	25.4022	24.6661	24.4206	24.623
Q9R0H0-2;A2A848	Q9R0H0-2;A2A848	Peroxisomal acyl-coenzyme A oxidase 1	Acox1	4134	0.629563	1.75871	0.0310152	+	0.427033	0.656933	0.358549		-1.51982	2.23283	0.0263542	+	-0.760995	0.752478	0.221098										biological regulation;carboxylic acid catabolic process;carboxylic acid metabolic process;catabolic process;cellular catabolic process;cellular component organization;cellular component organization at cellular level;cellular component organization or biogenesis;cellular component organization or biogenesis at cellular level;cellular ketone metabolic process;cellular lipid catabolic process;cellu…	acyl-CoA dehydrogenase activity;acyl-CoA oxidase activity;binding;carboxylic acid binding;catalytic activity;coenzyme binding;cofactor binding;FAD binding;fatty acid binding;flavin adenine dinucleotide binding;lipid binding;monocarboxylic acid binding;oxidoreductase activity;oxidoreductase activity, acting on the CH-CH group of donors;oxidoreductase activity, acting on the CH-CH group of donors, …	cell part;cytoplasm;cytoplasmic part;intracellular membrane-bounded organelle;intracellular non-membrane-bounded organelle;intracellular organelle;intracellular organelle part;intracellular part;membrane;membrane-bounded organelle;microbody;microbody membrane;microbody part;mitochondrion;non-membrane-bounded organelle;nuclear part;nucleolus;nucleoplasm;nucleus;organelle;organelle membrane;organel…	alpha-Linolenic acid metabolism;Biosynthesis of unsaturated fatty acids;Fatty acid metabolism;Peroxisome;PPAR signaling pathway	Acetylation;Alternativesplicing;Completeproteome;FAD;Fattyacidmetabolism;Flavoprotein;Lipidmetabolism;Oxidoreductase;Peroxisome;Phosphoprotein;Proteomicsidentification;Referenceproteome	ACOX;Acyl-CoA_dh_M;Acyl-CoA_ox_N		AFFAR_YY1_TARGETS_UP;BENPORATH_MYC_TARGETS_WITH_EBOX;BENPORATH_SOX2_TARGETS;BIOCARTA_PPARA_PATHWAY;BOGNI_TREATMENT_RELATED_MYELOID_LEUKEMIA_DN;BROWNE_HCMV_INFECTION_14HR_DN;BROWNE_HCMV_INFECTION_24HR_DN;BROWNE_HCMV_INFECTION_6HR_DN;BYSTRYKH_HEMATOPOIESIS_STEM_CELL_QTL_TRANS;CHIANG_LIVER_CANCER_SUBCLASS_INTERFERON_DN;CHIANG_LIVER_CANCER_SUBCLASS_UNANNOTATED_UP;chr17q24;CREIGHTON_ENDOCRINE_THERAPY_…	REACT_306137;REACT_335054	27.4413	27.5894	28.3501	27.1003	27.7495	28.5966	28.435	29.5856	29.0744	28.9783	28.0868	28.3785
Q7TNG8	Q7TNG8	Probable D-lactate dehydrogenase, mitochondrial	Ldhd	2710	0.631239	2.55693	0.00750177	+	0.507927	1.09143	0.169634		-0.701826	1.84323	0.0447332	+	-0.78934	1.24383	0.0829438										ATP biosynthetic process;ATP metabolic process;biosynthetic process;cellular biosynthetic process;cellular metabolic process;cellular nitrogen compound biosynthetic process;cellular nitrogen compound metabolic process;cellular process;heterocycle biosynthetic process;heterocycle metabolic process;metabolic process;nitrogen compound metabolic process;nucleobase-containing compound biosynthetic pro…	binding;catalytic activity;coenzyme binding;cofactor binding;D-lactate dehydrogenase (cytochrome) activity;D-lactate dehydrogenase activity;flavin adenine dinucleotide binding;lactate dehydrogenase activity;oxidoreductase activity;oxidoreductase activity, acting on CH-OH group of donors;oxidoreductase activity, acting on the CH-OH group of donors, cytochrome as acceptor;oxidoreductase activity, a…	cell part;cytoplasmic part;intracellular membrane-bounded organelle;intracellular organelle;intracellular organelle part;intracellular part;membrane;membrane-bounded organelle;mitochondrial inner membrane;mitochondrial membrane;mitochondrial part;mitochondrion;organelle;organelle inner membrane;organelle membrane;organelle part	Pyruvate metabolism	Acetylation;Completeproteome;FAD;Flavoprotein;Mitochondrion;Oxidoreductase;Referenceproteome;Transitpeptide	FAD_binding_4;FAD-oxidase_C		CHIANG_LIVER_CANCER_SUBCLASS_PROLIFERATION_DN;chr16q22;CYTOPLASM;CYTOPLASMIC_PART;GAVIN_FOXP3_TARGETS_CLUSTER_P2;GCCNNNWTAAR_UNKNOWN;GGGTGGRR_V$PAX4_03;GSE14308_NAIVE_CD4_TCELL_VS_NATURAL_TREG_UP;GSE14308_TH1_VS_NAIVE_CD4_TCELL_DN;GSE15324_NAIVE_VS_ACTIVATED_CD8_TCELL_UP;GSE17974_CTRL_VS_ACT_IL4_AND_ANTI_IL12_0.5H_CD4_TCELL_UP;GSE26495_PD1HIGH_VS_PD1LOW_CD8_TCELL_DN;GSE27786_NKCELL_VS_NEUTROPHIL_…	REACT_292308	27.9684	28.693	28.2166	28.6317	28.9937	29.2778	29.7709	29.2251	29.8389	29.6787	30.1068	29.9444
A0A0R4J0P1;Q9D7B6;D3YTT4;A0A1L1SUG2	A0A0R4J0P1;Q9D7B6;D3YTT4	Isobutyryl-CoA dehydrogenase, mitochondrial	Acad8	172	0.642811	1.97833	0.0207274	+	0.0137041	0.018135	0.974456		1.68087	1.95433	0.0380873	+	NaN	NaN	NaN							+	+	+	amine catabolic process;amine metabolic process;branched chain family amino acid catabolic process;branched chain family amino acid metabolic process;carboxylic acid catabolic process;carboxylic acid metabolic process;catabolic process;cellular amine metabolic process;cellular amino acid catabolic process;cellular amino acid metabolic process;cellular catabolic process;cellular ketone metabolic p…	acyl-CoA dehydrogenase activity;binding;catalytic activity;coenzyme binding;cofactor binding;flavin adenine dinucleotide binding;oxidoreductase activity;oxidoreductase activity, acting on the CH-CH group of donors	cell part;cytoplasmic part;intracellular membrane-bounded organelle;intracellular organelle;intracellular part;membrane-bounded organelle;mitochondrion;organelle	Valine, leucine and isoleucine degradation	Acetylation;Branched-chainaminoacidcatabolism;Completeproteome;FAD;Flavoprotein;Mitochondrion;Oxidoreductase;Proteomicsidentification;Referenceproteome;Transitpeptide	Acyl-CoA_dh_1;Acyl-CoA_dh_M;Acyl-CoA_dh_N		BCAT_GDS748_DN;BENPORATH_MYC_MAX_TARGETS;BLALOCK_ALZHEIMERS_DISEASE_DN;BLALOCK_ALZHEIMERS_DISEASE_INCIPIENT_DN;BRUINS_UVC_RESPONSE_VIA_TP53_GROUP_B;chr11q25;CREIGHTON_ENDOCRINE_THERAPY_RESISTANCE_3;DANG_BOUND_BY_MYC;DIAZ_CHRONIC_MEYLOGENOUS_LEUKEMIA_UP;FARMER_BREAST_CANCER_APOCRINE_VS_BASAL;FARMER_BREAST_CANCER_APOCRINE_VS_LUMINAL;GRAESSMANN_APOPTOSIS_BY_DOXORUBICIN_UP;GRAESSMANN_RESPONSE_TO_MC_A…	REACT_305961	27.6421	28.19	27.9161	28.3771	28.3604	29.0217	29.4998	29.0751	29.1407	28.4469	28.9192	28.7822
Q8VEM8;G5E902	Q8VEM8;G5E902	Phosphate carrier protein, mitochondrial	Slc25a3	3251	0.65464	2.32425	0.0109876	+	0.0689561	0.10179	0.86562		3.74589	2.50775	0.0185041	+	5.34449	3.49351	0.00162002	+						+			establishment of localization;transport	active transmembrane transporter activity;binding;protein binding;protein complex binding;secondary active transmembrane transporter activity;symporter activity;transmembrane transporter activity;transporter activity	cell part;cytoplasmic part;extracellular membrane-bounded organelle;extracellular organelle;extracellular region part;extracellular vesicular exosome;integral to membrane;intracellular membrane-bounded organelle;intracellular organelle;intracellular organelle part;intracellular part;intrinsic to membrane;membrane;membrane part;membrane-bounded organelle;membrane-bounded vesicle;mitochondrial inne…		Acetylation;Completeproteome;Directproteinsequencing;Membrane;Mitochondrion;Mitochondrioninnermembrane;Phosphoprotein;Proteomicsidentification;Referenceproteome;Repeat;Symport;Transitpeptide;Transmembrane;Transmembranehelix;Transport	Mito_carr		AAAGGAT,MIR-501;ACTGTAG,MIR-139;ALCALA_APOPTOSIS;ANION_TRANSMEMBRANE_TRANSPORTER_ACTIVITY;ATCATGA,MIR-433;ATTCTTT,MIR-186;BILANGES_RAPAMYCIN_SENSITIVE_VIA_TSC1_AND_TSC2;BLALOCK_ALZHEIMERS_DISEASE_DN;BORCZUK_MALIGNANT_MESOTHELIOMA_UP;CACTGTG,MIR-128A,MIR-128B;CAGTGTT,MIR-141,MIR-200A;CAIRO_HEPATOBLASTOMA_CLASSES_UP;CCTGCTG,MIR-214;CGTSACG_V$PAX3_B;chr12q23;CTCTAGA,MIR-526C,MIR-518F,MIR-526A;CYTAGC…		29.4419	29.9605	30.4976	30.281	30.3994	30.5094	30.9622	31.2247	30.8565	31.2406	30.492	30.316
Q921G7;Q6PF96	Q921G7;Q6PF96	Electron transfer flavoprotein-ubiquinone oxidoreductase, mitochondrial	Etfdh	3369	0.655637	3.53176	0.00160816	+	0.154254	0.256239	0.687499		-1.3601	3.51976	0.00427219	+	-1.64407	2.65311	0.00591076	+									carboxylic acid catabolic process;carboxylic acid metabolic process;catabolic process;cellular catabolic process;cellular ketone metabolic process;cellular lipid catabolic process;cellular lipid metabolic process;cellular metabolic process;cellular process;electron transport chain;fatty acid beta-oxidation;fatty acid beta-oxidation using acyl-CoA dehydrogenase;fatty acid catabolic process;fatty a…	4 iron, 4 sulfur cluster binding;binding;catalytic activity;cation binding;cofactor binding;electron carrier activity;electron-transferring-flavoprotein dehydrogenase activity;ion binding;iron-sulfur cluster binding;metal cluster binding;metal ion binding;oxidoreductase activity;oxidoreductase activity, acting on the CH-NH group of donors;oxidoreductase activity, acting on the CH-NH group of dono…	cell part;cytoplasmic part;electron transfer flavoprotein complex;integral to membrane;integral to mitochondrial inner membrane;integral to mitochondrial membrane;integral to organelle membrane;intracellular membrane-bounded organelle;intracellular organelle;intracellular organelle part;intracellular part;intrinsic to membrane;intrinsic to mitochondrial inner membrane;intrinsic to organelle membr…		4Fe-4S;Acetylation;Completeproteome;Directproteinsequencing;Electrontransport;FAD;Flavoprotein;Iron;Iron-sulfur;Membrane;Metal-binding;Mitochondrion;Mitochondrioninnermembrane;Oxidoreductase;Phosphoprotein;Proteomicsidentification;Referenceproteome;Transitpeptide;Transport;Ubiquinone	ETF_QO		ACTAYRNNNCCCR_UNKNOWN;BOYAULT_LIVER_CANCER_SUBCLASS_G123_DN;BROWNE_HCMV_INFECTION_16HR_UP;BROWNE_HCMV_INFECTION_1HR_DN;BURTON_ADIPOGENESIS_6;CAIRO_HEPATOBLASTOMA_DN;CHIANG_LIVER_CANCER_SUBCLASS_PROLIFERATION_DN;chr4q32;CREIGHTON_ENDOCRINE_THERAPY_RESISTANCE_3;CTGCAGY_UNKNOWN;DIAZ_CHRONIC_MEYLOGENOUS_LEUKEMIA_UP;ELECTRON_CARRIER_ACTIVITY;GGGCGGR_V$SP1_Q6;GRAESSMANN_APOPTOSIS_BY_DOXORUBICIN_UP;GRAE…	REACT_278797	30.4764	30.8709	31.5094	30.7718	30.9868	31.2238	31.9273	32.2307	31.7489	31.9604	31.6299	31.5398
Q3ULD5;Q6PD20	Q3ULD5;Q6PD20	Methylcrotonoyl-CoA carboxylase beta chain, mitochondrial	Mccc2	2335	0.659027	3.10168	0.00317272	+	0.0772867	0.0996581	0.869547		-1.14483	2.93467	0.0102458	+	-3.60537	3.52905	0.00156152	+									amine catabolic process;amine metabolic process;branched chain family amino acid catabolic process;branched chain family amino acid metabolic process;carboxylic acid catabolic process;carboxylic acid metabolic process;catabolic process;cellular amine metabolic process;cellular amino acid catabolic process;cellular amino acid metabolic process;cellular catabolic process;cellular ketone metabolic p…	adenyl nucleotide binding;adenyl ribonucleotide binding;ATP binding;binding;catalytic activity;CoA carboxylase activity;ligase activity;ligase activity, forming carbon-carbon bonds;methylcrotonoyl-CoA carboxylase activity;nucleotide binding;purine nucleotide binding;purine ribonucleoside triphosphate binding;purine ribonucleotide binding;ribonucleotide binding	cell part;cytoplasmic part;intracellular membrane-bounded organelle;intracellular organelle;intracellular organelle lumen;intracellular organelle part;intracellular part;membrane-bounded organelle;membrane-enclosed lumen;mitochondrial matrix;mitochondrial part;mitochondrion;organelle;organelle lumen;organelle part	Valine, leucine and isoleucine degradation	Acetylation;ATP-binding;Completeproteome;Ligase;Mitochondrion;Nucleotide-binding;Referenceproteome;Transitpeptide	Carboxyl_trans		AMINE_CATABOLIC_PROCESS;AMINE_METABOLIC_PROCESS;AMINO_ACID_AND_DERIVATIVE_METABOLIC_PROCESS;AMINO_ACID_CATABOLIC_PROCESS;AMINO_ACID_METABOLIC_PROCESS;BENPORATH_MYC_MAX_TARGETS;BLALOCK_ALZHEIMERS_DISEASE_DN;BLUM_RESPONSE_TO_SALIRASIB_DN;BUYTAERT_PHOTODYNAMIC_THERAPY_STRESS_DN;CARBOXYLIC_ACID_METABOLIC_PROCESS;CATABOLIC_PROCESS;CELLULAR_CATABOLIC_PROCESS;CHARAFE_BREAST_CANCER_LUMINAL_VS_BASAL_UP;CH…	REACT_305961;REACT_333418	28.348	28.8613	29.5143	28.8013	28.97	29.5748	30.347	30.1184	29.7904	29.625	29.7576	29.5165
Q9ERS2	Q9ERS2	NADH dehydrogenase [ubiquinone] 1 alpha subcomplex subunit 13	Ndufa13	3987	0.67019	3.03851	0.00351774	+	0.0467167	0.0885208	0.884345		3.94192	4.95784	0.000483572	+	3.79761	4.24422	0.000625353	+						+		+	biological regulation;cell communication;cellular component organization;cellular component organization at cellular level;cellular component organization or biogenesis;cellular component organization or biogenesis at cellular level;cellular membrane organization;cellular metabolic process;cellular process;cellular response to chemical stimulus;cellular response to cytokine stimulus;cellular resp…	catalytic activity;NADH dehydrogenase (quinone) activity;NADH dehydrogenase (ubiquinone) activity;NADH dehydrogenase activity;oxidoreductase activity;oxidoreductase activity, acting on NADH or NADPH;oxidoreductase activity, acting on NADH or NADPH, quinone or similar compound as acceptor	cell part;cytoplasm;cytoplasmic part;extracellular membrane-bounded organelle;extracellular organelle;extracellular region part;extracellular vesicular exosome;integral to membrane;intracellular membrane-bounded organelle;intracellular organelle;intracellular organelle part;intracellular part;intrinsic to membrane;macromolecular complex;membrane part;membrane-bounded organelle;membrane-bounded ve…	Alzheimer's disease;Huntington's disease;Oxidative phosphorylation;Parkinson's disease	Apoptosis;Completeproteome;Directproteinsequencing;Electrontransport;Membrane;Mitochondrion;Mitochondrioninnermembrane;Nucleus;Referenceproteome;Respiratorychain;Transmembrane;Transmembranehelix;Transport	GRIM-19	Respiratory chain complex I, mitochondrial	APOPTOSIS_GO;APOPTOTIC_NUCLEAR_CHANGES;APOPTOTIC_PROGRAM;BENPORATH_EED_TARGETS;BENPORATH_NANOG_TARGETS;BIOPOLYMER_METABOLIC_PROCESS;BIOSYNTHETIC_PROCESS;CELL_DEVELOPMENT;CELLULAR_BIOSYNTHETIC_PROCESS;CELLULAR_MACROMOLECULE_METABOLIC_PROCESS;CELLULAR_PROTEIN_METABOLIC_PROCESS;chr19p13;CTTTGT_V$LEF1_Q2;CYTOPLASM;CYTOPLASMIC_PART;DAIRKEE_TERT_TARGETS_UP;DITTMER_PTHLH_TARGETS_UP;ELECTRON_CARRIER_ACTI…	REACT_278797	28.3436	28.4278	28.9134	28.8585	28.9294	28.9657	29.3961	29.5735	29.5758	29.5972	29.4865	29.1083
A0A0R4J0Z1;P08003	A0A0R4J0Z1;P08003	Protein disulfide-isomerase A4	Pdia4	186	0.673728	2.09806	0.0166577	+	0.823426	2.24954	0.0204548	+	-1.13912	2.67068	0.0147379	+	-0.688255	1.30738	0.0731434										biological regulation;cell redox homeostasis;cellular homeostasis;cellular macromolecule metabolic process;cellular metabolic process;cellular process;cellular protein metabolic process;cellular response to stimulus;cellular response to stress;chaperone-mediated protein folding;homeostatic process;macromolecule metabolic process;metabolic process;primary metabolic process;protein folding;protein …	catalytic activity;intramolecular oxidoreductase activity;intramolecular oxidoreductase activity, interconverting keto- and enol-groups;intramolecular oxidoreductase activity, transposing S-S bonds;isomerase activity;protein disulfide isomerase activity	cell part;cell surface;cytoplasmic membrane-bounded vesicle;cytoplasmic part;cytoplasmic vesicle;endoplasmic reticulum;endoplasmic reticulum chaperone complex;endoplasmic reticulum lumen;endoplasmic reticulum part;intracellular membrane-bounded organelle;intracellular organelle;intracellular organelle lumen;intracellular organelle part;intracellular part;macromolecular complex;melanosome;membrane…	Protein processing in endoplasmic reticulum;Vibrio cholerae infection	3D-structure;Acetylation;Completeproteome;Disulfidebond;Endoplasmicreticulum;Glycoprotein;Isomerase;Redox-activecenter;Referenceproteome;Repeat;Signal	Thioredoxin	(ER)-localized multiprotein complex, Ig heavy chains associated;(ER)-localized multiprotein complex, in absence of Ig heavy chains	AACTTT_UNKNOWN;BLALOCK_ALZHEIMERS_DISEASE_UP;BROWNE_HCMV_INFECTION_14HR_UP;BROWNE_HCMV_INFECTION_18HR_UP;BROWNE_HCMV_INFECTION_24HR_UP;CACGTG_V$MYC_Q2;CAIRO_HEPATOBLASTOMA_CLASSES_UP;CELLULAR_LOCALIZATION;CHANG_CORE_SERUM_RESPONSE_UP;chr7q35;CUI_GLUCOSE_DEPRIVATION;CYTOPLASM;CYTOPLASMIC_PART;DEBIASI_APOPTOSIS_BY_REOVIRUS_INFECTION_DN;ENDOPLASMIC_RETICULUM;ENDOPLASMIC_RETICULUM_LUMEN;ENDOPLASMIC_R…		28.4898	29.6412	29.8466	29.9087	30.199	29.5006	30.6176	30.2085	31.1775	30.3507	30.4964	30.4862
P08113;F7C312	P08113;F7C312	Endoplasmin	Hsp90b1	1454	0.67769	2.58472	0.00716359	+	1.23815	3.34998	0.00252134	+	-1.18248	2.20086	0.0272742	+	-0.732917	1.93034	0.0218002	+									actin cytoskeleton organization;actin filament organization;actin filament-based process;actin rod assembly;biological regulation;catabolic process;cellular catabolic process;cellular component assembly;cellular component assembly at cellular level;cellular component organization;cellular component organization at cellular level;cellular component organization or biogenesis;cellular component org…	adenyl nucleotide binding;adenyl ribonucleotide binding;ATP binding;binding;enzyme binding;lipoprotein particle receptor binding;low-density lipoprotein particle receptor binding;nucleic acid binding;nucleotide binding;phosphatase binding;protein binding;protein phosphatase binding;purine nucleotide binding;purine ribonucleoside triphosphate binding;purine ribonucleotide binding;receptor binding;…	adherens junction;anchoring junction;cell junction;cell part;cell-substrate adherens junction;cell-substrate junction;cytoplasmic membrane-bounded vesicle;cytoplasmic part;cytoplasmic vesicle;cytosol;endoplasmic reticulum;endoplasmic reticulum chaperone complex;endoplasmic reticulum lumen;endoplasmic reticulum membrane;endoplasmic reticulum part;extracellular matrix;extracellular membrane-bounded…	NOD-like receptor signaling pathway;Pathways in cancer;Plant-pathogen interaction;Prostate cancer;Protein processing in endoplasmic reticulum	Acetylation;ATP-binding;Calcium;Chaperone;Completeproteome;Directproteinsequencing;Disulfidebond;Endoplasmicreticulum;Glycoprotein;Nucleotide-binding;Phosphoprotein;Proteomicsidentification;Referenceproteome;Signal	HSP90	(ER)-localized multiprotein complex, Ig heavy chains associated;(ER)-localized multiprotein complex, in absence of Ig heavy chains	ANTI_APOPTOSIS;APOPTOSIS_GO;BAELDE_DIABETIC_NEPHROPATHY_DN;BASSO_CD40_SIGNALING_UP;BENPORATH_MYC_MAX_TARGETS;BENPORATH_SOX2_TARGETS;BLUM_RESPONSE_TO_SALIRASIB_UP;CALCIUM_ION_BINDING;CAMP_UP.V1_UP;CATION_BINDING;CELL_DEVELOPMENT;CELL_FRACTION;CHAUHAN_RESPONSE_TO_METHOXYESTRADIOL_DN;CHIARADONNA_NEOPLASTIC_TRANSFORMATION_CDC25_UP;chr12q24;CYTOPLASM;CYTOPLASMIC_PART;CYTOSOL;DANG_BOUND_BY_MYC;DE_YY1_T…	REACT_338311;REACT_346699	30.3441	31.5258	31.4254	31.6635	31.9586	31.7369	32.7598	32.1339	32.8321	32.0822	32.3392	32.3509
B2RXS4;Q9QZC2;Q3UH93	B2RXS4	Plexin-B2	Plxnb2	613	0.695126	1.51469	0.0497499	+	-0.0106256	0.00677177	0.987988		-1.52996	2.68714	0.0143515	+	-1.51976	1.82381	0.0267813	+					+		+		anatomical structure development;anatomical structure formation involved in morphogenesis;anatomical structure morphogenesis;angiogenesis;biological regulation;brain development;branching morphogenesis of a tube;cell migration;cell motility;cell proliferation;cell surface receptor linked signaling pathway;cellular component assembly;cellular component assembly at cellular level;cellular component…	binding;molecular transducer activity;protein binding;protein domain specific binding;receptor activity;semaphorin receptor activity;signal transducer activity;signaling receptor activity;transmembrane signaling receptor activity	cell part;cell projection;cell surface;extracellular membrane-bounded organelle;extracellular organelle;extracellular region part;extracellular vesicular exosome;integral to membrane;integral to plasma membrane;intracellular;intrinsic to membrane;intrinsic to plasma membrane;lamellipodium;membrane;membrane part;membrane-bounded organelle;membrane-bounded vesicle;organelle;plasma membrane;plasma m…	Axon guidance	Angiogenesis;Cellmembrane;Completeproteome;Developmentalprotein;Disulfidebond;Glycoprotein;Membrane;Phosphoprotein;Receptor;Referenceproteome;Repeat;Signal;Transmembrane;Transmembranehelix	Plexin_cytopl;PSI;Sema;TIG	Sema3E-PlexinD1 complex;Sema3E-PlexinD1-Nrp1 complex	AACTTT_UNKNOWN;ACACTGG,MIR-199A,MIR-199B;ACTGTGA,MIR-27A,MIR-27B;ALCALAY_AML_BY_NPM1_LOCALIZATION_DN;AMUNDSON_DNA_DAMAGE_RESPONSE_TP53;BAELDE_DIABETIC_NEPHROPATHY_DN;BASSO_CD40_SIGNALING_UP;BASSO_HAIRY_CELL_LEUKEMIA_DN;BEGUM_TARGETS_OF_PAX3_FOXO1_FUSION_UP;BENPORATH_EED_TARGETS;BENPORATH_ES_WITH_H3K27ME3;BILD_E2F3_ONCOGENIC_SIGNATURE;BLALOCK_ALZHEIMERS_DISEASE_INCIPIENT_UP;BLALOCK_ALZHEIMERS_DISE…	REACT_280605	NaN	24.3959	25.4925	24.6209	24.6921	24.9745	25.7858	26.2986	25.2573	24.4287	25.0498	24.9081
P27773;F6Q404	P27773	Protein disulfide-isomerase A3	Pdia3	1671	0.702767	2.98213	0.00383563	+	0.792212	1.78408	0.0472854	+	-1.01458	2.0187	0.0348044	+	-0.934072	1.97262	0.020118	+									biological regulation;cell redox homeostasis;cellular homeostasis;cellular macromolecule metabolic process;cellular metabolic process;cellular process;cellular protein metabolic process;cellular response to stimulus;cellular response to stress;homeostatic process;macromolecule metabolic process;metabolic process;primary metabolic process;protein folding;protein metabolic process;regulation of bio…	catalytic activity;intramolecular oxidoreductase activity;intramolecular oxidoreductase activity, interconverting keto- and enol-groups;intramolecular oxidoreductase activity, transposing S-S bonds;isomerase activity;protein disulfide isomerase activity	adherens junction;anchoring junction;cell junction;cell part;cell surface;cell-substrate adherens junction;cell-substrate junction;cytoplasmic membrane-bounded vesicle;cytoplasmic part;cytoplasmic vesicle;endoplasmic reticulum;endoplasmic reticulum lumen;endoplasmic reticulum part;extracellular membrane-bounded organelle;extracellular organelle;extracellular region part;extracellular vesicular ex…	Antigen processing and presentation;Protein processing in endoplasmic reticulum	Acetylation;Completeproteome;Directproteinsequencing;Disulfidebond;Endoplasmicreticulum;Isomerase;Phosphoprotein;Proteomicsidentification;Redox-activecenter;Referenceproteome;Repeat;Signal	Thioredoxin		APRELIKOVA_BRCA1_TARGETS;BAELDE_DIABETIC_NEPHROPATHY_DN;CAMP_UP.V1_UP;CASORELLI_ACUTE_PROMYELOCYTIC_LEUKEMIA_DN;CELLULAR_LOCALIZATION;chr15q15;CRX_NRL_DN.V1_DN;CUI_GLUCOSE_DEPRIVATION;CYSTEINE_TYPE_ENDOPEPTIDASE_ACTIVITY;CYSTEINE_TYPE_PEPTIDASE_ACTIVITY;CYTOPLASM;CYTOPLASMIC_PART;DAIRKEE_TERT_TARGETS_UP;ENDOPEPTIDASE_ACTIVITY;ENDOPLASMIC_RETICULUM;ESTABLISHMENT_OF_CELLULAR_LOCALIZATION;ESTABLISHM…	REACT_285184;REACT_339401;REACT_341075	29.9709	31.2854	31.9861	31.6503	31.7371	31.6993	32.4887	32.1718	32.5911	32.074	32.236	32.0738
O08807;B1AZS9	O08807;B1AZS9	Peroxiredoxin-4	Prdx4	1228	0.707259	1.53952	0.0472812	+	1.69733	3.61958	0.00147797	+	-0.753303	1.78239	0.0491653	+	-1.01757	1.25899	0.0805495										4-hydroxyproline metabolic process;amine metabolic process;anatomical structure development;biological regulation;carboxylic acid metabolic process;cell redox homeostasis;cellular amine metabolic process;cellular amino acid metabolic process;cellular component organization;cellular component organization at cellular level;cellular component organization or biogenesis;cellular component organizati…	antioxidant activity;binding;catalytic activity;identical protein binding;oxidoreductase activity;oxidoreductase activity, acting on paired donors, with incorporation or reduction of molecular oxygen;oxidoreductase activity, acting on peroxide as acceptor;peroxidase activity;peroxiredoxin activity;protein binding;protein dimerization activity;protein homodimerization activity	cell part;cytoplasm;cytoplasmic part;cytosol;endoplasmic reticulum;extracellular membrane-bounded organelle;extracellular organelle;extracellular region part;extracellular space;extracellular vesicular exosome;intracellular membrane-bounded organelle;intracellular organelle;intracellular part;membrane-bounded organelle;membrane-bounded vesicle;mitochondrion;nucleus;organelle;smooth endoplasmic re…		3D-structure;Antioxidant;Completeproteome;Cytoplasm;Directproteinsequencing;Disulfidebond;Oxidoreductase;Peroxidase;Proteomicsidentification;Redox-activecenter;Referenceproteome;Secreted;Signal	1-cysPrx_C;AhpC-TSA		AACTTT_UNKNOWN;AFFAR_YY1_TARGETS_DN;ANTIOXIDANT_ACTIVITY;BAE_BRCA1_TARGETS_UP;BASSO_B_LYMPHOCYTE_NETWORK;BIOPOLYMER_METABOLIC_PROCESS;BIOPOLYMER_MODIFICATION;BLALOCK_ALZHEIMERS_DISEASE_DN;BORCZUK_MALIGNANT_MESOTHELIOMA_UP;BRUNO_HEMATOPOIESIS;BURTON_ADIPOGENESIS_8;CAIRO_HEPATOBLASTOMA_CLASSES_UP;CASORELLI_ACUTE_PROMYELOCYTIC_LEUKEMIA_DN;CELLULAR_MACROMOLECULE_METABOLIC_PROCESS;CELLULAR_PROTEIN_MET…		NaN	28.8124	NaN	28.0394	27.9035	28.0326	29.6659	27.3801	29.8745	28.9237	29.1204	29.2838
Q9DC50	Q9DC50	Peroxisomal carnitine O-octanoyltransferase	Crot	3904	0.711224	1.60265	0.0417958	+	1.03878	3.06392	0.00437082	+	-0.7522	1.80442	0.0475653	+	-0.823528	1.77329	0.0295312	+									amine metabolic process;betaine metabolic process;carboxylic acid catabolic process;carboxylic acid metabolic process;carboxylic acid transport;carnitine metabolic process;catabolic process;cellular amine metabolic process;cellular amino acid metabolic process;cellular catabolic process;cellular ketone metabolic process;cellular lipid catabolic process;cellular lipid metabolic process;cellular me…	binding;carnitine O-acyltransferase activity;carnitine O-octanoyltransferase activity;catalytic activity;O-acyltransferase activity;octanoyltransferase activity;O-octanoyltransferase activity;protein binding;receptor binding;transferase activity;transferase activity, transferring acyl groups;transferase activity, transferring acyl groups other than amino-acyl groups	cell part;cytoplasmic part;intracellular membrane-bounded organelle;intracellular organelle;intracellular part;membrane-bounded organelle;microbody;mitochondrion;organelle;peroxisome	Peroxisome	3D-structure;Acetylation;Acyltransferase;Completeproteome;Fattyacidmetabolism;Lipidmetabolism;Peroxisome;Referenceproteome;Transferase;Transport	Carn_acyltransf		ACEVEDO_LIVER_CANCER_DN;ACEVEDO_LIVER_TUMOR_VS_NORMAL_ADJACENT_TISSUE_DN;CAIRO_LIVER_DEVELOPMENT_DN;CARBOXYLIC_ACID_METABOLIC_PROCESS;CELLULAR_LIPID_METABOLIC_PROCESS;CHIANG_LIVER_CANCER_SUBCLASS_POLYSOMY7_UP;CHICAS_RB1_TARGETS_CONFLUENT;chr7q21;CYTOPLASM;CYTOPLASMIC_PART;DOANE_RESPONSE_TO_ANDROGEN_UP;FARMER_BREAST_CANCER_APOCRINE_VS_BASAL;FARMER_BREAST_CANCER_APOCRINE_VS_LUMINAL;FATTY_ACID_METAB…	REACT_297709	28.2035	28.1355	28.4914	27.9271	28.4023	28.4657	28.5789	29.5645	29.423	28.9358	28.1675	27.9911
Q8JZQ2	Q8JZQ2	AFG3-like protein 2	Afg3l2	3040	0.713596	3.17442	0.00282322	+	0.417044	0.86339	0.250074		1.58795	2.05923	0.0326589	+	NaN	NaN	NaN							+	+	+	anatomical structure development;anatomical structure morphogenesis;axon ensheathment;axonogenesis;biological regulation;cell development;cell part morphogenesis;cell projection morphogenesis;cell projection organization;cellular component morphogenesis;cellular component organization;cellular component organization at cellular level;cellular component organization or biogenesis;cellular componen…	adenyl nucleotide binding;adenyl ribonucleotide binding;ATP binding;binding;catalytic activity;cation binding;endopeptidase activity;hydrolase activity;ion binding;metal ion binding;metalloendopeptidase activity;metallopeptidase activity;nucleotide binding;peptidase activity;peptidase activity, acting on L-amino acid peptides;purine nucleotide binding;purine ribonucleoside triphosphate binding;pu…	cell part;cytoplasmic part;integral to membrane;intracellular membrane-bounded organelle;intracellular organelle;intracellular organelle part;intracellular part;intrinsic to membrane;membrane;membrane part;membrane-bounded organelle;mitochondrial inner membrane;mitochondrial membrane;mitochondrial part;mitochondrion;organelle;organelle inner membrane;organelle membrane;organelle part		ATP-binding;Completeproteome;Directproteinsequencing;Diseasemutation;Hydrolase;Membrane;Metal-binding;Metalloprotease;Mitochondrion;Nucleotide-binding;Protease;Referenceproteome;Transmembrane;Transmembranehelix;Zinc	AAA;FtsH_ext;Peptidase_M41		BASSO_B_LYMPHOCYTE_NETWORK;chr18p11;CROMER_METASTASIS_DN;CYTOPLASM;CYTOPLASMIC_PART;ENK_UV_RESPONSE_KERATINOCYTE_DN;GROSS_HYPOXIA_VIA_ELK3_AND_HIF1A_UP;GSE13485_DAY3_VS_DAY7_YF17D_VACCINE_PBMC_UP;GSE14000_TRANSLATED_RNA_VS_MRNA_4H_LPS_DC_UP;GSE14000_UNSTIM_VS_4H_LPS_DC_TRANSLATED_RNA_UP;GSE14308_TH2_VS_TH17_UP;GSE17721_0.5H_VS_8H_GARDIQUIMOD_BMDM_UP;GSE17721_CPG_VS_GARDIQUIMOD_2H_BMDM_DN;GSE17721…		26.1492	26.6646	27.1922	26.7991	26.9147	27.0907	27.7555	28.0126	27.8558	27.6715	27.2928	27.2774
P48771	P48771	Cytochrome c oxidase subunit 7A2, mitochondrial	Cox7a2	1821	0.747933	2.13923	0.0153987	+	0.259795	0.400687	0.546819		2.98747	1.87064	0.0429352	+	-2.74384	0.997518	0.135553							+	+			catalytic activity;cation transmembrane transporter activity;cytochrome-c oxidase activity;heme-copper terminal oxidase activity;hydrogen ion transmembrane transporter activity;inorganic cation transmembrane transporter activity;ion transmembrane transporter activity;monovalent inorganic cation transmembrane transporter activity;oxidoreductase activity;oxidoreductase activity, acting on a heme gr…	cell part;cytoplasmic part;extracellular membrane-bounded organelle;extracellular organelle;extracellular region part;extracellular vesicular exosome;intracellular membrane-bounded organelle;intracellular organelle;intracellular organelle part;intracellular part;membrane;membrane part;membrane-bounded organelle;membrane-bounded vesicle;mitochondrial inner membrane;mitochondrial membrane;mitochond…	Alzheimer's disease;Cardiac muscle contraction;Huntington's disease;Oxidative phosphorylation;Parkinson's disease	Acetylation;Completeproteome;Directproteinsequencing;Membrane;Mitochondrion;Mitochondrioninnermembrane;Referenceproteome;Transitpeptide	COX7a	Cytochrome c oxidase (EC 1.9.3.1), mitochondrial	ACEVEDO_LIVER_TUMOR_VS_NORMAL_ADJACENT_TISSUE_UP;BARIS_THYROID_CANCER_UP;BECKER_TAMOXIFEN_RESISTANCE_DN;BLALOCK_ALZHEIMERS_DISEASE_DN;BURTON_ADIPOGENESIS_6;chr6q14;DAZARD_RESPONSE_TO_UV_NHEK_UP;DAZARD_UV_RESPONSE_CLUSTER_G1;FAELT_B_CLL_WITH_VH3_21_DN;GGAANCGGAANY_UNKNOWN;GSE10856_CTRL_VS_TNFRSF6B_IN_MACROPHAGE_DN;GSE1432_1H_VS_6H_IFNG_MICROGLIA_UP;GSE1460_DP_THYMOCYTE_VS_NAIVE_CD4_TCELL_CORD_BLOO…		27.3713	28.5539	28.332	28.6654	28.6499	28.472	29.2073	28.9504	29.8891	29.7633	29.0583	29.0271
Q9CR62;Q5SX46;Q5SX48	Q9CR62;Q5SX46	Mitochondrial 2-oxoglutarate/malate carrier protein	Slc25a11	3619	0.755009	2.55229	0.0075538	+	-0.458335	1.19977	0.139073		3.27678	5.18532	0.000338903	+	NaN	NaN	NaN							+	+	+	establishment of localization;transport		cell part;cytoplasmic part;integral to membrane;intracellular membrane-bounded organelle;intracellular organelle;intracellular organelle part;intracellular part;intrinsic to membrane;membrane;membrane part;membrane-bounded organelle;mitochondrial inner membrane;mitochondrial membrane;mitochondrial part;mitochondrion;nucleus;organelle;organelle inner membrane;organelle membrane;organelle part		Acetylation;Completeproteome;Directproteinsequencing;Membrane;Mitochondrion;Mitochondrioninnermembrane;Phosphoprotein;Proteomicsidentification;Referenceproteome;Repeat;Transmembrane;Transmembranehelix;Transport	Mito_carr		ACEVEDO_LIVER_CANCER_DN;ACTIVE_TRANSMEMBRANE_TRANSPORTER_ACTIVITY;ANION_TRANSMEMBRANE_TRANSPORTER_ACTIVITY;ANTIPORTER_ACTIVITY;BENPORATH_MYC_MAX_TARGETS;BLALOCK_ALZHEIMERS_DISEASE_DN;BUYTAERT_PHOTODYNAMIC_THERAPY_STRESS_DN;CAMP_UP.V1_UP;chr17p13;CSR_LATE_UP.V1_UP;CYCLIN_D1_KE_.V1_DN;CYTOPLASM;CYTOPLASMIC_PART;DANG_BOUND_BY_MYC;DIAZ_CHRONIC_MEYLOGENOUS_LEUKEMIA_UP;ENVELOPE;ESTABLISHMENT_OF_LOCALIZ…	REACT_308431	27.9539	27.8173	28.5946	28.2695	28.2307	28.4012	28.5193	29.5091	28.616	29.3163	28.7595	28.6313
Q78IK2	Q78IK2	Up-regulated during skeletal muscle growth protein 5	Usmg5	2689	0.763759	1.59066	0.0427152	+	-5.04573	11.1689	3.22632e-09	+	2.37649	5.59887	0.000181686	+	NaN	NaN	NaN				+			+	+	+			cell part;cytoplasmic part;extracellular membrane-bounded organelle;extracellular organelle;extracellular region part;extracellular vesicular exosome;integral to membrane;intracellular membrane-bounded organelle;intracellular organelle;intracellular organelle part;intracellular part;intrinsic to membrane;macromolecular complex;membrane;membrane part;membrane-bounded organelle;membrane-bounded ves…		Acetylation;Completeproteome;Membrane;Mitochondrion;Referenceproteome;Transmembrane;Transmembranehelix			CAFFAREL_RESPONSE_TO_THC_24HR_5_DN;chr10q24;GATTGGY_V$NFY_Q6_01;GGGCGGR_V$SP1_Q6;GSE10856_CTRL_VS_TNFRSF6B_IN_MACROPHAGE_DN;GSE13738_RESTING_VS_BYSTANDER_ACTIVATED_CD4_TCELL_DN;GSE14308_TH1_VS_NAIVE_CD4_TCELL_UP;GSE14308_TH1_VS_NATURAL_TREG_UP;GSE17580_UNINFECTED_VS_S_MANSONI_INF_TREG_DN;GSE3337_CTRL_VS_4H_IFNG_IN_CD8POS_DC_UP;GSE339_EX_VIVO_VS_IN_CULTURE_CD4POS_DC_DN;GSE7764_IL15_NK_CELL_24H_VS_…		25.62	26.1328	NaN	26.4983	26.4084	26.599	NaN	NaN	NaN	27.062	26.9473	26.8677
Q9D1Q6	Q9D1Q6	Endoplasmic reticulum resident protein 44	Erp44	3762	0.764146	2.82041	0.00494694	+	1.09634	2.52014	0.0123173	+	-1.23591	1.83877	0.0449986	+	-0.981139	1.01067	0.132228										biological regulation;cell redox homeostasis;cellular homeostasis;cellular macromolecule metabolic process;cellular metabolic process;cellular process;cellular protein metabolic process;cellular response to stimulus;cellular response to stress;glycoprotein metabolic process;homeostatic process;macromolecule metabolic process;metabolic process;primary metabolic process;protein folding;protein meta…	catalytic activity;intramolecular oxidoreductase activity;intramolecular oxidoreductase activity, interconverting keto- and enol-groups;intramolecular oxidoreductase activity, transposing S-S bonds;isomerase activity;protein disulfide isomerase activity	cell part;cell surface;cytoplasmic part;endoplasmic reticulum;endoplasmic reticulum lumen;endoplasmic reticulum membrane;endoplasmic reticulum part;endoplasmic reticulum-Golgi intermediate compartment;extracellular membrane-bounded organelle;extracellular organelle;extracellular region part;extracellular vesicular exosome;intracellular membrane-bounded organelle;intracellular organelle;intracellu…		Chaperone;Completeproteome;Disulfidebond;Endoplasmicreticulum;Referenceproteome;Signal	Thioredoxin		BLALOCK_ALZHEIMERS_DISEASE_UP;BROWNE_HCMV_INFECTION_20HR_UP;BROWNE_HCMV_INFECTION_2HR_UP;BRUINS_UVC_RESPONSE_VIA_TP53_GROUP_A;CELLULAR_HOMEOSTASIS;CELLULAR_LOCALIZATION;CELLULAR_MACROMOLECULE_METABOLIC_PROCESS;CELLULAR_PROTEIN_METABOLIC_PROCESS;chr9q22;CYTOPLASM;CYTOPLASMIC_PART;DAVICIONI_MOLECULAR_ARMS_VS_ERMS_UP;ELLWOOD_MYC_TARGETS_DN;ENDOMEMBRANE_SYSTEM;ENDOPLASMIC_RETICULUM;ENDOPLASMIC_RETICU…		25.2692	27.1483	26.2009	26.4924	26.6274	26.5842	27.4721	26.7535	28.2638	27.6008	27.6393	27.6513
Q9DBN5;Q9DBN5-3;Q9DBN5-2;Q8BK80	Q9DBN5;Q9DBN5-3;Q9DBN5-2	Lon protease homolog 2, peroxisomal	Lonp2	3888	0.76805	2.2963	0.0115031	+	-0.0672202	0.0738881	0.901641		2.11113	3.78477	0.00294252	+	NaN	NaN	NaN							+	+	+	biological regulation;establishment of localization;establishment of localization in cell;establishment of protein localization;establishment of protein localization to organelle;establishment of protein localization to peroxisome;intracellular protein transport;intracellular transport;macromolecule metabolic process;metabolic process;misfolded or incompletely synthesized protein catabolic proces…	adenyl nucleotide binding;adenyl ribonucleotide binding;ATP binding;ATPase activity;ATPase activity, coupled;ATP-dependent peptidase activity;binding;catalytic activity;endopeptidase activity;enzyme binding;hydrolase activity;hydrolase activity, acting on acid anhydrides;hydrolase activity, acting on acid anhydrides, in phosphorus-containing anhydrides;nucleoside-triphosphatase activity;nucleotid…	cell part;cytoplasm;cytoplasmic part;intracellular membrane-bounded organelle;intracellular organelle;intracellular organelle lumen;intracellular organelle part;intracellular part;membrane;membrane-bounded organelle;membrane-enclosed lumen;microbody;microbody lumen;microbody part;nucleus;organelle;organelle lumen;organelle part;peroxisomal matrix;peroxisomal part;peroxisome	Cell cycle - Caulobacter	Acetylation;Alternativesplicing;ATP-binding;Completeproteome;Hydrolase;Nucleotide-binding;Peroxisome;Protease;Proteomicsidentification;Referenceproteome;Serineprotease	AAA;LON;Lon_C		BURTON_ADIPOGENESIS_6;CAIRO_HEPATOBLASTOMA_DN;CASORELLI_ACUTE_PROMYELOCYTIC_LEUKEMIA_UP;chr16q12;CYTOPLASM;CYTOPLASMIC_PART;DCA_UP.V1_DN;FARMER_BREAST_CANCER_APOCRINE_VS_BASAL;FARMER_BREAST_CANCER_BASAL_VS_LULMINAL;GAZDA_DIAMOND_BLACKFAN_ANEMIA_ERYTHROID_DN;GSE12845_IGD_POS_BLOOD_VS_NAIVE_TONSIL_BCELL_DN;GSE14000_TRANSLATED_RNA_VS_MRNA_4H_LPS_DC_UP;GSE14000_UNSTIM_VS_4H_LPS_DC_TRANSLATED_RNA_UP;G…	REACT_275351	27.3828	27.0282	27.8978	27.8624	27.8857	28.5818	28.251	29.4524	28.5474	28.6177	27.8351	27.9585
Q8CC88;Q8CC88-3	Q8CC88	von Willebrand factor A domain-containing protein 8	Vwa8	2990	0.772043	5.46338	8.53297e-05	+	0.327579	0.703304	0.332077		8.05518	7.16278	2.57562e-05	+	NaN	NaN	NaN							+	+	+		adenyl nucleotide binding;adenyl ribonucleotide binding;ATP binding;ATPase activity;binding;catalytic activity;hydrolase activity;hydrolase activity, acting on acid anhydrides;hydrolase activity, acting on acid anhydrides, in phosphorus-containing anhydrides;nucleoside-triphosphatase activity;nucleotide binding;purine nucleotide binding;purine ribonucleoside triphosphate binding;purine ribonucleo…	cell part;cytoplasmic part;extracellular region;intracellular membrane-bounded organelle;intracellular organelle;intracellular part;membrane-bounded organelle;mitochondrion;organelle		Alternativesplicing;ATP-binding;Completeproteome;Nucleotide-binding;Referenceproteome;Secreted;Signal	AAA_5				29.3135	29.6595	29.7693	30.0935	30.1048	30.5746	30.8472	30.8474	30.5563	30.6344	30.6184	30.3716
Q8BWF0	Q8BWF0	Succinate-semialdehyde dehydrogenase, mitochondrial	Aldh5a1	2907	0.776263	3.34664	0.00213204	+	0.319786	0.599961	0.394425		-1.91754	1.85914	0.0434955	+	-2.83941	2.14347	0.0147345	+									acetate metabolic process;alcohol metabolic process;amine catabolic process;amine metabolic process;anatomical structure development;biological regulation;carbohydrate metabolic process;carboxylic acid catabolic process;carboxylic acid metabolic process;catabolic process;cellular amine metabolic process;cellular amino acid catabolic process;cellular amino acid metabolic process;cellular carbohydr…	aldehyde dehydrogenase (NAD) activity;catalytic activity;oxidoreductase activity;oxidoreductase activity, acting on the aldehyde or oxo group of donors;oxidoreductase activity, acting on the aldehyde or oxo group of donors, NAD or NADP as acceptor;succinate-semialdehyde dehydrogenase [NAD(P)+] activity;succinate-semialdehyde dehydrogenase activity	cell part;cytoplasmic part;intracellular membrane-bounded organelle;intracellular organelle;intracellular part;membrane-bounded organelle;mitochondrion;organelle	Alanine, aspartate and glutamate metabolism;Butanoate metabolism	Acetylation;Completeproteome;Directproteinsequencing;Disulfidebond;Mitochondrion;NAD;Oxidoreductase;Phosphoprotein;Referenceproteome;Transitpeptide	Aldedh		AMINE_METABOLIC_PROCESS;AMINO_ACID_AND_DERIVATIVE_METABOLIC_PROCESS;AMINO_ACID_DERIVATIVE_METABOLIC_PROCESS;ANATOMICAL_STRUCTURE_DEVELOPMENT;AROMATIC_COMPOUND_METABOLIC_PROCESS;BASSO_CD40_SIGNALING_DN;BILD_E2F3_ONCOGENIC_SIGNATURE;BLALOCK_ALZHEIMERS_DISEASE_DN;BOYAULT_LIVER_CANCER_SUBCLASS_G3_DN;BRUINS_UVC_RESPONSE_VIA_TP53_GROUP_D;BUYTAERT_PHOTODYNAMIC_THERAPY_STRESS_DN;CARBOXYLIC_ACID_METABOLIC…	REACT_350733	27.7034	28.3841	28.4268	28.2618	28.0556	29.0328	29.4096	29.5095	29.3125	29.239	29.1614	29.0261
Q791V5	Q791V5	Mitochondrial carrier homolog 2	Mtch2	2701	0.784243	3.04511	0.00348339	+	-0.325178	0.669767	0.351109		2.54276	2.36137	0.0224731	+	NaN	NaN	NaN							+	+	+	cellular localization;cellular macromolecule localization;cellular process;cellular protein localization;localization;macromolecule localization;protein localization;protein localization in mitochondrion;protein localization to organelle		cell part;cytoplasmic part;extracellular membrane-bounded organelle;extracellular organelle;extracellular region part;extracellular vesicular exosome;integral to membrane;intracellular membrane-bounded organelle;intracellular organelle;intracellular organelle part;intracellular part;intrinsic to membrane;membrane;membrane part;membrane-bounded organelle;membrane-bounded vesicle;mitochondrial inne…		Acetylation;Completeproteome;Directproteinsequencing;Membrane;Mitochondrion;Mitochondrioninnermembrane;Referenceproteome;Repeat;Transmembrane;Transmembranehelix;Transport	Mito_carr		AACTTT_UNKNOWN;AAGCACT,MIR-520F;AFFAR_YY1_TARGETS_DN;ALCALA_APOPTOSIS;BCAT_BILD_ET_AL_UP;BLALOCK_ALZHEIMERS_DISEASE_DN;BRUINS_UVC_RESPONSE_VIA_TP53_GROUP_C;CACGTG_V$MYC_Q2;chr11p11;DIAZ_CHRONIC_MEYLOGENOUS_LEUKEMIA_UP;GALLUZZI_PERMEABILIZE_MITOCHONDRIA;GCM_IL6ST;GCM_NF2;GCM_USP6;GGGCGGR_V$SP1_Q6;GRAESSMANN_APOPTOSIS_BY_DOXORUBICIN_DN;GSE12845_IGD_NEG_BLOOD_VS_PRE_GC_TONSIL_BCELL_DN;GSE13493_DP_VS…		28.5627	28.6303	29.7605	29.3813	29.3916	29.5278	29.6823	30.4942	29.8715	29.9323	29.7162	29.6763
Q9EQ06;Q9EQ06-2	Q9EQ06;Q9EQ06-2	Estradiol 17-beta-dehydrogenase 11	Hsd17b11	3960	0.797951	1.87965	0.0246432	+	0.0520043	0.109188	0.857046		1.60964	2.31876	0.0240505	+	-3.65702	5.39599	0.000159382	+							+		androgen catabolic process;androgen metabolic process;biological regulation;biosynthetic process;catabolic process;cellular hormone metabolic process;cellular metabolic process;cellular process;hormone catabolic process;hormone metabolic process;lipid biosynthetic process;lipid catabolic process;lipid metabolic process;metabolic process;primary metabolic process;regulation of biological quality;r…	catalytic activity;estradiol 17-beta-dehydrogenase activity;oxidoreductase activity;oxidoreductase activity, acting on CH-OH group of donors;oxidoreductase activity, acting on the CH-OH group of donors, NAD or NADP as acceptor;steroid dehydrogenase activity;steroid dehydrogenase activity, acting on the CH-OH group of donors, NAD or NADP as acceptor	cell part;cytoplasm;cytoplasmic part;extracellular region;intracellular part;lipid particle		Alternativesplicing;Completeproteome;Cytoplasm;Lipidbiosynthesis;Lipidmetabolism;NADP;Oxidoreductase;Referenceproteome;Secreted;Signal;Steroidbiosynthesis	adh_short		ACEVEDO_LIVER_CANCER_UP;ACEVEDO_LIVER_TUMOR_VS_NORMAL_ADJACENT_TISSUE_UP;ATGAAGG,MIR-205;BENPORATH_CYCLING_GENES;BERENJENO_TRANSFORMED_BY_RHOA_DN;BERENJENO_TRANSFORMED_BY_RHOA_FOREVER_UP;BOYLAN_MULTIPLE_MYELOMA_D_DN;BRUINS_UVC_RESPONSE_VIA_TP53_GROUP_B;CATABOLIC_PROCESS;CELLULAR_CATABOLIC_PROCESS;CELLULAR_LIPID_CATABOLIC_PROCESS;CELLULAR_LIPID_METABOLIC_PROCESS;CHARAFE_BREAST_CANCER_LUMINAL_VS_BA…		26.7405	26.9296	26.5417	26.4625	26.9271	26.781	26.8724	27.4755	27.908	26.8939	28.021	27.9939
Q8BGT5;D6RFQ8	Q8BGT5	Alanine aminotransferase 2	Gpt2	2797	0.814395	2.8452	0.0047486	+	0.442718	0.83574	0.262689		-1.92607	2.13314	0.0295134	+	NaN	NaN	NaN						+		+	+	2-oxoglutarate metabolic process;alanine catabolic process;alanine metabolic process;amine catabolic process;amine metabolic process;biosynthetic process;carboxylic acid catabolic process;carboxylic acid metabolic process;catabolic process;cellular amine metabolic process;cellular amino acid catabolic process;cellular amino acid metabolic process;cellular catabolic process;cellular ketone metabol…	alanine-oxo-acid transaminase activity;binding;catalytic activity;cofactor binding;L-alanine:2-oxoglutarate aminotransferase activity;pyridoxal phosphate binding;transaminase activity;transferase activity;transferase activity, transferring nitrogenous groups;vitamin B6 binding;vitamin binding	cell part;cytoplasmic part;intracellular membrane-bounded organelle;intracellular organelle;intracellular part;membrane-bounded organelle;mitochondrion;organelle	Alanine, aspartate and glutamate metabolism;Carbon fixation in photosynthetic organisms	Acetylation;Aminotransferase;Completeproteome;Proteomicsidentification;Pyridoxalphosphate;Referenceproteome;Transferase	Aminotran_1_2		ACEVEDO_FGFR1_TARGETS_IN_PROSTATE_CANCER_MODEL_DN;ACEVEDO_NORMAL_TISSUE_ADJACENT_TO_LIVER_TUMOR_DN;BHATI_G2M_ARREST_BY_2METHOXYESTRADIOL_DN;CHIANG_LIVER_CANCER_SUBCLASS_PROLIFERATION_DN;chr16q12;CHYLA_CBFA2T3_TARGETS_UP;DODD_NASOPHARYNGEAL_CARCINOMA_UP;FORTSCHEGGER_PHF8_TARGETS_UP;GAUSSMANN_MLL_AF4_FUSION_TARGETS_E_DN;GHO_ATF5_TARGETS_UP;GRAESSMANN_APOPTOSIS_BY_DOXORUBICIN_DN;GSE11864_UNTREATED_V…	REACT_309077	28.1104	28.5562	28.8172	28.6061	28.3962	29.0419	29.7291	29.7966	29.5456	30.0246	29.4815	29.3707
Q9DCM0	Q9DCM0	Persulfide dioxygenase ETHE1, mitochondrial	Ethe1	3924	0.828941	2.21429	0.013391	+	0.896979	1.99862	0.0321179	+	-0.778751	1.93582	0.0388595	+	-0.621582	0.737119	0.22786										amine metabolic process;carboxylic acid metabolic process;cellular amine metabolic process;cellular amino acid metabolic process;cellular ketone metabolic process;cellular metabolic process;cellular modified amino acid metabolic process;cellular nitrogen compound metabolic process;cellular process;glutathione metabolic process;hydrogen sulfide metabolic process;metabolic process;nitrogen compound…	binding;catalytic activity;cation binding;dioxygenase activity;ion binding;iron ion binding;metal ion binding;oxidoreductase activity;oxidoreductase activity, acting on single donors with incorporation of molecular oxygen;oxidoreductase activity, acting on single donors with incorporation of molecular oxygen, incorporation of two atoms of oxygen;sulfur dioxygenase activity;transition metal ion bi…	cell part;cytoplasm;cytoplasmic part;intracellular membrane-bounded organelle;intracellular organelle;intracellular organelle lumen;intracellular organelle part;intracellular part;membrane-bounded organelle;membrane-enclosed lumen;mitochondrial matrix;mitochondrial part;mitochondrion;nuclear part;nucleoplasm;organelle;organelle lumen;organelle part		Acetylation;Completeproteome;Cytoplasm;Dioxygenase;Metal-binding;Mitochondrion;Nucleus;Oxidoreductase;Phosphoprotein;Referenceproteome;Transitpeptide	Lactamase_B		BASSO_B_LYMPHOCYTE_NETWORK;BENPORATH_SOX2_TARGETS;BROWNE_HCMV_INFECTION_20HR_DN;CHANDRAN_METASTASIS_TOP50_DN;chr19q13;CTTTAAR_UNKNOWN;DELYS_THYROID_CANCER_UP;EGFR_UP.V1_UP;FULCHER_INFLAMMATORY_RESPONSE_LECTIN_VS_LPS_UP;GARY_CD5_TARGETS_UP;GGGCGGR_V$SP1_Q6;GSE12845_IGD_NEG_BLOOD_VS_DARKZONE_GC_TONSIL_BCELL_UP;GSE12845_IGD_POS_BLOOD_VS_DARKZONE_GC_TONSIL_BCELL_UP;GSE12845_IGD_POS_BLOOD_VS_NAIVE_TON…	REACT_273024	25.689	27.5378	26.963	27.2259	27.3466	27.448	28.0537	27.9777	28.8998	28.7243	28.1523	27.8669
[truncated: 57 more rows]
[truncated: 113 more columns]

## Sheet: proteinGroups_LogMedianNorm
Protein IDs	Majority protein IDs	Protein names	Gene names	id	Log(CHOL/control) total proteome	-Log10(p) CHOL vs control total proteome	q-value CHOL vs control total proteome	q<0.05 CHOL vs control total proteome	Log(MCD/control) total proteome	-Log10(p) MCD vs control total proteome	q-value MCD vs control total proteome	q<0.05 MCD vs control total proteome	Log(CHOL/control) secretome	-Log10(p) CHOL vs control secretome	q-value CHOL vs control secretome	q<0.05 CHOL vs control secretome	Log(MCD/control) secretome	-Log10(p) MCD vs control secretome	q-value MCD vs control secretome	q<0.05 MCD vs control secretome	Imputed CHOL total proteome	Imputed CHOL control total proteome	Imputed MCD total proteome	Imputed MCD control total proteome	Imputed CHOL secretome	Imputed CHOL control secretome	Imputed MCD secretome	Imputed MCD control secretome	GOBP name	GOMF name	GOCC name	KEGG name	Keywords	Pfam	Corum	GSEA	Reactome	LFQ intensity 191224_Magda_MM-307_MCD_control1	LFQ intensity 191224_Magda_MM-307_MCD_control2	LFQ intensity 191224_Magda_MM-307_MCD_control3	LFQ intensity 191224_Magda_MM-307_MCD_control4	LFQ intensity 191224_Magda_MM-307_MCD_control5	LFQ intensity 191224_Magda_MM-307_MCD_control6	LFQ intensity 191224_Magda_MM-307_MCD_control7	LFQ intensity 191224_Magda_MM-307_MCD_control8	LFQ intensity 191224_Magda_MM-307_CHOL_1	LFQ intensity 191224_Magda_MM-307_CHOL_6	LFQ intensity 191224_Magda_MM-307_CHOL_7	LFQ intensity 191224_Magda_MM-307_CHOL_8
[truncated: 2,855 more rows]
[truncated: 123 more columns]

[truncated: 1 more sheets: ARSA-AAV Quad Lipid Raft]
