# Supplementary material for: Deep proteomic profiling unveils arylsulfatase A as a non-alcoholic steatohepatitis inducible hepatokine and regulator of glycemic control
Source: Nat Commun. 2022 Mar 10;13:1259. doi: 10.1038/s41467-022-28889-2 (PMC8913628; doi:10.1038/s41467-022-28889-2)
Supplement: Supplementary file 6 — Source Data [file 41467_2022_28889_MOESM6_ESM.xlsx]

## Sheet: Figure 1
Figure 1B		Liver weight (% of body weight)
			Control				NASH
		MCD	3.6	3.9	2.8	4.25	4.21	4.72	8	7.42
		CHOL	3.91	3.13	3.92	3.13	5.49	6.98	7.83	6.4
Figure 1D		mRNA (relative to HPRT)
			Control												MCD
		Col1a1	0	0.608175	0.904718	1.63047	2.13014	0	0.526387	0.200115	0.432	1.41	0.91	1.245	83.4726	1.29367	37.5071	10.0489	28.0155	20.6922	55.9052	31.0617	7.72761	9.76523	8.495	2.861	39.019	6.135
		Ctgf	0.847232	0.2133	1.32623	0.761319	1.50943	1.07968	1.98212	0.280696	0.966	1.216	0.895	0.94	2.71921	0.715048	2.40912	1.74357	6.45869	3.08287	4.92036	2.17308	1.3107	1.39405	7.249	1.532	1.576	1.26
		Tgfb1	1.15835	1.11321	1.4	1.12242	1.07106	0.501081	1.25985	0.374028	0.406	1.279	2.333	1.481	2.34704	0.398172	4.2427	1.62531	4.36465	1.35087	6.88936	2.93236	1.9823	3.68523	2.279	0.857	4.186	1.278
		Hsp47	0.470876	0.452526	0.569107	0.456267	0.435389	0.203692	0.512132	0.152044	0.598	1.263	1.026	1.101	4.17543	3.24994	1.24675	4.43835	1.93602	7.09082	1.59506	2.79275	1.99394	1.10807	7.103	1.181	3.585	1.277
		Pdgfb	1.08565	0.808802	0.909533	0.41296	1.96852	1.21874	1.37166	0.224144	0.495	0.819	0.601	2.092	1.3289	0.451916	6.21558	1.03985	2.19779	0.565371	33.9362	3.23279	2.32841	2.859		0.876	3.709	1.113
		Acta2	0.23345	0.516007	0.993032	1.15882	1.15315	1.51941	2.02164	0.404485	1.429	1.111	0.963	0.503	2.85542	1.54952	9.02154	4.90064	19.165	5.84932	27.7582	12.1191	3.41127	5.84107	4.023	2.454	12.822	6.365
		F4/80	0.387603	1.15742	1.01266	1.56156	0.812367	0.64098	2.0892	0.338213	0.471	1.087	1.509	0.932	1.02694	0.806847	1.34282	2.84511	0.570311	2.08691	16.1197	6.00183	2.48896	2.47277	7.743	1.107	3.142	1.24
Figure 1E		mRNA (relative to HPRT)
			Control										CHOL
		Col1a1	1.16792	1.401	0.259124	0.364995	0.57265	2.2343	0.689	0.439	1.602	1.27	1.39588	2.67962	6.18126	9.40109	8.73328	17.5543	21.4173	9.20511	2.53211	0.414493	13.0792	0.957	3.65	7.549	4.657
		Ctgf	0.386918	0.716505	0.7285	0.934883	1.67575	1.55744	1.108	0.349	1.605	0.952	0.775629	1.07388	5.06341	2.28671	14.2166	1.64937	1.29843	1.07704	1.42309	2.70827	2.68996	0.453	0.478	1.9	0.833
		Tgfb1	1.3767	0.493627	0.455008	0.63887	2.06574	0.970053	1.235	0.303	0.556	1.906	0.788546	1.14272	1.70697	1.67887	2.432	4.66947	2.52061	2.92301	2.44976	1.27851	5.23179	3.307	4.107	6.802	4.626
		Hsp47	0.914384	0.776529	0.676326	0.5272	0.880811	2.22475	1.11	0.87	0.99	1.02	1.52509	2.19807	1.86864	3.67527	4.07284	5.89001	6.44598	6.25068	1.44833	0.705789	8.66187	1.42	3.06	3.65	3.25
		Pdgfb		1.05203	0.537789	0.456175	1.27967	1.67433	0.45	0.09	0.68	2.79	0.914196	1.17018	1.4309	0.861378	2.76	3.84328	5.91944	3.16003	0.663754	9.36756	2.46	7.03	17.51	5.46
		Acta2	0.867176	0.666735	0.690183	0.068025	1.28057	2.42731	2.333	0.415	0.675	0.603	0.914121	0.19555	0.638296	4.958	0.786525	2.65014	1.81861	0.985746	0.401206	0.263776	1.08609	1.355	5.468	12.871	3.078
		F4/80	2.1278	0.401078	0.898783	0.47592	1.42907	0.667356	1.16	0.764	1.29	0.784	3.66163	2.21576	2.06365	1.68646	2.00893	1.46211	2.71075	1.83885	1.15211	0.741082	6.26496	2.157	4.857	5.258	3.583
Figure 1F		Volcanoplot (MCD mice)
			2-Mar	2-Sep	15-Sep	0610011F06Rik	2810007J24Rik	9030617O03Rik	A2m	Aacs	Aadac	Aadat	Aars	Aass	Abat	Abcb11	Abcc2	Abcd3	Abhd11	Abhd14b	Abracl	Acaa1a	Acaa1b	Acaa2	Acaca	Acad10	Acad12	Acad9	Acadl	Acadm	Acads	Acadsb	Acadvl	Acat1	Acat2	Acat3	Acly	Acmsd	Aco1	Aco2	Acot1	Acot12	Acot13	Acot2	Acot4	Acot7	Acot8	Acot9	Acox1
		Difference (MCD - Control)	0.961	-0.058	0.242	-0.678	-1.458	-3.245	-1.603	0.603	-1.811	-1.096	-1.172	0.046	-1.105	0.992	1.156	0.445	-0.363	-0.929	0.587	-0.674	-0.593	-0.953	-1.935	-0.539	0.321	-0.643	-1.103	-0.163	-0.305	-2.406	-1.731	-1.268	-1.429	-3.646	-1.725	-2.101	-1.729	-1.22	0.11	-1.365	-2.511	0.872	-0.466	-0.522	-0.35	-0.02	-0.761
		-log p-Value	0.589	0.096	0.33	0.478	1.784	4.49	2.261	0.963	2.24	2.223	0.768	0.033	3.434	0.844	0.337	0.161	0.626	1.258	0.656	0.502	1.246	1.675	2.252	1.119	0.535	0.951	1.961	0.181	0.133	3.471	2.493	2.038	1.322	2.46	1.911	5.376	2.248	1.823	0.134	1.597	4.079	1.371	0.573	0.32	0.449	0.011	0.752
Figure 1F		Volcanoplot (CHOL mice)
			Zbed5;Chchd2	Zadh2	Ywhaz	Ywhaq	Ywhah	Ywhag	Ywhae	Ywhab	Ykt6	Ybx1	Yars	Xylb	Xpo1	Xpnpep3	Xpnpep1	Xdh	Wdr1	Vwa8	Vwa5a	Vtn	Vps35	Vps26b	Vps26a	Vnn3	Vnn1	Vim	Vdac3	Vdac2	Vdac1	Vcp	Vcl	Vat1	Vars	Usp9x	Usp5	Usp14	Uso1	Usmg5	Urod	Uroc1	Urah	Urad	Uqcrq	Uqcrh	Uqcrfs1	Uqcrc2	Uqcrc1
		Difference (CHOL - Control)	-1.595	-0.145	-0.193	0.145	-0.423	-0.627	-0.416	-0.4	0.894	-0.293	-2.293	-0.023	-0.139	0.322	-1.65	-0.672	0.27	8.055	-0.121	0.664	-0.849	0.095	-0.043	0.697	0.336	1.913	2.116	3.388	0.902	-0.764	0.287	2.349	-0.699	-1.137	-0.727	-0.414	-0.47	2.376	1.206	-1.27	-0.869	-1.168	3.525	-0.035	-0.154	-0.138	-0.124
		-log p-Value	2.221	0.1	0.441	0.126	0.625	1.167	0.876	0.726	0.584	0.443	4.093	0.018	0.168	0.388	2.832	1.131	0.396	7.163	0.119	0.575	1.017	0.055	0.056	0.563	0.581	2.293	3.458	5.829	0.415	2.51	0.549	3.477	1.385	2.541	1.523	0.719	0.397	5.599	0.473	2.446	2.469	6.001	2.767	0.027	0.217	0.225	0.381
Figure 1G		Correlation MCD vs CHOL Secretome
			2-Mar	2-Sep	15-Sep	0610011F06Rik	2810007J24Rik	9030617O03Rik	A2m	Aacs	Aadac	Aadat	Aars	Aass	Abat	Abcb11	Abcc2	Abcd3	Abhd11	Abhd14b	Abracl	Acaa1a	Acaa1b	Acaa2	Acaca	Acad10	Acad12	Acad9	Acadl	Acadm	Acads	Acadsb	Acadvl	Acat1	Acat2	Acat3	Acly	Acmsd	Aco1	Aco2	Acot1	Acot13	Acot2	Acot4	Acot8	Acot9	Acox1	Acox1	Acox2
		Difference (CHOL/Control Secretome)	0.785	0.254	-0.583	-1.183	-1.358	-1.671	-0.562	-1.731	-1.406	-0.826	-0.808	0.523	-0.558	0.844	4.123	2.02	-0.225	-1.094	0.888	-2.248	-0.436	-0.436	0.186	-0.039	-0.109	-0.01	-0.376	0.316	0.581	-0.073	-0.462	-0.483	-1.678	-1.093	-1.648	-1.703	-1.017	-0.579	-0.816	0.38	0.694	-0.213	-0.083	2.424	-1.52	-1.304	0.735
		Difference (MCD/Control Secretome)	0.961	-0.058	0.242	-0.678	-1.458	-3.245	-1.603	0.603	-1.811	-1.096	-1.172	0.046	-1.105	0.992	1.156	0.445	-0.363	-0.929	0.587	-0.674	-0.593	-0.953	-1.935	-0.539	0.321	-0.643	-1.103	-0.163	-0.305	-2.406	-1.731	-1.268	-1.429	-3.646	-1.725	-2.101	-1.729	-1.22	0.11	-2.511	0.872	-0.466	-0.35	-0.02	-0.761	-1.051	1.048
Figure 1H		Correlation MCD vs CHOL Secretome - Diseases and Functions
			Viral Infection	Infection by RNA virus	Infection of cells	HIV infection	Transport of lipid	Transport of molecule	Flux of lipid	Export of lipid	Transport of steroid	Fatty acid metabolism	Flux of cholesterol	Cholesterol transport	Conversion of fatty acid	Survival of organism	Metabolism of amino acids	Metabolism of xenobiotic	Synthesis of amino acids	Metabolism of nucleic acid component or derivative	Uptake of lipid	Endocytosis	Synthesis of protein	Metabolism of vitamin	Metabolism of acylglycerol	Metabolism of SN-38	Glucuronidation of hormone	Synthesis of L-amino acid	Quantity of glycosphingolipid	Synthesis of alpha-amino acid	Degranulation of cells	Synthesis of lipid	Concentration of D-glucose	Engulfment of cells	Endocytosis by eukaryotic cells	Conversion of lipid	Metabolism of protein	Synthesis of terpenoid	Degranulation of phagocytes	Beta-oxidation of fatty acid	Quantity of adipose tissue	Internalization of cells	Catabolism of lipid	Metabolism of nucleotide	Synthesis of steroid	Phagocytosis	Secretion of molecule	Metabolism of triacylglycerol	Adenocarcinoma
		CHOL Secretome	-2.992	-3.078	-3.078	-3.083	0.073	0.486	-1.197	-1.25	0.03	-0.469	-1.14	-0.901	-2.804	-1.048	-2.739	-2.621	-2.619	-2.002	-0.876	-0.174	-0.916	-2.585	-1.172	-1.98	-2.56	-2.449	-0.89	-2.449	-0.479	-3.216	-1.289	0.174	-0.404	-2.488	-0.429	-2.927	-0.479	-0.358	-0.871	0.135	-0.1	-1.298	-2.218	0.707	-0.136	-1.597	-0.037
		MCD Secretome	-5.336	-5.17	-5.087	-4.485	-3.886	-3.883	-3.818	-3.814	-3.799	-3.556	-3.548	-3.537	-3.278	-3.178	-3.084	-2.96	-2.442	-2.366	-2.323	-2.293	-2.254	-2.183	-2.143	-1.98	-1.941	-1.912	-1.747	-1.709	-1.663	-1.599	-1.552	-1.535	-1.521	-1.5	-1.446	-1.379	-1.314	-1.287	-1.256	-1.22	-1.196	-1.157	-1.123	-1.082	-1.061	-1.054	-0.975
Figure 1I		pAkt pS473/Akt (a.u.) [Adipocytes, MCD mice]
			Basal						Insulin
		Control	0.5	1.54	1.64	0.41	1.43	0.49	11.1	20.5	14.64	7.17	10.6	5.79
		MCD	0.75	1.06	0.73	0.91	1.37	1.17	10.6	5.1	1.88	7.43	5.97	4.86
Figure 1J		pAkt pS473/Akt (a.u.) [Adipocytes, CHOL mice]
			Basal						Insulin
		Control	0.89	0.84	1.08	1.4	0.5	1.3	13.01	15.09	32.99	10.49	13.21	19.39
		CHOL	0.57	1.2	0.54	0.91	1.14	1.65	12.57	6.55	3.41	3.78	3.22	4.09
Figure 1K		Insulin-stimulated 2-DG uptake (Δ nmol/mg protein)
			Control						NASH
		MCD	48.12	49.59	22.43	51.95	19.42	35.88	26.36	23.74	26.81	16.86	21.53	26.7
		CHOL	26.26	19.17	19.07	17.01	27.79		18.17	11.67	2.6	18.1	15.09
Figure 1L		Adipocyte glycerol release (Δ nmol/mg protein/hr)
			Control						NASH
		MCD	40.05	30.18	37.86	18.37	56.2	65.23	91.46	78	62.46	68.52	59.62
		CHOL	51.16	53.71	66.32	49.28	62.35	42.95	118.19	90.16	80.2	67.29	115.62	75.3
Figure 1M		Myotube fatty acid oxidation (pmol/hr/mg protein)
			Control						NASH
		MCD	515	353	382	348	403	302	221	198	149	181	185	276
		CHOL	756	695	501	564	720	651	387	300	242	507	484	327
Figure 1N		Hepatocyte fatty acid uptake (nmol/hr/mg protein)
			Control						NASH
		MCD	27.5688	25.3596	38.766	35.5926	28.3249	32.2525	37.3335	50.3715	49.258	43.6533	35.5482
		CHOL	24.2554	29.9345	31.1759	23.1605	27.5057		37.0528	27.1492	28.7033	26.5931	39.3398
Figure 1O		Comparison of classically secreted protein, significantly impacted by NASH in both dietary regimes
			Ugt2b36	Hsd17b11	Pm20d1	Ugt2a3	Ugt1a6	Ugt2b1	Ugt2b34	Pon3	Ugt1a1	Ugt3a2	Lrp1	Ugt1a6b	Ugt2b35	Lipc	Cpn1	Gstm7	Arg1	Pdia5	Ces3b	Plxnb2	Ces1d	Bche	Ces1f	Ces2a	Pcyox1	Pdia3	Mttp	Hsp90b1	Ctsd	Apoo	Atp6ap1	Scpep1	Lyz2	Lgals3	Ngp	Procr	Arsa
		Difference (CHOL/Control Secretome)	-1.455	1.61	-2.321	-1.722	-1.111	-1.586	-1.56	-0.654	-1.704	-1.375	-1.413	-1.17	-1.297	2.751	2.757	-1.877	-1.146	-1.32	-1.485	-1.53	-1.038	-1.414	-1.171	-1.44	-1.281	-1.015	-0.876	-1.182	0.754	1.919	2.724	-2.101	1.91	3.708	2.937	3.462	2.527
		Difference (MCD/Control Secretome)	-3.754	-3.657	-3.651	-3.348	-3.038	-2.837	-2.804	-2.586	-2.425	-2.302	-2.237	-2.165	-2.025	-2.012	-1.869	-1.802	-1.769	-1.671	-1.531	-1.52	-1.352	-1.335	-1.268	-1.034	-0.968	-0.934	-0.916	-0.733	1.249	2.327	2.528	3.389	3.475	3.931	3.966	4.115	4.368
[truncated: 1,484 more columns]

## Sheet: Figure 2
Figure 2A		NAFLD patients: ARSA mRNA (relative to HPRT)
		No NAFLD	0.046	0.095	7.439	4.343	0.533	0.087	0.108	0.432	1.031	0.076	0.169	0.03	1.786	0.784	0.013	0.012	0.016
		NAFL	0.628	0.029	1.768	0.369	0.652	1.151	0.152	0.028	0.379	0.081	0.241	3.022	0.033	0.093	0.092	0.002	0.141	0.403	4.058	1.306	0.147	11.783	0.002	0.014	0.008	0.002	0.002	0.006	1.562	0.013	0.182	1.085	0.007	0.012	0.594	0.264	0.165	1.321	0.146	0.791	0.098	0.073	0.404	0.078	4.263	6.276	60.522
		NASH	10.682	0.006748	0.585	0.199	2.389	0.508	0.42	115.633	98.573	1.642	7.322	132.523	0.519	148.747	127.86	0.001	0.012	0.018	0.012	0.013	0.22	0.099	1.429	0.042	0.817	0.038	0.006	0.005	0.012	14.71	0.018	0.009	0.059	0.174	0.178	0.009	0.108	16.6916	0.753	38.546	0.014	0.357
Figure 2B		NAFLD patients: ARSA secretion (arbitrary units) [sorted by No NAFLD, NAFL and NASH]
		No NAFLD	2.34	2.428	2.028	0.728	2.292	2.631	2.868	1.041	1.296	2.245	1.539	1.226	2.399	2.8	1.853	1.959	0	1.233	1.639	2.789	0.922	1.69	0.643	1.328
		NAFL	1.328	3.818	3.575	2.123	3.336	2.772	0.756	2.706	3.315	1.637	3.396	2.224	3.067	3.671	2.33	1.203	3.872	2.851	3.125	3.149	0.662	1.433	3.594	1.378	0.251	1.807	2.315	1.503	2.08	3.529	1.665	2.742	1.858	1.961	1.917	1.522	2.082	3.202	2.697	2.491	1.567	1.744	2.077	2.292	2.068	2.261	0.829
		NASH	2.31	3.562	1.238	2.365	2.203	1.944	2.828	2.033	3.063	2.567
Figure 2C		NAFLD patients: ARSA secretion (arbitrary units) [sorted by steatosis score]
		0	2.34	2.43	2.03	0.73	1.92	2.29	2.63	2.87	1.04	1.3	2.25	1.54	1.23	2.4	2.8	1.85	1.96	1.23	1.64	2.79	0.92	1.69	0.64	1.33
		1	3.82	2.12	1.92	3.34	2.77	2.71	1.64	3.4	2.22	3.67	2.33	2.85	3.13	0.66	1.43	3.59	2.03	1.38	0.25	1.81	2.31	1.67	1.96	1.92	1.52	2.08	3.2	1.57	2.08	2.29	2.07	2.26	0.83	2.46	2.53	1.6	2.12	2.96	2.05
		≥2	1.33	3.58	2.31	0.76	3.56	3.31	1.24	3.07	2.37	2.2	1.94	1.2	3.87	3.15	2.83	3.06	1.5	2.08	3.53	2.74	1.86	2.7	2.49	1.74	1.71	1.69	1.92	2.13	1.75	2.57	3.49
Figure 2D		NAFLD patients: ARSA secretion (arbitrary units) [sorted by diabetes status]
		no diabetes	1.54	3.14	1.6	1.1	0.41	1.45	1.88	2.26	0.37	0.37	1.34	0.38	1.43	1.84	0.96	0.64	0.48	1.74	0	0.55	0.06	0.84	0.47
		diabetes	1.9	1.78	1.44	1.59	1.33	0.87	2.75	0.77	0.77	0.59	2.75	0.4	2.84	1.4	1.05	0.75	2.44	0.77	2.73	1.81	2.62	1.3	0.86	1.18	1.17
Figure 2E		Plasma ARSA (ng/mL)
		insulin sensitive	4.555	2.818	6.053	3.359	3.041	1.941
		insulin resistant	16.239	10.139	9.765	8.754	9.216	11.527
Figure 2F		Secreted ARSA (pg/mg tissue)
		Liver	496.22	423.45	516.3	592.78
		Muscle	18.36	35.01	35.84	35.15
		Heart	0	3.22	0	0
		Ep.WAT	1.49	0.62	0.99	1.16
		Ing.WAT	0.09	0.92	1.83	3.37
[truncated: 19 more columns]

## Sheet: Figure 3
Figure 3A		Plasma ARSA (ng/mL)
		Time (hrs)	0	0.5	1	2	4	6	24
			10.56	13.1	14.69	12.55	17.98	35.44	15.49
			13.29	23.01	21.06	25.02	25.66	19.57	22.48
			4.16	8.39	7.45	14.69	29.22	30.41	13.53
			3.42	3.41	4.2	12.74	20.86	57.42	13.82
			11.14	9.15	3.91	10.01	34.92	17.05	14.96
Figure 3B		GTT: Blood Glucose (mM)
		Time (min)	-60	-30	0	15	30	45	60	90
		Control	7.6	8.5	10	18.4	12.8	14	13.4	11.9
			8.3	8.2	10.4	17.8	14.9	12.7	13.8	11
			6.7	9.4	10.5	19.5	12.9	11.7	11.7	9.8
			7.8	8	9.8	19.2	17.4	14.8	14.7	10.8
			9.4	8.9	10	16.5	12.8	13.9	13.3	12.3
			6.2	8.7	7.8	15.1	10.6	11.1	10.7	9.8
		ARSA	8.5	8.4	10.1	16.7	7.8	10.7	10.2	8.5
			9.8	8.8	9.9	15.8	10.1	9.3	8.9	9.1
			5.2	7.9	6.2	12.2	9.7	8.4	8	6.4
			9.9	10.6	8.5	12.5	10.8	11	8.7	8.6
			6.2	7.4	7.9	17	11	11	8.9	8.2
			7.8	9.7	10.4	17.4	9.7	9.3	9	7.7
Figure 3C		GTT: Plasma Insulin (ng/mL)
		Time (min)	0	15	30
		Control	1.6	3.696	2.4
			1.70871	4.05208	1.90399
			1.52156	1.20423	1.10659
			1.71684	3.46623	2.28641
			1.2205	2.68511	1.14727
			1.00081	1.131	0.8869
		ARSA	2.68511	1.81448	1.70871
			0.976404	1.70871	1.31001
			0.8869	2.27827	1.34255
			1.38324	3.78356	1.41579
			2.92921	4.29618	4.00326
			0.96013	2.07486	1.34255
Figure 3D		ITT: Blood Glucose (mM)
		Time (min)	-60	-30	-10	0	10	20	30	45	60
		Control	10.5	11.3	13.8	12.4	12.4	6.8	5.5	4.7	5
			7.2	9.6	10.8	10.3	9.4	6.7	5.4	5.3	5.6
			9.4	9.5	10.6	12.3	10.7	7.9	5.7	5.2	5.8
			7.8	8.6	8.3	9.6	8	5.9	5.7	5.5	5.9
			9.2	11.5	10.9	11.1	12.5	7.9	7.3	7.1	7.5
			9.5	11.2	11.4	11.5	13.2	6.2	6.4	5.8	6.1
			7.7	7	8.8	10	9.9	7.5	5.4	4.6	5
			10.5	10.4	13.5	11.2	11.5	6.9	6.4	5.4	5.8
		ARSA	8.7	9.4	10.2	10.5	9.2	6.5	5.9	5.9	5.8
			8.9	9.5	11.4	11.5	10.6	6	5.2	4.6	4.9
			7	8.3	8.8	9.7	8.3	5.7	5.4	4.4	4.2
			8.6	9.3	11.4	10.8	9.9	7.9	6	5.2	5.3
			8.7	10.4	11.5	12.2	9.2	5	6.3	5.8	5.5
			8.2	9.1	10	10.3	9.7	6.4	6.4	4.4	4.1
			8.9	9.8	9.7	10.5	8.4	5.7	5.5	4.5	4.6
			11.2	10	12.2	12	11.9	5.8	5.1	4.1	4.2
Figure 3E		GTT: Blood Glucose (mM)
		Time (min)	-60	-30	0	15	30	45	60	90
		Control	10.9	10.6	11	17.8	18.5	17.4	17.5	11.2
			5.9	6.3	7	16.8	16.5	18.3	12.7	9.6
			7.1	7.5	7.4	22	17.3	13.3	11.7	10.1
			9.4	9.4	10.2	18.4	18.3	15.6	14	11.9
			9.9	11.5	10.7	19.4	16.7	16.9	13.7	13.2
			9.3	10.7	11.7	17.1	20.9	20.2	17.8	15.6
		ARSA	9.8	10.7	12.8	16.8	12.2	10.8	10.2	10.6
			9.8	10.6	12	16.8	13	9.9	9.5	8.8
			9.7	9.7	10.7	18.1	12.9	10	9.3	7.7
			9.4	8.9	8.4	17	10.5	8.3	8.7	8
			10.8	12.4	12.3	20.5	15.9	16	13.5	10.2
Figure 3F		GTT: Plasma Insulin (ng/mL)
		Time (min)	0	15	30
		Control	4.2892	10.2892	2.9974
			4.8728	11.1285	5.9154
			8.9384	15.8433	14.9318
			3.24	8.6433	7.9941
		ARSA	0.315	3.286	4.138
			4.886	13.148	10.506
			7.817	18.014	15.981

## Sheet: Figure 4
Figure 4A		Hepatic Arsa mRNA (relative to Hprt)
		Control	0.63	1.02	1.25	1.01	1.08	0.51	0.64	0.69	0.54	2.51	1	1.11
		ARSA	2.23	1.58	5.13	2	3.07	7.09	4.9	2.02	9.03	2.14	2.75
Figure 4B		Hepatic ARSA protein (relative to total protein)
		Control	0.63	1.02	1.25	1.01	1.08
		ARSA	2.23	1.58	5.13	2
Figure 4C		Hepatic ARSA secretion (relative to Control)
		Control	2.05	0.86	1.14	0.5	0.46
		ARSA	2.85	4.5	5.38	1.8	0.95
Figure 4D		Plasma ARSA (ng/mL)
		Control	1.861	4.045	3.79	3.455	4.029	3.025	2.61
		ARSA	6.945	4.475	2.786	4.252	3.168	3.2	4.172
Figure 4E		Fasting Blood Glucose (mM)
		Control	22.6	14	16.6	10.3	14.3	15.3
		ARSA	9.9	8.2	10.2	8.5	11.2	14
Figure 4F		GTT: Blood Glucose (mM)
		Time (min)	0	15	30	45	60	90
		Control	29.6	33.9	35.7	27.6	33.8	24.1
			22.7	29.3	29.1	28.5	26.7	31.5
			20.3	35.5	43.8	44.4	29.8	38.4
			27.6	39.3	45.2	44.9	38.5	39.2
			18.6	37.2	44.6	37.8	45.8	32.4
			25.3	34.6	35.3	29.5	36.9	30.2
			22.6	31.5	42.1	35.4	35.6	30.6
			14	30.9	31.6	32.7	32.1	30.5
			16.6	31.4	31.7	28.7	29	29.4
			14.3	25.6	28.4	27.1	27	28.2
			15.3	37.2	32.6	33.1	32.2	27.5
			21.4	33.7	38.4	44.4	42.5	30.7
			18.3	34.9	43.3	40.8	36	30.5
		ARSA	24	33.2	35.6	28.6	31.4	30
			31.2	32.2	28	27.6	23.1	23
			23.9	27.1	28.6	34.3	23.4	28.4
			23.4	24.9	27.8	21.7	28.3	26.8
			20.3	35.5	43.8	44.4	29.8	28.4
			6.65	29	23.6	26.1	25.4	19.5
			12.8	30.1	20.3	28.5	26.5	20.1
			9.9	22	25.7	27.1	23.3	25.8
			8.2	24.9	19.9	23.5	18.9	19.4
			10.2	13	11.7	10.1	10.4	12.1
			8.5	21	24.2	19.8	16.7	18.6
			11.2	21.7	29.5	24.7	31.2	30.2
			14	23.9	24.9	27.9	30.4	26.1
			27.9	34.5	31.7	26.8	25	22.4
			31.6	50	30.2	37.4	27	21.1
Figure 4G		ITT: Blood Glucose (%)
		Time (min)	0	20	30	45	60	90
		Control	100	132.1	129.9	119.2	98.3	106.8
			100	137.3	165.7	152.2	149.3	119.4
			100	98.1	112.1	111.6	91.2	111.6
			100	104.9	80.3	84.4	70.5	77.9
			100	84.6	89.7	91	90.9	94.9
			100	106.2	86.9	90	69.7	73.4
			100	84.5	79.3	78.1	62	61.7
			100	101.6	94.8	82.3	71.8	64.9
			100	111.4	110.1	110.4	111.4	107.4
			100	92.4	108.7	90.2	81.5	95.3
			100	103.2	101.9	102.2	94.3	78.3
		ARSA	100	128.7	111.2	87.1	90.4	82
			100	94.3	100	59.8	63.9	63.9
			100	110.5	87.2	115.1	87.2	102.3
			100	98.9	95.1	100	72.1	73.8
			100	107.3	98.4	97.2	91.9	90.2
			100	104.3	88.2	69.9	57	46.6
			100	93.6	85.3	86.3	87.9	80.5
			100	91.4	90.2	76.1	73.6	57.1
			100	110	85	77.4	65.1	71.1
			100	103.9	77	61.5	46.6	29.8
			100	100.6	85.1	75.4	55.6	47.7
Figure 4H		Insulin-stimulated 2DG Uptake (DPM/mg tissue)
		Quad	Control	15.4783	5.47794	9.74533	11.2069
			ARSA	24.0611	24.8491	28.6441	19.3518	18.2353	22.918
		Gastro	Control	14.0235	8.29225	11.4072	7.85353
			ARSA	24.6582	23.4644	20.575	20.6987	17.5048	20.7128
													Uncropped Immunoblots for Figure 4I
Figure 4I		Akt pS473 / Akt (relative to Control-AAV)
		Control	1.21	1.02	0.32	1.45
		ARSA	4.65	2.6	1.25	8.74
Figure 4J		Insulin-stimulated C2C12 2DG Uptake (nmol/mg protein)
		Control	15.46	17.35	15.72	15.8	10.63	16.1	17.08	14.69
		ARSA	22.43	26.77	17.84	19.91	16.83	16.48	16.62	20.62
Figure 4K		ARSA protein (relative to total protein)
		Control shRNA	0.9	1.13	1.1	0.93	0.76	0.71	1.45
		ARSA shRNA	0.59	0.3	0.54	0.21	0.44	0.58	0.63
Figure 4L		Plasma ARSA (ng/mL)
		Control shRNA	3.02	0.99	1.64	2.52	6.07	4.31	2.06
		ARSA shRNA	2.44	0.42	0.5	5.53	2.33	4.31	0.31
Figure 4M		Fasting Blood Glucose (mM)
		Control shRNA	6.8	7.6	8.4	7.7	7.1	7.2	6.9
		ARSA shRNA	7.9	7.3	9.3	7.7	8.2	8.4	8.8	9.3
Figure 4N		GTT: Blood Glucose (mM)
		Time (min)	0	15	30	45	60	90
		Control-shRNA	6.8	11.9	10.4	10.3	8.9	8.4
			7.6	14	11.7	10.8	9.5	7.9
			8.4	11.1	11.6	11.2	11	9.6
			7.7	10.1	10.9	10.3	9.8	9.3
			7.1	10.7	11.3	12.3	10.7	9.4
			7.2	13.6	13.8	13.4	12.5	9.5
			6.9	15.4	12.1	12.8	12.5	11.8
		ARSA-shRNA	7.9	12.2	13.5	13.4	12.8	11
			7.3	12.2	10.9	10.9	9.3	8.8
			9.3	15.3	12.4	12.1	9.8	9.1
			7.7	13.2	10.2	10.5	10.7	9.5
			8.2	19.4	14.2	12.6	12.5	9.2
			8.4	20.1	16.1	15.7	14.5	12.4
			8.8	14.4	13.4	14.9	14.4	13.3
			9.3	18.9	14.5	11.3	10.3	8.3
Figure 4O		ITT: Blood Glucose (%)
		Time (min)	0	5	10	20	30
		Control shRNA	100	102.6	80.3	69.7	67.1
			100	111.1	86.4	79	74.1
			100	107.4	90.5	70.5	64.2
			100	56	49	44	41
			100	87.5	60.7	42	42
			100	82.9	65.7	43.8	47.6
			100		66.3	68.7	63.9		ARSA shRNA PS8380 Cohort, also utilized in Figure 7H (no 5min blood glucose collected for these mice)
			100		80.2	68.8	61.5
			100		102	94	70
			100		82.8	62.5	57.8
			100		85.9	71.8	64.1
			100		76.5	60	54.1
			100		72.7	67	44.3
			100		78.2	60.9	49.4
		ARSA shRNA	100	121.3	119.1	94.4	89.9
			100	105	101.3	90	75
			100	109.5	101.4	93.2	86.5
			100	123.2	133.3	121.7	101.4
			100	94.4	59.3	57.4	55.6
			100	88.2	84.7	38.8	31.8
			100	105.9	85.3	83.8	72.1
			100		84.2	73.3	62.4		ARSA shRNA PS8380 Cohort, also utilized in Figure 7H (no 5min blood glucose collected for these mice)
			100		82.3	57.3	62.5
			100		83.6	85.2	93.4
			100		98.7	87.3	74.7
			100		109.9	95.8	90.1
			100		75.6	73.3	66.7
			100		95	87.5	80
			100		141.2	115.7	96.1
			100		75.8	75.8	66.1
Figure 4P		Insulin-stimulated 2DG Uptake (DPM/mg tissue)
		Control	89.762	47.672	59.321	89.08	94.16	50.18	62.57
		ARSA	50.454	41.356	31.366	49.838	64.63	48.81

## Sheet: Figure 5
Figure 5B		Skeletal muscle lipid raft composition (%)
			PL	SL	CHOL	TAG
		Control AAV	50.88	0.04	46.88	2.21
		ARSA AAV	48.91	0.04	48.54	2.52
Figure 5C		Muscle sulfatide content (pg/mg tissue)
		Control	628.3	574.22	487.61	569.57	399.46	475.85
		ARSA	543.63	528.73	740.63	521.4	500.85	329.62
Figure 5D		Muscle lipid raft Volcanoplot
			Tceb1	Col6a3	Speg	Tuba4a	Gm8797;Uba52;Kxd1;Ubc;Ubb;Rps27a	Prkar2a	Fam136a	Ndufa9	Capns1	Serpina3k;Serpina3g;Serpina3n;Serpina3c;Serpina3m	Acad8	Klhl40	Tnnt3	Eef1d	Ndufa12	Rpl18	Ldha	Pdlim3	Gys1	Rab6a;Rab6b;Rab39a	Idh3a	Hist1h3b;H3f3a	Anxa7	Ywhaz	Actn1	Cacnb1	Tnnt3	Obscn	Myom3	Snta1	Atp5c1	Murc	Ndufb6	Neb	Klhl41	Hbbt1;Hbb-bs;Hbb-b1	Dusp3	Atp2a3	Aifm1	Prdx1	Synpo2l	Ndufv1	Rps19	Atp1a2	Acsl1	Ndufb5	Gpd1
		Difference (ARSA - Control)	-0.36723	1.44096	-0.46277	0.11053	0.33357	-0.08607	-1.84871	-0.46977	-1.14324	0.118391	-0.74142	-0.82047	0.023597	0.47657	-0.43047	-0.94319	0.246261	-0.11913	-0.1026	-0.30864	-0.0743	-0.26059	-1.03976	1.20546	1.2059	-0.4958	0.0151	0.338755	1.08804	-0.64384	0.422657	0.066881	-2.34091	0.465506	0.338924	0.075802	-0.7513	-0.83339	-0.28034	0.74644	-0.56501	0.914135	-0.51684	-0.38705	0.124692	-0.64268	-0.1607
		-log p-Value	0.266548	0.754593	1.28721	0.201651	0.411397	0.297514	0.464801	0.959642	1.65884	0.069473	1.49694	0.697431	0.037026	0.374124	0.913114	1.29883	0.410512	0.183981	0.180494	0.249103	0.11295	0.471349	1.82568	0.943059	0.709717	0.850143	0.022061	1.11276	1.23349	0.693247	1.07893	0.03873	0.567537	0.596148	1.17638	0.164379	0.581713	1.27384	0.407905	0.595228	0.816119	0.575202	0.49999	0.916094	0.165421	0.550259	0.334253
Figure 5E		Insulin-stimulated 2DG Uptake (nmol/mg protein)
		Control	63.92	78.41	73.29
		ARSA	68.67	72.95	78.85
[truncated: 352 more columns]

## Sheet: Figure 6
Figure 6A		Sulfatide content (pmol/mg tissue)
		Control	51.88	43.37	76.38	49.54	22.8	37.21
		ARSA	34.27	24.23	21.96	13.41	21.28	25.19
Figure 6B		Lysophospholipids (nmol/mg protein)
		Control	18.213	10.89	8.587	28.205	15.507	22.394
		ARSA	33.084	18.639	27.699	26.069	26.053	36.2
Figure 6C		Lysophospholipids (nmol/mg protein)
		LPC	Control	12.09	5.911	5.042	15.954	10.145	12.169
			ARSA	21.702	11.462	19.157	18	17.837	24.566
		LPE	Control	2.982	3.556	2.07	5.819	2.422	5.822
			ARSA	5.272	3.451	4.17	3.744	4.188	4.819
		LPS	Control	0.498	0.546	0.343	0.68	0.408	0.573
			ARSA	0.993	0.44	0.738	0.887	0.807	1.411
		LPG	Control	0.109	0.05	0.049	0.201	0.121	0.145
			ARSA	0.283	0.094	0.127	0.117	0.121	0.256
		LPI	Control	2.428	0.8	1.036	5.323	2.303	3.555
			ARSA	4.601	3.041	3.331	3.142	2.946	4.863
Figure 6D		Lysophosphatidic acid (nmol/mg protein)
		Control	0.107	0.027	0.046	0.228	0.109	0.13
		ARSA	0.232	0.152	0.177	0.179	0.155	0.284
Figure 6E		Lysophospholipids (nmol/mg protein)
			Control						ARSA
		LPC	718.2	505.5	593.8	948.2	619.5	688.4	664.3	456.7	569.4	638.5	324.1	529
		LPI	137.3	184.7	132.7	290.2	131.9	145.1	164.9	157.7	219.3	202.3	60.1	136.6
		LPE	166.5	99	123.8	143.9	137.3	145.6	68.6	83.6	84	86	40.6	115.6
		LPS	26.9	24.8	25.6	49.3	24.4	23.7	23.2	22.4	26.6	42	10.3	18.7
		LPG	16.2	24	18.3	35.9	15	12.5	16.9	19.6	14.9	21.6	6.2	12
		LPA	2.8	2.9	5.3	3.3	3.4	3.5	2.9	2.9	4.8	1.5	2.6	3
Figure 6F		Correlation of Liver LPC (pmol/mg tissue) with Liver ARSA mRNA (relative to HPRT) in NAFLD patients
		Arsa mRNA	-2.06	-0.95	-0.52	0.68	0.45	0.52	-1.74	0.15	-1.72	-1.47	-2.25	-1.46	-2.46	-0.08	-0.68	-0.47	-2.87	-1.15	-1.39	-0.56	-0.9	-0.66	-1.54	-0.94	-2.78	-1.3	-1.38	-1.72	-1.5	-2.27	-1.68	-1.55	-0.99	-1.78	-1.95	-1.34	-1.69	-1.08	-1.68	-1.42	-2.21	-1.75	-4.13	-0.7	-0.82	-0.34	-1.66
		Total LPC	3.11	3.89	3.39	3.14	2.56	2.51	3.45	3.44	3.3	2.95	3.09	3.15	3.85	3.38	2.96	3.24	3.13	3.44	3.44	2.99	3.31	3.48	3.19	3.79	2.85	2.97	3.56	3.28	3.28	3.65	3.04	3.47	3.46	3.78	2.9	3.29	3.51	3.29	2.72	2.73	2.78	2.96	2.78	3.42	3.18	2.92	2.86
Figure 6G		PLA2 S505 / PLA2
			Control				ARSA
		Liver	1.06	0.89	1.18	0.87	0.79	0.76	0.95	0.75
		Lipid Raft	1.06	1.02	1.01	0.89	0.43	0.4	0.53	0.67
[truncated: 59 more columns]

## Sheet: Figure 7
Figure 7A		Secreted LPC (pmol/mg protein)
		Control	13.1	49.5	60.6	16	90.6
		ARSA	15.3	16.1	6.5	10.6	9.6
Figure 7B		Secreted LPA (pmol/mg protein)
		Control	5.509	9.931	12.638	1.921
		ARSA	0.015	0.481	0.091	0.068
Figure 7C		Plasma LPC (nmol/mL)
		Control	982.6	752.6	909.4	963.8	898.7
		ARSA	332.9	724.7	749.9	641.5	514.4	546.7
Figure 7D		Plasma LPA (nmol/mL)
		Control	0.5873	0.5645	0.5466	0.5132	0.5516	0.4086	0.282641	0.2816	0.335974	0.381916	0.307761
		ARSA	0.4132	0.3831	0.3657	0.3989	0.4093	0.4517	0.126079	0.275311	0.253605	0.220107	0.194709	0.179471
Figure 7E		ITT: Blood Glucose (%)
		Time (min)	0	10	20	30	45	60	90
		Control AAV	100	121.1	100	89.9	79.8	75.2	76.1
			100	98.2	115.3	77.1	72.4	72.7	84
			100	128.2	104.7	71.8	67.5	60.7	65.8
			100	86.6	51.4	58.5	50.7	45.1	52.8
		ARSA AAV (+ LPA)	100	97.3	85	91.9	63.8	58.7	49.1
			100	96.9	71.3	58.1	58.9	58.1	59.7
			100	117.1	100	80	75.7	90	82.9
			100	91.5	88.4	91.5	85.7	93.8	89.3
Figure 7F		Plasma LPA (nmol/mL)
		Control shRNA	1.45	1.53	1.7	1.58	1.23	1.75	1.87
		ARSA shRNA	2.69	2.22	2.32	2.47	2.44	2.22	1.8	1.53
Figure 7G		Plasma ATX activity (μmol/min/mL plasma)
		Control shRNA	PEG400	0.182	0.15	1.292	0.584	0.445	0.822	0.602	0.735	0.069
			PS8380	0.042	0	0	0	0	0
		ARSA shRNA	PEG400	0.366	0.525	1.105	0.511	2.664	1.101	0.791	0.926	2.714	1.09
			PS8380	0	0.084	0	0.15	0	0	0.228	0	0
Figure 7H		ITT: Blood Glucose (mM)
		Time (min)	0	10	20	30	45	60	90
		Control shRNA	8.3	5.5	5.7	5.3	4.1	3.6	4.3
			9.6	7.7	6.6	5.9	5.3	5.4	5.5
			5	5.1	4.7	3.5	2.9	3.1	3.7
			6.4	5.3	4	3.7	3.1	3.6	4.4
			7.8	6.7	5.6	5	4.4	3.9	4.6
			8.5	6.5	5.1	4.6	4.7	3.9	3.4
			8.8	6.4	5.9	3.9	4.3	4.1	4.1
			8.7	6.8	5.3	4.3	4.3	4.2	4.7
		ARSA shRNA	10.1	8.5	7.4	6.3	6.2	7	8.2
			9.6	7.9	5.5	6	6.1	7.3	7.9
			6.1	5.1	5.2	5.7	3.7	3.8	3.7
			6.2	4.7	4.7	4.1	3.2	3.3	3.4
			7.9	7.8	6.9	5.9	5.8	5.9	6.7
			7.1	7.8	6.8	6.4	4.4	4.9	4.4
			9	6.8	6.6	6	5.5	5.9	6.6
			8	7.6	7	6.4	5.9	6.3	6.4
			5.1	7.2	5.9	4.9	4.4	3.9	3.3
		Control shRNA (+PS8380)	7.6	7.9	5.2	4.5	4.9	4.5	4.4
			7.3	5.1	4.7	3.8	4.1	2.9	3.6
			6.9	8.4	5.7	4.5	3.8	3.1	4.1
			8.9	6.9	5.5	4.8	4.4	4.6	5.2
			6.4	5.7	4.7	3.6	2.4	2	2
		ARSA shRNA (+PS8380)	9.1	8.7	6	5.8	5.9	6.1	6.2
			6	5.1	4.8	4	4	3.8	4.2
			8.9	6.6	6.3	4.9	5.5	5.7	4.2
			4.3	4	3.8	3.9	3.8	4.1	4.6
			9.3	8.6	6.8	5.9	4.9	4.8	4.9
			8.7	8.2	6	5.4	3.9	3.1	3.8
			6.3	7.5	6.2	5	5.1	4.8	3.9
			4.1	4.1	3.3	Mouse was ip. injected with glucose
			5.2	7.4	6	4.6	4.2	3.3	2.4
Figure 7I		Arsa mRNA (relative to Hprt)
		Control	1.68	0.39	0.59	0.61	1.74
		ARSA	2.08	1.4	1.55	1.62	4.17	2.25
		ARSA(C68S)	4.38	2.13	4.09	8.11	7.66
Figure 7J		ARSA protein (relative to total protein)
		Control	1.14	0.55	0.73	1.58
		ARSA	2.27	3.82	1.67	1.96	1.49
		ARSA(C68S)	3.81	2.74	3.72	3.3
Figure 7K		Plasma ARSA (ng/mL)
		Control	1.68	1.83	1.22	2.52	0.38
		ARSA	1.22	2.21	4.73	1.3	2.52
		ARSA(C68S)	4.58	4.2	8.4	4.5	3.28
Figure 7L		Liver Sulfatide content (pmol/mg tissue)
		Control	22.5633	18.3326	21.2092	28.4752	21.982
		ARSA	14.2488	16.761	18.0909	16.9669	12.8216	14.0203
		ARSA(C68S)	17.6427	16.9523	22.1958	23.1436	25.3423	16.2338
Figure 7M		GTT: Blood Glucose (%)
		Time (min)	0	15	30	45	60	90
		Control	100	259.76	354.88	284.15	207.32	180.49
			100	150.98	163.73	157.35	162.25	142.65
			100	298.55	465.22	466.67	411.59	414.49
			100	223	293	265	256	249
			100	240.26	254.55	201.3	180.52	149.35
		ARSA	100	190.54	270.27	248.65	214.86	147.3
			100	143.81	146.39	162.89	149.48	170.1
			100	160.27	284.93	250.68	190.41	201.37
			100	240.26	254.55	201.3	180.52	149.35
			100	93.13	110.31	142.61	83.85	89
			100	123.28	107.76	158.19	120.69	106.9
		ARSA(C68S)	100	202.88	220.86	214.39	202.16	204.32
			100	214.29	242.86	211.9	260.71	219.05
			100	373.13	476.12	383.58	461.19	177.61
			100	134.89	133.45	114.03	112.95	101.44
			100	225.95	228.24	224.43	218.32	216.79
			100	272.92	280.21	270.83	271.88	222.92
Figure 7N		GTT iAUC
		Control	1034	943	1772	654	1296
		ARSA	698	866	693	654	47	443
		ARSA(C68S)	1242	919	1560	431	1322	1303
Figure 7O		ITT: Blood glucose (%)
		Time (min)	0	10	20	30	45
		Control	100	130.08	113.82	110.57	106.5
			100	107.5	93.21	87.5	76.79
			100	120.37	117.59	100	94.91
			100	101.85	99.07	81.48	82.41
			100	104.7	104.2	95.3	106.3
		ARSA	100	107.04	98.59	80.63	68.31
			100	101.27	86.08	93.67	64.56
			100	97.4	93.94	88.31	67.1
			100	102.2	92.3	93.8	76
			100	89	78.1	71.4	70.1
		ARSA (C68S)	100	121.86	123.5	125.14	107.1
			100	97.13	80.46	93.1	68.97
			100	120.49	124.59	122.13	113.11
			100	117.02	108.16	92.2	96.45
			100	100.8	100	93.2	88.3
			100	95.2	93.1	81	61.9
Figure 7P		Plasma LPC (nmol/mL)
		Control	545.88	418.13	505.22	535.45	499.26
		ARSA	184.92	402.59	416.62	356.41	285.77	303.7
		ARSA(C68S)	523.63	503.05	576.24	505.3	543.99	401.05
Figure 7Q		Plasma LPA (nmol/mL)
		Control	0.283	0.282	0.336	0.382	0.308
		ARSA	0.126	0.275	0.254	0.22	0.195	0.179
		ARSA(C68S)	0.396	0.331	0.384	0.287	0.392	0.308

## Sheet: Figure S1
Figure S1A		Body weight (g)
		Control	41.6	34.1	33.8	32.4	31.7	38.2	36.4	34.6	34.5	33.5	39.1	33.3	35.6	34.8	37.1
		MCD	29.1	27.4	27.7	28.1	29.2	28.4	27.8	28.9	23.8	24.4	28.9	26.1	25.6	26.5	29.5	27.5	29.7
Figure S1B		Fat mass (g)
		Control	15.07	10.34	8.84	8.63	7.59	10.27	9.55	6.5	7.7	5.52	12.48	8.32	10.02	9.15	11.14
		MCD	4.27	2.74	3.74	3.9	4.14	4.13	4.05	4.83	2.59	3	3.26	2.63	1.94	3.06	5.72	3.41	3.75
Figure S1C		Lean mass (g)
		Control	26.59	23.35	25.67	23.16	24.59	27.41	24.25	27.75	28.49	27.38	26.96	26.86	23.53	25.52	25.76
		MCD	24.5	22.64	23.43	23.43	23.96	23.24	23.59	22.61	21.12	21.64	22.13	22.68	22.56	22.62	22.3	24.25	24.53
Figure S1D		VO2 (ml/hour/kg lean mass)
		Control	4506	5576	3654.4	3498.8	5068.7	4217.9
		MCD	4458.6	5022.4	4446.8	5088.6	5410.2	4673.7
Figure S1E		Respriratory Exchange Ratio
		Control	0.872	0.812	0.785	0.82	0.877	0.83
		MCD	0.829	0.865	0.832	0.842	0.854	0.818
Figure S1F		Body weight (g)
		Control	46.5	38.3	44.4	39.1	33.3	40.8	41.4	40.3	40.4	43	44.6	48.2	37.3	41.3	49.7
		CHOL	52.8	51.9	55.4	50.8	52	29.6	34.8	54.2	34	39.8	56.7	47	36.4	52.7	27.2	33.6	39	48.1	51	33.9
Figure S1G		Fat mass (g)
		Control	17.04	10.84	15.05	11.52	3.06	10.19	10.13	7.85	8.71	13.32	17.8	17.97	7.67	12.33	17.66
		CHOL	22.69	22.36	25.64	21.53	23.89	3.98	7.18	24.44	6.49	10.67	24.33	20.09	10.36	23.81	3.31	7.47	9.53	20.58	19.81	5.57
Figure S1H		Lean mass (g)
		Control	30.69	27.56	29.88	28.16	29.01	29.83	30.5	31.6	31.31	29.97	26.45	30.01	28.86	28.59	31.69
		CHOL	31	30.1	30.7	29.85	27.97	24.62	26.59	29.87	26.83	28.18	31.76	26.04	25.27	28.26	22.79	25.51	28.13	27.02	31.02	27.42
Figure S1I		VO2 (ml/hour/kg lean mass)
		Control	3469.4	3735	3482.3	3764.8	4114.9	3483.8
		CHOL	3918.1	3245.3	3775.3	4732.7	4582.6	4130.4
Figure S1J		Respriratory Exchange Ratio
		Control	0.893	0.86	0.871	0.829	0.84	0.839
		CHOL	0.772	0.769	0.813	0.765	0.792	0.784
Figure S1K		Intracellular proteins
		Control vs MCD: PCA
		Component 1 (44.9%)	-23.9941	-22.1884	-15.8385	-34.3479	-29.5189	-30.7126	-36.3248	-39.8234	38.7654	47.912	-4.25202	47.9254	50.8879	41.5843	15.0057	-5.08016
		Component 2 (19.6%)	-9.17296	-18.7086	-16.866	-17.6871	-15.2223	-15.5945	11.5636	1.80081	3.50982	-21.1069	50.1623	-10.2413	-8.14859	5.95411	5.15689	54.6007
		Control vs CHOL: PCA
		Component 1 (44.9%)	34.75	57.0754	36.2419	39.8945	-18.7949	-26.1107	-26.5279	-28.1707	-21.7792	-22.462	-24.1161
		Component 2 (19.6%)	-24.8168	27.6009	-1.27083	-12.3702	9.11853	2.48996	-4.63766	-4.91941	2.22985	5.16283	1.4128
		Secreted proteins
		Control vs MCD: PCA
		Component 1 (44.9%)	10.2417	6.61203	15.6744	22.2622	0.686486	-8.46031	1.84338	-1.94233	-7.36943	-8.07324	-7.66597	-10.8146	-12.9943
		Component 2 (19.6%)	-4.58773	-1.10318	1.47953	3.11531	11.3564	10.5663	-8.61301	1.33486	-6.2438	-8.78326	-8.73068	4.86998	5.33932
		Control vs CHOL: PCA
		Component 1 (44.9%)	-9.78114	-9.47596	-11.5739	-2.18275	3.4069	43.5885	54.9993	47.3998	-12.2129	-19.9978	-20.8899	-22.3861	-15.0044	-25.8896
		Component 2 (19.6%)	-20.6709	-17.2706	-20.9917	-16.0383	-22.1284	3.92528	3.29052	13.684	8.51156	-8.63636	0.512437	-9.63161	33.9302	51.5139
Figure S1L		Intracellular proteins
		VolcanoPlot MCD
			Selenbp2	Cmbl	Gdi1	Acat3	Me1	Sptbn2	Rps27l	Gamt	Acy3	Dpyd	Ccbl1	Saa2	Papss2	Hal	Aacs	Gstt2	Akr1c12	Ddb1	Aldh16a1	Rps17	Gck	Ptprz1	Stbd1	Psma4	Acss2	Gchfr	Vapb	Amdhd1	Gphn	2810007J24Rik	Ddc	Bbox1	Tomm70a	Slc35a3	Psmb2	Oplah	Etnppl	Blmh	Akr1c19	Gstm6	Shpk	Cenpv	Pctp	Tm7sf2	Scrn2	Hdlbp	Lima1
		Difference (MCD - Control)	-8.152	-2.584	-4.944	-5.437	-5.628	-1.826	-5.271	-4.786	-4.631	-4.008	-4.217	-5.994	-3.178	-3.996	-4.148	-3.224	-4.416	-2.582	-2.334	-4.602	-4.563	0.394	-1.664	-4.144	-3.239	-4.277	-3.937	-3.8	-3.789	-4.545	-4.524	-4.051	-3.335	-4.044	-1.366	-2.524	-2.952	-3.437	-2.239	-3.503	-3.895	-2.374	-3.169	-3.063	-3.851	-2.143	-3.144
		-log p-Value	4.958	1.819	2.817	5.303	5.058	2.094	3.572	7.907	7.261	2.975	4.503	8.146	2.726	3.02	8.894	5.508	10.41	3.183	2.783	7.402	7.556	2.147	2.417	4.149	5.196	3.194	6.97	1.956	6.048	3.098	6.354	4.625	3.401	7.757	1.881	2.051	4.95	5.091	2.382	7.911	7.702	1.853	5.776	5.159	7.058	2.121	4.292
		VolcanoPlot CHOL
			Selenbp2	Cmbl	Gdi1	Acat3	Fdps	Me1	Lmna	Nqo2	Cacybp	Sptbn2	Rps27l	Gamt	Acy3	Dpyd	Ccbl1	Gcsh	Cyp4a14	Saa2	Ccdc93	Hint1	Ptms	H2afv;H2afz	Papss2	Rplp1	Hal	Aacs	Eppk1	Thrsp	Gstt2	Akr1c12	Nsdhl	Sec22b	Ddb1	Atox1	Psma2	Rps28	Aldh16a1	Rps17	Gck	Rpl34	Sec31a	Ptprz1	Stbd1	Plec	Psma4	Acss2	Saa1
		Difference (CHOL - Control)	-6.051	-5.932	-5.363	-5.104	-5.027	-4.988	-4.797	-4.581	-4.485	-4.468	-4.398	-4.344	-4.337	-4.235	-4.062	-4.041	-3.981	-3.976	-3.968	-3.932	-3.881	-3.877	-3.875	-3.842	-3.801	-3.794	-3.687	-3.673	-3.626	-3.573	-3.567	-3.554	-3.475	-3.449	-3.442	-3.4	-3.38	-3.377	-3.375	-3.371	-3.363	-3.347	-3.317	-3.287	-3.274	-3.273	-3.243
		-log p-Value	3.856	5.806	9.564	10.624	7.489	5.389	3.783	5.022	6.627	6.182	6.627	6.461	7.722	6.146	5.632	3.213	2.029	6.823	4.687	2.286	2.652	2.268	4.643	2.333	5.593	8.183	2.719	2.718	5.455	8.601	4.097	3.457	5.475	5.738	3.151	4.992	5.883	4.193	3.628	3.769	2.648	2.682	6.284	3.699	2.711	4.064	6.301
Figure S1M		Proteome MCD vs CHOL - Canonical Pathways (present in both diets)
			EIF2 Signaling	Nicotine Degradation III	Nicotine Degradation II	Melatonin Degradation I	Superpathway of Melatonin Degradation	Xenobiotic Metabolism General Signaling Pathway	Bupropion Degradation	Acetone Degradation I (to Methylglyoxal)	Glutathione-mediated Detoxification	Estrogen Biosynthesis	Xenobiotic Metabolism PXR Signaling Pathway	Thyroid Hormone Metabolism II (via Conjugation and/or Degradation)	Sirtuin Signaling Pathway	Histidine Degradation VI	Cysteine Biosynthesis III (mammalia)	Xenobiotic Metabolism CAR Signaling Pathway	Retinoate Biosynthesis I	Gluconeogenesis I	Glycolysis I	γ-linolenate Biosynthesis II (Animals)	Tyrosine Degradation I	Sucrose Degradation V (Mammalian)	UDP-N-acetyl-D-galactosamine Biosynthesis II	Superpathway of Cholesterol Biosynthesis	Fatty Acid Activation	NAD biosynthesis II (from tryptophan)	Glucose and Glucose-1-phosphate Degradation	NRF2-mediated Oxidative Stress Response	Histidine Degradation III	Methylglyoxal Degradation III	tRNA Charging	Glutathione Redox Reactions I	Mitochondrial L-carnitine Shuttle Pathway	Serotonin Degradation	PPARa/RXRa Activation	Ubiquinol-10 Biosynthesis (Eukaryotic)	Stearate Biosynthesis I (Animals)	Paxillin Signaling	Superpathway of Methionine Degradation	mTOR Signaling	PFKFB4 Signaling Pathway	RhoGDI Signaling	Apelin Adipocyte Signaling Pathway	Glycine Betaine Degradation	Acute Phase Response Signaling	Fcγ Receptor-mediated Phagocytosis in Macrophages and Monocytes	Actin Cytoskeleton Signaling
		CHOL Proteome	-5.84	-4.123	-4.025	-4	-3.638	-3.638	-3.162	-3.051	-2.673	-2.668	-2.667	-2.646	-2.562	-2.449	-2.449	-2.402	-2.333	-2.309	-2.309	-2.236	-2.236	-2.236	-2.236	-2.138	-2	-2	-2	-1.941	-1.633	-1.633	-1.46	-1.414	-1.342	-1.213	-1.147	-1.134	-1.069	-1	-0.832	-0.816	-0.816	-0.632	-0.577	-0.378	-0.333	0	0
		MCD Proteome	-6.008	-3.207	-3.638	-3.207	-2.84	-1.604	-2.646	-2.828	-2.121	-2.646	-2.041	-1.89	-0.408	-2.449	-2	-1.633	-2.236	-0.378	0	-2.236	-2.236	-1	0	-1.89	-2.236	-2	0	-0.707	-1.342	-1	0	-0.333	-2.236	-1.069	-2.183	-2	-1.732	1.134	-1.134	1.414	0	-1.604	-1.155	-2	0.333	3.357	2.4
		Proteome MCD vs CHOL - Upstream regulators (present in both diets)
			MLXIPL	MYC	MYCN	CLPP	SCAP	TSC2	ACOX1	ADIPOQ	ETV6-RUNX1	NRAS	CGA	CFTR	MAPK9	HNF1A	SH3TC2	ABCB6	TFRC	SIRT1	ATP7B	LHX1	STAT5B	MDM4	APOE	PSEN2	SREBF2	ZBTB20	ZNF106	MEL S3	NPC1	PPARG	NR1D1	PEBP1	Gcg	ACSS2	PSEN1	COL18A1	FGFR4	KDM5A	GCK	SMARCB1	IL10RA	STK25	T3-TR-RXR	NCOA2	p70 S6k	FASN	GPX1
		CHOL Proteome	-8.259	-8.51	-6.498	-6.147	-3.097	-1.186	-3.269	-1.084	-0.481	-2.01	-2.72	-1.403	-2.594	-1.423	-3.317	-3.514	-1.155	-2.086	-2.887	-2.043	-0.744	-1.067	-1.268	0.114	-3.356	-2.84	-1.134	-1.069	0.292	-0.604	-2.449	-1.633	-1.091	-0.711	0.019	0.588	-0.314	-4.529	-2.714	-2.324	-0.591	-2	-1.026	-1.09	-1.982	0.437	0.692
		MCD Proteome	-8.336	-6.644	-5.889	-4.315	-4.038	-3.851	-3.806	-3.469	-3.216	-3.05	-3	-2.985	-2.905	-2.831	-2.828	-2.753	-2.714	-2.676	-2.646	-2.63	-2.514	-2.405	-2.362	-2.359	-2.349	-2.333	-2.333	-2.333	-2.318	-2.253	-2.236	-2.236	-2.236	-2.236	-2.222	-2.219	-2.213	-2.183	-2.138	-2.076	-2.061	-2	-2	-1.997	-1.98	-1.961	-1.953
Figure S1N		Secretome MCD vs CHOL - Canonical Pathways (present in both diets)
			Xenobiotic Metabolism PXR Signaling Pathway	Xenobiotic Metabolism CAR Signaling Pathway	Nicotine Degradation II	Superpathway of Melatonin Degradation	Melatonin Degradation I	Nicotine Degradation III	Serotonin Degradation	EIF2 Signaling	LXR/RXR Activation	Thyroid Hormone Metabolism II (via Conjugation and/or Degradation)	Necroptosis Signaling Pathway	Glycine Betaine Degradation	Tryptophan Degradation III (Eukaryotic)	Heparan Sulfate Biosynthesis (Late Stages)	Heparan Sulfate Biosynthesis	Xenobiotic Metabolism General Signaling Pathway	Triacylglycerol Degradation	Superpathway of Methionine Degradation	Histidine Degradation VI	Glutathione Redox Reactions I	Ethanol Degradation II	Glutathione-mediated Detoxification	Fatty Acid ß-oxidation I	Superpathway of Cholesterol Biosynthesis	Ethanol Degradation IV	Glutaryl-CoA Degradation	Apelin Adipocyte Signaling Pathway	NRF2-mediated Oxidative Stress Response	Oxidative Phosphorylation	Retinol Biosynthesis	PPARa/RXRa Activation	Production of Nitric Oxide and Reactive Oxygen Species in Macrophages	Sirtuin Signaling Pathway	LPS/IL-1 Mediated Inhibition of RXR Function
		CHOL Secretome	-4.596	-4.315	-3.464	-3.464	-3.464	-3.464	-4.123	-1.89	-1	-3.317	0	-2.449	-2.121	-2.121	-2.121	-3.9	-1.265	-2.646	-2	-2.828	-2.646	-2.53	-2.449	-2.236	-2	-1	-3	-2.53	2.714	-1.633	0.447	1	-1.604	0
		MCD Secretome	-4.6	-4.583	-3.873	-3.873	-3.873	-3.742	-3.464	-3.357	-3.051	-3	-2.828	-2.449	-2.449	-2.449	-2.449	-2.333	-2.333	-2.236	-2.236	-2	-2	-2	-2	-2	-2	-2	-1.633	-1.633	-1.387	-1.342	-1.291	-0.378	0.775	0.816
		Secretome MCD vs CHOL - Upstream Regulators (all present in both)
			HNF1A	dexamethasone	1,2-dithiol-3-thione	MLXIPL	metribolone	MYCN	MYC	pirinixic acid	HNF4A	INSR	NFE2L2	XBP1	phytohemagglutinin	methotrexate	mono-(2-ethylhexyl)phthalate	NFE2L1	Z-LLL-CHO	PNPLA2	rosiglitazone	SMARCB1	mibolerone	CD3	elaidic acid	lipopolysaccharide	clofibrate	TCR	PPARGC1A	HRAS	IL4	KLF15	prostaglandin J2	PXR ligand-PXR-Retinoic acid-RXRa	PPARGC1B	CTNNB1	phenobarbital	PPARD	ACOX1	HSF1	hydrogen peroxide	beta-estradiol	bortezomib	T3-TR-RXR	CEBPB	ATF4	NR1I3	palmitic acid	EHMT1
		CHOL Secretome	-1.975	-1.181	-4.275	-1.365	-1.645	-2.554	-3.383	-1.241	-1.166	-1.707	-4.238	-3.242	-2.324	-0.183	-1.409	-1.912	-0.949	-0.659	-0.188	-0.113	-3.357	-1.972	-3.503	-1.818	-0.718	-1.63	-1.236	-0.437	-0.976	0.387	-1.982	-1.289	0.243	-1.976	-1.531	-0.316	-3.725	-0.222	-2.335	-1.39	-3.422	-0.391	-1.222	-1.872	-2.101	-1.078	-1.134
		MCD Secretome	-4.774	-4.755	-4.747	-4.628	-4.302	-4.196	-4.156	-4.018	-4.012	-3.867	-3.807	-3.784	-3.606	-3.441	-3.265	-3.148	-3.113	-3.08	-3.067	-3.045	-3.017	-3.015	-3.011	-3.006	-2.992	-2.957	-2.896	-2.868	-2.86	-2.807	-2.8	-2.8	-2.763	-2.656	-2.601	-2.562	-2.558	-2.538	-2.533	-2.491	-2.472	-2.433	-2.416	-2.397	-2.39	-2.342	-2.333
		MCD Secretome vs Proteome - Canonical Pathways (all present in both)
			Xenobiotic Metabolism PXR Signaling Pathway	Xenobiotic Metabolism CAR Signaling Pathway	Nicotine Degradation II	Melatonin Degradation I	Superpathway of Melatonin Degradation	Nicotine Degradation III	Serotonin Degradation	EIF2 Signaling	Acute Phase Response Signaling	LXR/RXR Activation	Thyroid Hormone Metabolism II (via Conjugation and/or Degradation)	Acetone Degradation I (to Methylglyoxal)	Necroptosis Signaling Pathway	Bupropion Degradation	Glycine Betaine Degradation	Heparan Sulfate Biosynthesis (Late Stages)	Heparan Sulfate Biosynthesis	Tryptophan Degradation III (Eukaryotic)	Estrogen Biosynthesis	Xenobiotic Metabolism General Signaling Pathway	Triacylglycerol Degradation	Histidine Degradation VI	Tyrosine Degradation I	Ubiquinol-10 Biosynthesis (Eukaryotic)	Stearate Biosynthesis I (Animals)	Superpathway of Methionine Degradation	Isoleucine Degradation I	Glutathione-mediated Detoxification	Superpathway of Cholesterol Biosynthesis	Fatty Acid ß-oxidation I	Glutathione Redox Reactions I	Ethanol Degradation II	tRNA Charging	Ethanol Degradation IV	Dopamine Degradation	TCA Cycle II (Eukaryotic)	Apelin Adipocyte Signaling Pathway	NRF2-mediated Oxidative Stress Response	Insulin Receptor Signaling	Oxidative Phosphorylation	Retinol Biosynthesis	PPARa/RXRa Activation	RhoA Signaling	Production of Nitric Oxide and Reactive Oxygen Species in Macrophages	mTOR Signaling	Cardiac Hypertrophy Signaling	Sirtuin Signaling Pathway
		MCD Proteome	-2.041	-1.633	-3.638	-3.207	-2.84	-3.207	-1.069	-6.008	0.333	0.707	-1.89	-2.828	0.905	-2.646	-2	-1.342	-1.342	-1.134	-2.646	-1.604	-1.134	-2.449	-2.236	-2	-1.732	-1.134	0	-2.121	-1.89	-1.414	-0.333	-0.333	0	0.447	0.447	1	-1.155	-0.707	-1.897	1.886	-1	-2.183	1.897	2.828	1.414	1.508	-0.408
		MCD Secretome	-4.6	-4.583	-3.873	-3.873	-3.873	-3.742	-3.464	-3.357	-3.207	-3.051	-3	-2.828	-2.828	-2.449	-2.449	-2.449	-2.449	-2.449	-2.333	-2.333	-2.333	-2.236	-2.236	-2.236	-2.236	-2.236	-2.236	-2	-2	-2	-2	-2	-2	-2	-2	-2	-1.633	-1.633	-1.414	-1.387	-1.342	-1.291	-1	-0.378	0	0.333	0.775
		MCD Secretome vs Proteome - Diseases Functions (present in both )
			Viral Infection	Infection by RNA virus	Infection of cells	Transport of lipid	Transport of molecule	Flux of lipid	Export of lipid	Transport of steroid	Fatty acid metabolism	Flux of cholesterol	Efflux of cholesterol	Survival of organism	Metabolism of amino acids	Metabolism of xenobiotic	Synthesis of amino acids	Conversion of acyl-coenzyme A	Hydroxylation of lipid	Metabolism of nucleic acid component or derivative	Uptake of lipid	Endocytosis	Synthesis of protein	Metabolism of vitamin	Metabolism of eicosanoid	Metabolism of acylglycerol	Metabolism of retinoid	Metabolism of tretinoin	Synthesis of L-amino acid	Quantity of glycosphingolipid	Synthesis of bile acid	Synthesis of alpha-amino acid	Degranulation of cells	Synthesis of lipid	Concentration of D-glucose	Engulfment of cells	Endocytosis by eukaryotic cells	Conversion of lipid	Metabolism of protein	Hemostasis	Hemorrhagic disease	Synthesis of terpenoid	Degranulation of phagocytes	Synthesis of purine nucleotide	Beta-oxidation of fatty acid	Internalization of cells	Esterification of cholesterol	Catabolism of lipid	Synthesis of nucleotide
		MCD Proteome	-0.998	-0.591	-0.063	-1.009	-1.648	-0.805	-0.074	-1.24	-2.026	-0.69	-0.493	-0.202	-1.624	-1.969	-0.25	-1.671	-2.562	-1.411	-1.6	4.212	-0.242	-2.95	-0.123	-2.147	-2.934	-2.773	-0.14	-1.072	-1.982	-0.14	0.85	-1.579	0.014	3.76	3.153	-3.942	-0.078	0.628	-1.372	-2.089	1.555	0.475	-1.179	3.304	-0.048	0.051	-0.695
		MCD Secretome	-5.336	-5.17	-5.087	-3.886	-3.883	-3.818	-3.814	-3.799	-3.556	-3.548	-3.409	-3.178	-3.084	-2.96	-2.442	-2.414	-2.412	-2.366	-2.323	-2.293	-2.254	-2.183	-2.154	-2.143	-1.963	-1.96	-1.912	-1.747	-1.71	-1.709	-1.663	-1.599	-1.552	-1.535	-1.521	-1.5	-1.446	-1.431	-1.424	-1.379	-1.314	-1.29	-1.287	-1.22	-1.204	-1.196	-1.157
		MCD Secretome vs Proteome - Upstream Regulators (present in both)
			HNF1A	dexamethasone	1,2-dithiol-3-thione	MLXIPL	metribolone	MYCN	MYC	pirinixic acid	HNF4A	INSR	NFE2L2	XBP1	methotrexate	mono-(2-ethylhexyl)phthalate	Z-LLL-CHO	PNPLA2	rosiglitazone	SMARCB1	mibolerone	CD3	elaidic acid	lipopolysaccharide	clofibrate	TCR	PPARGC1A	HRAS	IL4	TCF4	KLF15	PXR ligand-PXR-Retinoic acid-RXRa	prostaglandin J2	PPARGC1B	CTNNB1	phenobarbital	forskolin	PPARD	ACOX1	HSF1	hydrogen peroxide	beta-estradiol	bortezomib	H1-6	H1f1	T3-TR-RXR	CEBPB	Stat3-Stat3	ATF4
		MCD Proteome	-2.831	-2.343	-0.259	-8.336	1.089	-5.889	-6.644	0.848	-1.799	0.427	0.035	0.377	-0.514	-0.029	0.958	0.484	0.134	-2.076	0.039	0.498	-1.867	3.964	2.204	-1.886	1.836	-1.657	-0.302	0.547	0.797	-2.2	-1.982	-0.848	-1.413	-1.984	-0.053	-1.4	-3.806	-0.298	1.356	1.34	1.039	-1.265	-1.265	-2	-0.417	0.911	0.834
		MCD Secretome	-4.774	-4.755	-4.747	-4.628	-4.302	-4.196	-4.156	-4.018	-4.012	-3.867	-3.807	-3.784	-3.441	-3.265	-3.113	-3.08	-3.067	-3.045	-3.017	-3.015	-3.011	-3.006	-2.992	-2.957	-2.896	-2.868	-2.86	-2.828	-2.807	-2.8	-2.8	-2.763	-2.656	-2.601	-2.575	-2.562	-2.558	-2.538	-2.533	-2.491	-2.472	-2.449	-2.449	-2.433	-2.416	-2.408	-2.397
		CHOL Secretome vs Proteome - Diseases Functions (present in both)
			Viral Infection	Metabolism of terpenoid	Infection by RNA virus	Infection of cells	Metabolism of vitamin	Steroid metabolism	Metabolism of xenobiotic	Infection by HIV-1	Conjugation of glutathione	Synthesis of terpenoid	HIV infection	Modification of retinaldehyde	Synthesis of lipid	Conjugation of lipid	Infection of epithelial cell lines	Metabolism of protein	Synthesis of tretinoin	Metabolism of cholesterol	Oxidation of lipid	Joining of lipid	Synthesis of cholesterol	Fatty acid metabolism	Transport of molecule	Synthesis of sterol	Synthesis of protein	Metabolism of amino acids	Synthesis of steroid	Conversion of lipid	Synthesis of amino acids	Metabolism of membrane lipid derivative	Metabolism of carbohydrate	Synthesis of alpha-amino acid	Glycolysis	Synthesis of L-amino acid	Folding of protein	Abnormal metabolism	Disorder of lipid metabolism	Concentration of fatty acid	Endoplasmic reticulum stress response	Dyslipidemia	Transport of lipid	Gluconeogenesis	Gastrointestinal tract cancer	Oxidation of fatty acid	Translation	Allergy	Transport of long chain fatty acid
		CHOL Secretome	-2.992	-2.135	-3.078	-3.078	-2.585	-0.78	-2.621	-3.455	-1.919	-2.927	-3.083	-1.96	-3.216	-2.621	-3.42	-0.429	-1.929	-0.607	-1.969	-2.157	-1.075	-0.469	0.486	-1.924	-0.916	-2.739	-2.218	-2.488	-2.619	0.253	-1.576	-2.449	-1.095	-2.449	-1.091	1.072	1.072	0.593	0.033	0.529	0.073	-1.915	-0.747	-1.038	0.197	-0.314	-0.052
		CHOL Proteome	-4.806	-4.733	-3.908	-3.703	-3.664	-3.428	-3.095	-3.04	-2.99	-2.906	-2.881	-2.733	-2.693	-2.63	-2.482	-2.397	-2.392	-2.211	-2.204	-2.138	-2.019	-2.017	-1.995	-1.88	-1.837	-1.736	-1.714	-1.683	-1.45	-1.378	-1.375	-1.211	-1.164	-1.154	-1.094	-1.034	-1.034	-0.921	-0.92	-0.88	-0.86	-0.852	-0.841	-0.756	-0.735	-0.695	-0.691
		CHOL Secretome vs Proteome - Canonical Pathways (present in both)
			EIF2 Signaling	Nicotine Degradation III	Nicotine Degradation II	Melatonin Degradation I	Xenobiotic Metabolism General Signaling Pathway	Superpathway of Melatonin Degradation	Glutathione-mediated Detoxification	Xenobiotic Metabolism PXR Signaling Pathway	Thyroid Hormone Metabolism II (via Conjugation and/or Degradation)	Sirtuin Signaling Pathway	Histidine Degradation VI	Cysteine Biosynthesis III (mammalia)	Colanic Acid Building Blocks Biosynthesis	Xenobiotic Metabolism CAR Signaling Pathway	Gluconeogenesis I	Glycolysis I	Superpathway of Cholesterol Biosynthesis	NAD biosynthesis II (from tryptophan)	NRF2-mediated Oxidative Stress Response	Glutathione Redox Reactions I	Serotonin Degradation	PPARa/RXRa Activation	Heparan Sulfate Biosynthesis (Late Stages)	Heparan Sulfate Biosynthesis	Superpathway of Methionine Degradation	Apelin Adipocyte Signaling Pathway	Glycine Betaine Degradation	Ethanol Degradation II	Superpathway of Geranylgeranyldiphosphate Biosynthesis I (via Mevalonate)	Triacylglycerol Degradation	Noradrenaline and Adrenaline Degradation	BAG2 Signaling Pathway	Unfolded protein response	Ethanol Degradation IV	Tryptophan Degradation III (Eukaryotic)	Superpathway of Citrulline Metabolism	LPS/IL-1 Mediated Inhibition of RXR Function	Necroptosis Signaling Pathway	Citrulline Biosynthesis	LXR/RXR Activation	Glutaryl-CoA Degradation	Fatty Acid ß-oxidation I	Oxidative Phosphorylation
		CHOL Secretome	-1.89	-3.464	-3.464	-3.464	-3.9	-3.464	-2.53	-4.596	-3.317	-1.604	-2	-2	-2	-4.315	-1.633	-0.378	-2.236	-2	-2.53	-2.828	-4.123	0.447	-2.121	-2.121	-2.646	-3	-2.449	-2.646	-2	-1.265	-2.449	0	-2.646	-2	-2.121	-0.816	0	0	0	-1	-1	-2.449	2.714
		CHOL Proteome	-5.84	-4.123	-4.025	-4	-3.638	-3.638	-2.673	-2.667	-2.646	-2.562	-2.449	-2.449	-2.449	-2.402	-2.309	-2.309	-2.138	-2	-1.941	-1.414	-1.213	-1.147	-1	-1	-0.832	-0.577	-0.378	0	0	0	0.302	0.378	0.632	0.816	0.832	1	1	1.147	1.633	1.807	1.897	2.065	6.332
		CHOL Secretome vs Proteome - Upstream Regulators (all present in both)
			MYC	MLXIPL	MYCN	CLPP	KDM5A	atorvastatin	NFE2L2	1,2-dithiol-3-thione	ABCB6	SREBF1	SREBF2	SH3TC2	ACOX1	EGFR	Insulin	SCAP	Akt	ESRRG	ethoxyquin	ATP7B	tert-butyl-hydroquinone	ZBTB20	phenobarbital	glucosamine	CGA	lithium chloride	GCK	NR1I3	ADORA2A	TCR	carbohydrate	MAPK9	MAP4K4	CEBPB	cerivastatin	HSF2	prostaglandin J2	ANXA7	PXR ligand-PXR-Retinoic acid-RXRa	hydrogen peroxide	bardoxolone	SMARCB1	THRB	AKT1	elaidic acid	PKM	beta-naphthoflavone
		CHOL Secretome	-3.383	-1.365	-2.554	0	-1.941	-1.367	-4.238	-4.275	1	-2.398	-3.058	-2.449	-3.725	-1.829	-1.791	-2.72	2.275	0.22	-2.156	-2.646	-2.927	-1.89	-1.531	-1.387	1.913	-2.127	0.152	-2.101	-1.89	-1.63	0.447	-0.822	1.155	-1.222	-1.153	-2	-1.982	-1.387	-1.289	-2.335	-2.433	-0.113	-0.533	-0.412	-3.503	-2.408	-1.963
		CHOL Proteome	-8.51	-8.259	-6.498	-6.147	-4.529	-4.019	-3.863	-3.764	-3.514	-3.379	-3.356	-3.317	-3.269	-3.184	-3.139	-3.097	-2.968	-2.958	-2.926	-2.887	-2.872	-2.84	-2.816	-2.724	-2.72	-2.719	-2.714	-2.698	-2.685	-2.685	-2.63	-2.594	-2.583	-2.553	-2.513	-2.449	-2.433	-2.433	-2.429	-2.383	-2.345	-2.324	-2.314	-2.284	-2.281	-2.277	-2.265
Figure S1O		Adipocytes: IR T1135/1136 / IR
		Control	B	1.05	0.64	0.5	1.07	1.44	1.29
			I	3.3	4.91	4.82	4.25	4.89	3.84
		MCD	B	0.57	0.69	0.56	1.86	1.24	1.07
			I	1.4	1.93	2.4	3.62	2.68	3.25
		Adipocytes: IR T1135/1136 / IR
		Control	B	0.55	0.61	0.52	1.47	1.43	1.41
			I	4.6	4.87	6.04	4.42	5.71	6.84
		CHOL	B	0.22	0.23	0.45	1.67	1.19	2.24
			I	2.47	3.26	4.76	4.01	5.42	3.66
		Adipocytes: GSK α/β S21/9/GSK3 α/β
		Control	B	0.87	0.84	0.79	1.29	1.25	0.96
			I	1.83	1.96	1.75	3.33	1.92	1.65
		MCD	B	0.79	0.75	0.79	1.45	1.2	1.02
			I	2.44	2.75	2.67	2.54	2.98	2.25
		Adipocytes: GSK α/β S21/9/GSK3 α/β
		Control	B	1.66	1.23	1.39	0.37	0.64	0.71
			I	2.24	2.33	2.48	2.67	2.4	1.8
		CHOL	B	1.04	0.89	0.97	0.86	1.3	0.94
			I	2.71	2.35	2.27	2.44	2.45	2.06
Figure S1P		Myotubes: Akt S473 / Akt
		Control	B	2.56	1.24	1.37	0.21	0.34	0.28
			I	3.57	5.75	6.66	5.58	4.32	4.3
		MCD	B	1.8	1.98	1.37	0.23	0.21	0.41
			I	2.87	3.82	2.29	3.3	2.77	2.59
		Myotubes: Akt S473 / Akt
		Control	B	0.92	1.19	1.24	0.71	1.03	0.9
			I	3.22	3.01	3.71	2.13	3.29	3.51
		CHOL	B	1.15	1.12	1.04	0.9	0.99	0.8
			I	1.79	1.17	1.13	1.92	2.06	2.14
		Myotubes: IR T1135/1136 / IR
		Control	B	1.33	1.11	1	0.97	0.87	0.73
			I	2.63	2.93	3.13	4.81	4.83	3.79
		MCD	B	1.44	1.58	1.17	0.63	0.6	0.58
			I	2.87	3.18	2.64	3.08	2.64	2.21
		Myotubes: IR T1135/1136 / IR
		Control	B	1	1.21	0.79	1.1	0.89	1.01
			I	7.84	8.07	5.86	6.88	7.88	6.54
		CHOL	B	1.19	0.93	0.6	1	0.83	1.45
			I	3.58	3.81	3.07	2.71	2.98	3.3
		Myotubes: IRS1 Y612/IRS1
		Control	B	1.16	1.03	0.89	1.29	0.77	0.87
			I	1.63	1.71	1.11	1.36	1.17	1.07
		MCD	B	1.41	1	1.09	0.42	0.74	1.35
			I	1.5	1.07	1.3	1.75	1.54	1.15
		Myotubes: IRS1 Y612/IRS1
		Control	B	0.95	0.99	0.82	1.14	0.71	1.4
			I	1.17	1.3	1.6	1.08	1.46	1.71
		CHOL	B	0.97	1.05	1.08	0.79	0.85	1.26
			I	1.13	0.8	0.78	0.75	1.23
		Myotubes: GSK α/β S21/9/GSK3 α/β
		Control	B	0.98	1.22	1.09	0.72	1.02	0.98
			I	3.09	3.37	3.85	3.32	3.48	2.27
		MCD	B	1.51	1.31	1.12	0.66	0.72	0.68
			I	2.43	2.54	2.66	2.38	2.59	2.97
		Myotubes: GSK α/β S21/9/GSK3 α/β
		Control	B	0.72	1.09	0.96	0.67	1.46	1.1
			I	4.93	3.57	4.45	4.46	5.65	4.99
		CHOL	B	0.86	0.9	1.03	0.93	1.02	1.25
			I	3.24	3.44	4.12	3.7	3.34	3.09
Figure S1Q		Hepatocytes: Akt S473 / Akt
		Control	B	0.601	1.159	1.24
			I	11.893	20.092	24.156
		MCD	B	1.644	0.772	0.585
			I	13.63	8.632	10.04
		Hepatocytes: Akt S473 / Akt
		Control	B	1.988	0.33	0.682
			I	17.799	5.424	5.825
		CHOL	B	0.985	1.242	0.773
			I	14.664	8.792	5.066
		Hepatocytes: IR T1135/1136 / IR
		Control	B	1.58	0.85	0.57
			I	2.813	3.177	4.068
		MCD	B	0.842	1.177	0.982
			I	2.464	2.943	1.345
		Hepatocytes: IR T1135/1136 / IR
		Control	B	0.976	1.045	0.979
			I	3.823	2.108	2.473
		CHOL	B	1.174	0.773	1.053
			I	6.815	4.416	2.787
		Hepatocytes: GSK α/β S21/9/GSK3 α/β
		Control	B	1.078	1.004	0.918
			I	1.261	1.209	1.173
		MCD	B	0.719	1.533	0.747
			I	1.188	0.95	0.213
		Hepatocytes: GSK α/β S21/9/GSK3 α/β
		Control	B	1.403	0.866	0.731
			I	2.386	0.976	0.94
		CHOL	B	1.03	1.216	0.754
			I	2.009	1.356	0.575
[truncated: 2,416 more columns]

## Sheet: Figure S2
Figure S2A		ARSA mRNA (relative to HPRT)
		Steatosis Score	0	0.0087	1.424	0.8314	0.0707	2.5009	0.0155	0.1021	0.0167	0.0206	0.0826	0.1973	0.0146	0.0324	0.0057	3.5752	0.3419	0.15	0.0309	0.0025	0.0023	0.003
			1	0.29898	0.00244	0.12015	0.00564	0.03481	0.20763	0.33837	0.00135	0.00236	0.12476	0.22036	0.02906	0.11372	0.05052	0.042	0.0316	0.25278	0.00538	0.07261	0.01125	0.04607	0.57837	0.00623	0.01771	7e-05	0.01755	0.00035	0.0773	0.0269	0.07706	0.77675	0.25004	1.20137	0.02808	2.25534	2.04461	0.00021	0.00048	0.00038	0.00275	0.00145	0.0004	0.00031	0.00106
			2	1.7555	0.112	3.2788	0.0189	0.0035	0.2736	0.008	0.028	0.038	0.1513	0.4574	0.0187	0.0139	0.0973	0.0805	0.0149	0.816	22.1337	18.8682	0.3143	1.4015	25.3668	0.0994	28.4721	0.1564	24.4742	0.0506	11.5847	1.5472	0.0007	0.0014	0.0022	0.0035	0.0035	0.0022	0.0025	0.0019	0.042
			3	4.7939	2.8157	0.034	0.0412	0.0034	0.0016	0.0192	0.021	0.0218	0.0333	0.0011	0.1429	0.0017	0.0012	0.0073	0.0011	0.0009	0.0024
Figure S2B		ARSA mRNA (relative to HPRT)
		Fibrosis Score	0	0.0087	0.299	4.7939	3.2788	0.0181	1.424	0.0024	0.0056	0.0035	0.8314	0.2076	0.3384	0.0014	0.2736	0.2204	0.0291	0.1137	0.0016	0.0505	0.042	0.0192	0.0316	0.2528	0.0054	0.0726	2.5009	0.028	0.0155	0.1021	0.0167	0.0206	0.0826	0.5784	0.0062	0.0177	0.0001	0.1973	0.1513	0.0146	0.0176	0.0324	0.0057	0.0139	0.0011	0.0973	0.0773
			1	1.7555	2.8157	0.0189	0.0024	0.0707	0.1248	0.0034	0.0461	0.038	0.4574	0.0004	0.1429	0.3143	1.4015	0.1564	1.5472	0.0309	0.0007	0.0017	0.0002	0.0014	0.0022	0.0035	0.0073	0.0035	0.0022	0.0011	0.0009	0.0024
			2-4	0.112	0.034	0.1202	0.0412	0.008	0.0112	0.021	0.0218	0.0333	0.0805	0.0149	0.042
Figure S2C		ARSA mRNA (relative to HPRT)
		Hepatocyte ballooning	0	0.009	1.424	0.831	2.501	0.102	0.017	0.021	0.083	0.197	0.015	0.032	0.006	3.575	14.404	0.342	0.15	0.003	0.002	0.003	0.12	0.006	0.338	0.125	0.22	0.029	0.005	0.073	0.046	0.578	0.006	0.018	0.018	0	0.027	0.077	0.777	0.25	0.028	2.255	24.902	0	0.003	0.001	0	0	0.001
			1	0.143	2.045	0	0.112	0.038	0.457	0.097	0.08	22.134	18.868	0.314	1.401	25.367	0.099	28.472	24.474	0.002	0.003	0.002	0.003	0.042	0.007	0.001	0.001	0.002	0.031	0	0.019	0.008	2.816	0.003	0.033
Figure S2D		ARSA mRNA (relative to HPRT)
		Inflammation	0	0.0087	1.424	0.8314	2.5009	0.1021	0.0167	0.0206	0.0826	0.1973	0.0146	0.0324	0.0057	3.5752	14.4042	0.3419	0.15	0.0025	0.0023	0.003	0.1202	0.0056	0.3384	0.1248	0.2204	0.0291	0.0054	0.0726	0.0461	0.5784	0.0062	0.0177	0.0176	0.0004	0.0269	0.0771	0.7768	0.25	0.0281	2.2553	24.9018	0.0004	0.0027	0.0015	0.0004	0.0003	0.0011
			1	0.0707	0.0155	0.299	0.0024	0.0348	0.2076	0.0014	0.0024	0.1137	0.0505	0.0316	0.2528	0.0001	0.0773	1.2014	2.0446	0.0005	1.7555	0.112	3.2788	0.0035	0.2736	0.038	0.4574	0.0973	0.0805	22.1337	18.8682	0.3143	1.4015	25.3668	0.0994	28.4721	0.1564	24.4742	0.0506	1.5472	0.0022	0.0035	0.0022	0.0025	0.042	4.7939	0.0412	0.0016	0.0012
			2	0.0309	0.042	0.0002	0.0189	0.008	0.0014	2.8157	0.034	0.0034	0.021	0.0333	0.0017	0.0112
Figure S2E		ARSA secretion (arbitrary units)
		Fibrosis Score	F0	1.328	2.123	1.915	2.31	3.336	2.772	2.706	3.562	2.224	2.34	3.983	3.067	2.203	2.428	2.028	0.728	1.915	3.125	0.662	2.292	2.631	1.433	3.594	2.868	1.041	1.296	1.665	2.742	2.245	1.539	1.226	2.399	2.8	1.522	1.853	2.082	1.959	0	2.461	1.233	1.639	2.789	0.922	1.69	0.643	1.328
			F1	3.818	3.575	1.637	1.238	3.396	1.203	3.872	2.851	3.149	0.251	1.807	2.315	1.858	1.567	2.077	2.068	0.829	2.525	1.75	1.599	2.567	2.125	2.964
			F2-3	0.756	3.315	2.365	1.944	3.671	2.33	2.828	2.033	3.063	1.378	1.503	2.08	3.529	1.961	1.917	3.202	2.697	2.491	1.744	2.292	2.261	1.709	1.689	2.126	3.487
Figure S2F		ARSA secretion (arbitrary units)
		Hepatocyte ballooning	0	1.328	3.818	3.575	2.123	3.336	2.772	0.756	2.706	3.315	1.637	3.396	2.224	2.34	3.983	3.067	3.671	2.33	2.428	2.028	1.203	0.728	3.872	2.851	3.125	3.149	0.662	2.292	2.631	1.433	3.594	2.868	1.378	0.251	1.041	1.296	1.807	2.315	1.503	2.08	3.529	1.665	2.742	2.245	1.539	1.226	1.858
			1-2	2.31	3.562	1.238	2.365	2.203	1.944	2.828	2.033	3.063	2.567
Figure S2G		ARSA secretion (arbitrary units)
		Inflammation	0	1.328	2.123	0.756	2.706	3.315	3.396	2.34	3.983	3.067	2.428	2.028	0.728	2.292	2.631	1.433	3.594	2.868	1.041	1.296	2.245	1.226	2.399	2.8	1.522	1.853	2.082	1.959	2.077	2.292	2.261	0	2.461	1.233	1.639	1.599	2.789	0.922	1.69	2.964	0.643	1.328	2.051
			1	3.818	3.575	2.31	3.336	2.772	1.637	2.224	2.365	2.203	3.671	2.33	1.203	3.872	2.851	3.125	3.149	2.828	0.662	3.063	0.251	1.807	2.315	1.503	2.08	3.529	1.665	2.742	1.539	1.858	1.961	1.917	3.202	2.697	2.491	1.567	1.744	2.068	0.829	1.689	2.525	1.75	2.567	2.125	3.487
			2	3.562	1.238	1.944	2.033	1.378	1.709	2.126
Figure S2H		ARSA secretion (arbitrary units) vs. ALT (U/L)
		ALT (U/L)	42	53	55	32	87	35	14	19	34	36	130	89	74	29	21	15	24	68	84	31	102	36	53	16	30	12	156	7	17	145	65	26	28	21	38	44	33	37	42	86	48	16	31	34	19	53	49
		ARSA	-0.58732	1.90282	1.66045	0.208261	0.394827	1.42089	0.857126	-1.15862	0.791373	1.64664	1.39965	-0.27772	-0.67694	1.48104	0.30873	0.424538	2.06786	1.15204	0.450327	0.287767	0.028948	1.75624	0.415241	0.513454	-0.71188	-1.18657	1.95739	0.936268	1.2101	1.23425	0.913189	-1.25279	0.376571	0.715652	-0.48224	1.67854	0.952927	0.117919	1.14836	-0.53677	-1.664	-0.87355	-0.61933	-0.108	0.399507	0.165209	1.61409
[truncated: 43 more columns]

## Sheet: Figure S3
Figure S3A		Soleus sulfatide content (pmol/mg tissue)
		Control	1002.9	2256.6	231.2
		1 hr	384.6	207.8	385.2	138
		4 hrs	185.2	125.7	116	137.9
Figure S3B		Sulfatide Species (pmol/mg tissue)
		d18:1/18:0	403.6	991.4	117.4
			112.5	71.7	57	72.9
		d18:1/20:0	13.8	25.6
			0	0
		d18:1/22:0	68.6	136.8
			4.1	6.8
		d18:1/23:0	11.9	21.8
			0	0
		d18:1/24:0	101.3	167.7	22.1
			23.7	9.7	10.8	13.6
		d18:1/22:1	10.3	23.3
			0	0
		d18:1/24:1	328.6	737.8	68.6
			38	28.7	48.2	33.6
		d18:1/25:1	8.6
			0
Figure S3C		Ceramide Species (pmol/mg tissue)
		d18:1/14:0	0	0	0.67
			0.41	0.48	1.6	1.22
		d18:1/16:0	50.08	76.86	56.69
			54.22	57.38	78.12	51.26
		d18:1/18:0	47	47.13	39.13
			89.86	73.48	100.99	83.53
		d18:1/20:0	24.63	10.54	26.52
			25.85	25.27	45.53	32.07
		d18:1/22:0	83.2	55.89	92.18
			76.39	90.48	110.42	90.85
		d18:1/23:0	44.05	25.37	58.51
			47.32	55.62	80.28	56.9
		d18:1/24:0	60.29	32.19	85.68
			65.39	78.96	74.71	70.1
		d18:1/25:0	0.85	0.39	0.94
			0.79	1.15	0.91	0.58
		d18:1/16:1	2	3.34	2.13
			2.6	2.5	3.84	2.42
		d18:1/18:1	0.47	0.75	0.56
			0.48	0.3	0.51	0.33
		d18:1/22:1	17.08	29.07	4.76
			4.56	4.38	7.61	5.2
		d18:1/23:1	4.32	3.83	4.13
			4.94	5.44	6.1	4.75
		d18:1/24:1	276.62	271.66	272.83
			266.6	245.76	339.52	282.88
		d18:1/25:1	1.35	2.01	1.68
			1.65	1.91	2.78	1.78
		d18:1/26:1	0.33	0.41	0.69
			0.52	0.58	0.75	0.59
Figure S3D		Sphingomyelin Species (pmol/mg tissue)
		d18:1/14:0	12.5	22.2	14.3
			14.2	8.6	11.8	10.1
		d18:1/16:0	4754.4	3441.4	5847.4
			4209.8	4126.8	4167.6	3582.7
		d18:1/18:0	925.1	1102.8	690.3
			782.2	737.8	863.9	891.2
		d18:1/20:0	381.9	537.5	328.4
			280.6	306.7	308.9	287
		d18:1/22:0	2995.4	2994.5	2783.1
			2328.7	2342.2	2692	2151.5
		d18:1/23:0	1189.7	971.1	1435.5
			968.2	1099	1233.4	1292.4
		d18:1/24:0	1693.4	1661.9	1910
			1257.4	1416.7	1176.4	1366.9
		d18:1/25:0	31.9	26.6	29
			18.6	34.9	19.7	15.3
		d18:1/16:1	109.1	90.1	34.4
			98	97.4	77.3	66.3
		d18:1/18:1	65.8	99.1	66.7
			64.8	61.4	52.6	20.9
		d18:1/20:1	10.4	15.2	10.2
			8.6	9.7	9.3	6.6
		d18:1/22:1	308	320.4	273.1
			256.7	260.3	238.8	184.7
		d18:1/23:1	231.9	312.9	185.2
			191.4	189.8	171.1	202.4
		d18:1/24:1	8242.3	11067.4	7195.5
			5394.6	4921.7	6481.1	6290.7
		d18:1/25:1	76.8	101.5	64.4
			52.7	40.3	66.2	61.2

[truncated: 9 more sheets: Figure S4, Figure S5, Figure S6, Figure S7, Table S2, Table S3, Table S4, Table S6, Table S7]
